# Supplementary material for: Transcriptional and metabolite analysis reveal a shift in direct and indirect defences in response to spider-mite infestation in cucumber (Cucumis sativus)
Source: Plant Mol Biol. 2020 Apr 18;103(4):489–505. doi: 10.1007/s11103-020-01005-y (PMC7299927; doi:10.1007/s11103-020-01005-y)
Supplement: Supplementary file 1 — Supplementary Table S1: Primer 930 sequences used for qRT-PCR Supplementary Table S2: DEGS detected in response to spider-mite feeding in cucumber Supplementary Table S3: Cluster analysis and GO function of DEGs Supplementary Table S4: Analysis of variance of DEGs (XLSX 345 kb) [file 11103_2020_1005_MOESM1_ESM.xlsx]

## Sheet: Table S1
Gene specific primers for qRT-PCR validation
Gene Identifier	Putative gene function	Forward Primer (5'>3')	Reverse primer (5'>3')
Csa1G051740	Transcription Factor, contains IPR011598 (Myc-type, basic helix-loop-helix (bHLH) domain)	ATGGCAGCCTTTTCATATCA	CAACAAGAACAACCCATTTA
Csa1G589140	Putative transcription factor; contains IPR011598 (Myc-type, basic helix-loop-helix (bHLH) domain)	ATGGATATTGCCTTTCAACT	ATATCAACAGTTAGAATTCA
Csa2M024440	Lipoxygenase; contains IPR000907 (Lipoxygenase), IPR027433 (Lipoxygenase, domain 3)	ATGTTTGGAATTGGGAAGAAC	GCTTAGAAGGTCTTACAGTTGCT
Csa2G055050	Choline dehydrogenase; contains IPR012132 (Glucose-methanol-choline oxidoreductase)	ATGAAGAACTCTATGGCTAACC	CATCTAAATTTTCAGTTCTCCTT
Csa7M024010	LysM domain GPI-anchored protein 2, putative; contains IPR018392 (Peptidoglycan-binding lysin domain)	ATGGCTTCCCCACCTACAAG	CAGCTCCACCTCCAAATGCC
Csa7M031580	RING-H2 finger protein; contains IPR013083 (Zinc finger, RING/FYVE/PHD-type)	ATGGGTCTCTCCAGTCTCCC	CTCCTCAGAGTTGGGAGATC
		ATGCTTCTCCCACTCATGTC	CTGATCCTAAGATTGCTCCAG
Csa7M061710	Peroxidase; contains IPR010255 (Haem peroxidase)

## Sheet: Table S2
Differentially Expressed Genes
GeneID:Blast nr	Bitter_Day0	Bitter_Day1	Bitter_Day2	Bitter_Day3	Sweet_Day0	Sweet_Day1	Sweet_Day2	Sweet_Day3
Csa6M490240.1:gi|224081597|ref|XP_002306462.1|/0/CPK related kinase 5 [Populus trichocarpa]	11.2546	8.60779	5.55608	3.94166	5.70462	3.53038	4.68718	4.42577
Csa2M173030.1:-	1.39482	2.8913	2.24875	0.491894	2.47292	1.34983	2.10575	0.01
Csa7M069710.1:gi|356577688|ref|XP_003556956.1|/0/PREDICTED: squalene monooxygenase-like [Glycine max]	28.8015	28.2751	54.1636	65.4847	110.545	32.9795	72.1989	131.251
Csa2M074230.1:gi|359476777|ref|XP_002278837.2|/0/PREDICTED: LOW QUALITY PROTEIN: putative pentatricopeptide repeat-containing protein At3g23330 [Vitis vinifera]	4.64021	2.82146	4.30906	2.65098	5.08564	3.47268	4.0475	2.30386
Csa1M522540.2:gi|16923359|gb|AAL31477.1|AF319472_1/6.06291e-150/alpha-expansin 6 precursor [Cucumis sativus]	7.87699	5.02402	6.88697	18.2699	0.14649	3.95805	0.304918	0.79323
Csa5M598620.1:-	7.29176	6.34829	4.7964	2.93151	91.9517	19.7584	68.3983	24.098
Csa3M006640.1:gi|356560887|ref|XP_003548718.1|/0/PREDICTED: DNA (cytosine-5)-methyltransferase CMT2-like [Glycine max]	24.6156	17.8588	23.7014	17.0679	12.6347	14.9893	12.1586	4.78142
Csa5M606390.1:gi|359497531|ref|XP_003635556.1|/0/PREDICTED: phosphate transporter PHO1 homolog 3-like [Vitis vinifera]	0.169527	0.409978	0.109325	0.149462	1.20224	0.109372	0.454993	0.230152
Csa7M447730.1:-	8.11109	5.30948	7.43314	29.583	14.862	4.95755	10.3118	37.7546
Csa1M185090.1:gi|224115534|ref|XP_002332158.1|/4.57651e-67/predicted protein [Populus trichocarpa]	63.1517	62.0965	51.1681	27.9814	23.7498	53.8018	30.1501	18.3719
Csa4M047960.1:gi|255555837|ref|XP_002518954.1|/3.60494e-33/conserved hypothetical protein [Ricinus communis]	16.7093	14.6309	10.5898	15.8493	4.73619	19.2371	13.9177	2.51433
Csa4M280580.1:gi|297746433|emb|CBI16489.3|/4.12654e-147/unnamed protein product [Vitis vinifera]	0.424693	0.188644	0.35213	1.21957	0.410701	0.117427	0.427437	1.69441
Csa1M177740.1:gi|60932228|gb|AAX37333.1|/3.17868e-18/Na+/H+ antiporter [Populus tomentosa]	12.4189	13.2737	12.3886	8.21179	28.5231	13.145	21.8735	12.8709
Csa1M265080.1:gi|255583480|ref|XP_002532498.1|/5.80622e-142/ring finger protein, putative [Ricinus communis]	1.12632	0.897974	2.51428	5.77476	2.26221	0.838455	2.18	6.20047
Csa6M416810.1:gi|224054262|ref|XP_002298172.1|/3.278e-56/predicted protein [Populus trichocarpa]	11.2477	7.86883	12.5122	6.99108	20.3945	5.1703	20.0936	9.65282
Csa6M179450.1:-	13.4662	14.6726	13.3602	4.38364	20.7024	12.6977	20.156	7.43329
Csa6M326910.1:-	20.9817	15.0153	23.1956	45.7174	37.6821	25.6228	25.6423	67.1433
Csa7M262900.1:gi|48426429|emb|CAA66109.3|/7.48373e-31/specific tissue protein 2 [Cicer arietinum]	0.175876	0.911427	0.68052	0.186072	6.29301	0.340406	7.0805	1.53497
Csa3M063670.1:-	28.371	29.9119	38.8003	133.519	47.7769	24.1423	44.8008	157.104
Csa3M110710.1:-	16.3913	9.64221	17.5699	79.6776	11.5671	8.57439	13.3761	78.874
Csa2M005890.1:gi|280967727|gb|ACZ98533.1|/0/putative ABC transporter [Malus x domestica]	33.2116	27.7088	37.3691	24.7532	20.3889	19.4441	16.63	9.84452
Csa4M539620.1:-	5.99476	11.3909	9.18159	0.792787	40.0976	29.9739	40.7261	18.0211
Csa6M088030.1:-	16.4707	11.6227	12.5426	4.44907	12.878	10.1741	10.9338	5.91305
Csa7M432180.1:gi|359486629|ref|XP_002278924.2|/7.87659e-169/PREDICTED: putative UPF0481 protein At3g02645-like [Vitis vinifera]	5.02842	4.87543	4.86413	3.47512	6.5098	3.06101	4.16301	3.02009
Csa1M617380.1:gi|224104250|ref|XP_002313372.1|/2.49455e-65/f-box family protein [Populus trichocarpa]	3.30697	5.48397	4.09462	4.54829	6.39602	6.27259	13.8459	10.852
Csa2M123610.1:gi|224095294|ref|XP_002310372.1|/8.97767e-21/predicted protein [Populus trichocarpa]	21.5497	34.6692	5.60031	7.99665	2.17728	2.80136	3.56086	4.86563
Csa3M228360.1:gi|225448150|ref|XP_002263889.1|/2.65466e-175/PREDICTED: ATP-dependent RNA helicase DHX29 [Vitis vinifera]	6.98924	6.678	7.81728	5.9502	12.3562	3.69895	12.4201	5.52802
Csa3M003480.1:gi|255582211|ref|XP_002531898.1|/1.31198e-136/conserved hypothetical protein [Ricinus communis]	7.49345	8.28429	9.3024	10.7687	8.81664	6.16398	8.54745	18.3845
Csa3M147740.1:gi|224099789|ref|XP_002311619.1|/0/predicted protein [Populus trichocarpa]	2.79127	2.38246	3.33538	1.82396	9.20938	1.8273	6.52749	4.53781
Csa1M005700.1:-	17.0341	21.9493	29.8378	27.5195	42.7405	28.9596	41.7021	90.8067
Csa4M055340.1:-	77.6059	88.631	70.2888	26.671	127.153	70.7973	117.907	47.4547
Csa4M639870.1:gi|224137542|ref|XP_002327152.1|/2.1173e-132/predicted protein [Populus trichocarpa]	0.0970226	1.60893	1.5955	1.43706	26.3651	3.19236	36.7162	18.7982
CsaUNM026020.1:gi|356569700|ref|XP_003553034.1|/8.61745e-35/PREDICTED: uncharacterized protein LOC100803073 [Glycine max]	34.8235	24.6085	42.8728	8.09415	50.5142	22.9774	38.7658	4.2979
Csa3M895840.1:gi|356508108|ref|XP_003522802.1|/1.17122e-23/PREDICTED: uncharacterized methyltransferase At1g78140, chloroplastic-like [Glycine max]	39.1757	36.0321	38.8996	13.5869	25.3403	36.4056	21.9339	12.831
Csa7M075020.2:gi|225428637|ref|XP_002284808.1|/3.04126e-44/PREDICTED: uncharacterized protein LOC100255593 [Vitis vinifera]	77.6204	68.7109	73.4812	128.733	14.1578	62.5527	15.0127	30.5368
Csa2M008750.2:gi|224088242|ref|XP_002308386.1|/3.23956e-115/predicted protein [Populus trichocarpa]	0.961148	0.284621	1.06257	4.50328	1.06226	0.531512	0.967358	3.03582
Csa3M313230.1:gi|255579314|ref|XP_002530502.1|/7.78901e-39/importin, putative [Ricinus communis]	7.44158	8.51064	5.21267	2.44334	8.68531	8.69152	6.97313	3.13535
Csa5M218180.1:gi|224101791|ref|XP_002312422.1|/0/predicted protein [Populus trichocarpa]	4.03466	3.48474	3.46919	3.73499	8.02021	2.49455	6.76788	3.8473
Csa1M033260.1:gi|359491321|ref|XP_002281977.2|/1.45552e-21/PREDICTED: probable calcium-binding protein CML45-like [Vitis vinifera]	0.687204	0.949662	0.664752	0.242348	19.9369	3.99023	16.83	5.73104
Csa1M629060.1:-	40.1423	40.0352	39.5635	10.417	41.7495	36.6486	41.9263	13.6612
Csa4M022210.1:-	1.65738	1.14518	0.01	0.01	9.08235	4.81174	9.45247	1.6072
Csa5M548140.1:gi|224108215|ref|XP_002314762.1|/4.48223e-76/predicted protein [Populus trichocarpa]	5.3084	2.75092	1.57999	1.40404	2.17187	5.72993	3.28782	1.42552
Csa1M188680.1:gi|308229784|gb|ADO24300.1|/6.21594e-146/xyloglucan endotransglucosylase/hydrolase [Gossypium hirsutum]	91.9881	83.5061	58.181	96.3001	44.0121	94.7793	93.068	57.2647
Csa4M314440.1:gi|225439552|ref|XP_002264120.1|/3.24743e-39/PREDICTED: macrophage migration inhibitory factor homolog isoform 1 [Vitis vinifera]	0.831132	6.02994	3.21591	7.91384	8.43935	9.65187	38.0608	27.806
Csa4M289640.1:gi|225435578|ref|XP_002283186.1|/0/PREDICTED: G-type lectin S-receptor-like serine/threonine-protein kinase RLK1 [Vitis vinifera]	1.39482	1.56612	1.01194	0.645611	4.72102	3.99324	6.49273	1.5893
Csa4M297420.1:gi|225440488|ref|XP_002271768.1|/7.75394e-59/PREDICTED: uncharacterized protein LOC100257910 [Vitis vinifera]	0.948666	3.76907	0.764726	1.84005	3.36383	8.72162	6.3653	14.9031
Csa4M062360.1:gi|388519707|gb|AFK47915.1|/1.05412e-66/unknown [Medicago truncatula]	147.437	173.209	128.258	354.71	74.4619	117.62	106.688	188.243
Csa1M588550.1:-	9.39179	4.42456	4.95542	0.01	10.7337	4.13129	8.59316	0.01
Csa7M368200.1:gi|297737423|emb|CBI26624.3|/0/unnamed protein product [Vitis vinifera]	4.12446	4.65686	4.43549	3.43722	6.46193	3.43396	4.98597	2.8958
Csa3M654990.1:gi|359473030|ref|XP_002277322.2|/1.4641e-70/PREDICTED: serine/threonine-protein kinase sepA-like [Vitis vinifera]	18.4806	20.0961	19.6352	10.5773	27.54	23.7483	21.9541	13.2205
Csa6M222480.1:gi|359490016|ref|XP_002275236.2|/0/PREDICTED: pentatricopeptide repeat-containing protein At3g18110, chloroplastic-like [Vitis vinifera]	11.3198	9.31016	11.1266	7.30153	13.5953	12.0148	9.15111	6.4163
Csa3M000060.1:gi|6093744|sp|Q43062.1|PME_PRUPE/0/RecName: Full=Pectinesterase/pectinesterase inhibitor PPE8B; Includes: RecName: Full=Pectinesterase inhibitor PPE8B; AltName: Full=Pectin methylesterase inhibitor PPE8B; Includes: RecName: Full=Pectinesterase PPE8B; Short=PE PPE8B; AltName: Full=Pectin methylesterase PPE8B; Flags: Precursor	13.1029	16.5327	11.179	17.608	9.52309	15.0431	13.5971	27.4644
Csa6M006900.1:-	12.0884	13.4927	13.4925	0.737841	31.9231	14.3982	19.6537	10.0092
Csa7M396440.1:gi|255564132|ref|XP_002523063.1|/0/multidrug resistance-associated protein 2, 6 (mrp2, 6), abc-transoprter, putative [Ricinus communis]	39.5081	31.8628	15.3838	11.7248	25.6122	10.9672	28.6725	11.8943
Csa6M183190.1:gi|347300850|gb|AEO72339.1|/0/asparagine synthetase 1 [Vitis vinifera]	1.91669	4.55248	0.849782	1.35187	0.01	0.309145	2.49172	0.836399
Csa4M540130.1:gi|356564049|ref|XP_003550269.1|/1.03906e-19/PREDICTED: cytosolic Fe-S cluster assembly factor NUBP1 homolog [Glycine max]	26.9155	20.4771	24.6512	54.5283	38.4892	18.5656	38.3286	142.943
Csa4M500830.1:gi|21745319|gb|AAM77344.1|AF520580_1/1.28262e-66/17 kDa phloem lectin [Cucumis sativus]	60.8952	43.6462	40.7357	48.5595	60.9396	94.6999	135.384	116.517
Csa7M067430.1:gi|357476157|ref|XP_003608364.1|/2.8287e-155/Class I heat shock protein [Medicago truncatula]	2.65305	3.16219	2.43805	1.57886	26.6185	3.14515	31.9755	9.8021
Csa6M301020.1:gi|225435157|ref|XP_002281752.1|/0/PREDICTED: phototropin-1-like [Vitis vinifera]	9.4917	10.0259	10.1041	21.6695	8.65195	6.54854	12.2955	25.7369
Csa6M013900.1:gi|356540030|ref|XP_003538494.1|/8.39956e-51/PREDICTED: uncharacterized protein LOC100814138 [Glycine max]	21.8753	24.1839	17.2106	10.646	0.846182	3.10489	1.17422	1.01823
Csa7M432220.1:-	6.92027	9.73404	8.12863	3.66073	18.1647	2.3918	38.8049	10.3537
Csa1M665330.1:gi|255549258|ref|XP_002515683.1|/0/conserved hypothetical protein [Ricinus communis]	9.98582	8.54515	10.7989	6.04086	15.649	11.0018	9.32878	5.95908
Csa3M851910.1:gi|356542258|ref|XP_003539586.1|/7.14501e-126/PREDICTED: uncharacterized protein LOC100804520 [Glycine max]	15.1169	17.0012	16.3342	25.7764	31.726	14.4737	58.2687	81.125
Csa4M000710.1:gi|255583313|ref|XP_002532419.1|/0/hydrolase, hydrolyzing O-glycosyl compounds, putative [Ricinus communis]	2.19434	0.818751	1.52831	1.85725	1.10346	0.33977	0.176682	0.01
Csa4M051450.1:gi|224058340|ref|XP_002299484.1|/6.67005e-34/predicted protein [Populus trichocarpa]	4.58794	7.55227	6.26548	10.2789	20.879	8.87991	16.2974	41.9257
Csa6M080320.1:gi|307136262|gb|ADN34090.1|/0/hypothetical protein [Cucumis melo subsp. melo]	11.2223	17.5422	9.56544	5.4012	108.837	31.9133	112.485	46.9645
Csa7M089210.1:gi|297735234|emb|CBI17596.3|/2.09718e-25/unnamed protein product [Vitis vinifera]	3.46241	2.46715	2.30264	0.01	1.04635	2.0942	1.30679	0.503638
Csa7M031600.1:gi|356577566|ref|XP_003556895.1|/0/PREDICTED: long chain acyl-CoA synthetase 8-like [Glycine max]	0.35938	0.496635	0.579397	0.34853	11.7584	0.521681	6.08865	5.0881
Csa7M169580.1:-	5.64696	3.08039	4.59997	1.10054	2.58675	2.5886	2.39303	0.691706
Csa5M374720.1:gi|225459483|ref|XP_002285837.1|/1.34498e-59/PREDICTED: glycine-rich protein 2b-like [Vitis vinifera]	34.8322	29.9509	29.9504	67.0152	3.99224	33.9583	8.05018	13.5111
Csa3M850600.1:gi|75334559|sp|Q9FZB1.1|Y5188_ARATH/1.67403e-76/RecName: Full=Probable LRR receptor-like serine/threonine-protein kinase At1g51880; Flags: Precursor	5.06144	12.2404	6.1201	6.24735	57.1046	37.8248	72.8746	37.3842
Csa1M043150.1:gi|224139200|ref|XP_002326793.1|/1.7449e-107/predicted protein [Populus trichocarpa]	225.024	176.694	80.1281	63.0274	59.5148	58.146	71.1871	19.3463
Csa2M006080.1:gi|356565202|ref|XP_003550832.1|/8.22054e-51/PREDICTED: uncharacterized protein LOC100794904 [Glycine max]	0.666085	0.01	0.322161	0.880874	0.644138	5.80139	19.1061	12.4016
Csa7M212630.1:-	31.0535	22.7651	16.8511	2.80459	10.2543	13.9265	22.8689	2.6441
Csa5M505160.1:gi|224100911|ref|XP_002312064.1|/1.94371e-101/predicted protein [Populus trichocarpa]	2.5614	0.884913	3.44127	2.25824	18.9904	2.20336	7.16096	11.3429
Csa6M128660.1:gi|255553837|ref|XP_002517959.1|/9.18368e-162/conserved hypothetical protein [Ricinus communis]	8.29559	14.1251	7.02149	4.93679	4.29764	7.0245	11.7783	5.17143
Csa3M119690.1:gi|224130512|ref|XP_002320855.1|/2.99325e-154/predicted protein [Populus trichocarpa]	6.36013	5.38339	5.63964	15.3081	1.0251	6.66789	0.640122	6.66099
Csa6M516960.1:gi|359495468|ref|XP_003634996.1|/3.31323e-38/PREDICTED: F-box protein SKIP27-like [Vitis vinifera]	3.68788	8.66381	3.32956	3.38145	6.41946	7.37577	18.806	39.1955
Csa6M514890.1:gi|224116094|ref|XP_002317208.1|/0/predicted protein [Populus trichocarpa]	9.03707	7.17798	6.45423	4.28903	1.63352	9.39944	1.53008	1.17938
Csa6M511750.1:-	5.47855	5.2726	6.43517	0.207005	6.0549	4.92313	6.6955	2.73224
Csa7M070810.1:gi|225429029|ref|XP_002267727.1|/8.73344e-21/PREDICTED: uncharacterized protein LOC100247999 [Vitis vinifera]	82.3706	78.9893	84.8921	22.8045	23.0781	45.4442	20.1446	5.37489
Csa5M153140.1:-	13.0711	9.53334	11.2391	4.8657	15.4494	15.4604	12.181	1.69004
Csa1M046260.1:gi|255540587|ref|XP_002511358.1|/0/conserved hypothetical protein [Ricinus communis]	30.1958	27.9595	24.0547	12.6846	43.0499	35.453	35.4188	29.0018
Csa4M017050.1:gi|302824135|ref|XP_002993713.1|/0/hypothetical protein SELMODRAFT_449207 [Selaginella moellendorffii]	80.4765	298.496	269.756	201.209	7.29088	39.6908	23.2409	6.4922
Csa5M576690.1:-	23.0526	15.9284	18.1699	5.41978	15.6877	5.78381	13.749	1.49031
Csa2M176690.1:gi|23094416|emb|CAD44256.1|/1.06073e-50/proline-rich protein [Cucumis sativus]	16358.4	18269.5	18414.8	18793.5	1777	10075	3466.94	3673.46
Csa1M021920.1:gi|357496579|ref|XP_003618578.1|/1.1659e-28/30S ribosomal protein S28e [Medicago truncatula]	28.46	33.1842	26.1536	7.90384	14.4492	17.9023	17.9024	3.3118
Csa3M415090.1:gi|302143218|emb|CBI20513.3|/6.68935e-156/unnamed protein product [Vitis vinifera]	7.22446	6.73895	7.16313	3.48725	11.3529	4.71921	8.08913	5.77973
Csa2M223720.1:gi|359479657|ref|XP_003632321.1|/3.89204e-52/PREDICTED: CST complex subunit STN1-like [Vitis vinifera]	4.16795	4.60783	4.03178	11.024	5.37417	2.68901	7.27113	6.30516
Csa5M148770.1:gi|225426284|ref|XP_002266905.1|/1.17465e-118/PREDICTED: uncharacterized protein LOC100247840 [Vitis vinifera]	42.4187	40.3344	60.6081	63.1309	14.1755	66.2833	15.1448	38.7193
Csa5M167020.1:gi|359493461|ref|XP_002265921.2|/1.10571e-103/PREDICTED: uncharacterized protein LOC100249450 [Vitis vinifera]	6.7947	4.69487	4.96605	2.47608	14.1638	3.06858	9.72602	6.7647
Csa3M646010.1:gi|224074073|ref|XP_002304241.1|/6.83975e-21/predicted protein [Populus trichocarpa]	85.4721	122.201	121.242	154.584	45.085	48.0597	153.348	82.1637
Csa3M126810.1:gi|356506335|ref|XP_003521940.1|/0/PREDICTED: pectinesterase 2-like [Glycine max]	15.4688	11.0701	13.6274	18.0217	7.3015	9.97991	14.4567	15.8577
Csa5M598070.1:-	118.929	93.1082	110.599	236.256	264.573	276.617	287.17	747.802
Csa1M145910.1:gi|356542692|ref|XP_003539800.1|/1.72095e-142/PREDICTED: coiled-coil domain-containing protein 132-like [Glycine max]	12.8851	12.4643	15.2339	7.34617	20.0753	13.3008	18.8761	9.32959
Csa5M643330.1:gi|356545603|ref|XP_003541227.1|/0/PREDICTED: tryptophan synthase beta chain 2-like [Glycine max]	10.7713	13.5141	11.6075	15.1443	18.0916	15.7272	28.3384	36.6131
Csa5M151570.1:-	13.7265	11.9804	6.28958	29.4266	7.68507	13.9828	10.9067	35.3089
Csa1M012090.1:gi|255547275|ref|XP_002514695.1|/9.83306e-28/Protein C6orf149, putative [Ricinus communis]	68.6323	66.8547	58.9024	199.817	84.3361	47.9412	95.0441	291.839
Csa5M576680.1:gi|297814358|ref|XP_002875062.1|/3.34016e-28/hypothetical protein ARALYDRAFT_484022 [Arabidopsis lyrata subsp. lyrata]	37.8475	34.505	49.4926	111.227	52.5285	33.9136	76.8895	114.591
Csa3M002490.1:gi|356495340|ref|XP_003516536.1|/8.89547e-85/PREDICTED: uncharacterized protein LOC100801243 [Glycine max]	14.8528	13.0617	12.626	7.38077	10.0109	10.0181	11.0229	10.6496
Csa5M410730.1:gi|417060|sp|P32289.1|GLNA_VIGAC/0/RecName: Full=Glutamine synthetase nodule isozyme; Short=GS; AltName: Full=Glutamate--ammonia ligase	46.6959	29.8565	34.3548	41.5403	13.9924	41.4981	39.1867	23.8784
Csa6M052810.1:gi|255572299|ref|XP_002527088.1|/8.61442e-35/hypothetical protein RCOM_0296450 [Ricinus communis]	24.3491	24.0347	20.7496	11.807	22.1452	23.2832	22.756	18.2149
Csa4M645280.1:gi|225458920|ref|XP_002285490.1|/1.2774e-85/PREDICTED: uncharacterized protein LOC100259164 [Vitis vinifera]	6.79949	11.2316	11.9214	17.647	7.19191	4.31823	9.62356	11.8685
Csa5M155570.1:-------------------------------------gi|344190180|gb|AEM97872.1|/1.44168e-63/AP2 class transcription factor [Corylus avellana]	0.01	0.01	0.01	0.219829	0.01	0.201081	0.01	2.29701
Csa2M026940.1:--------------------------------gi|1017772|gb|AAA79186.1|/2.96516e-40/lipoxygenase [Cucumis sativus]	0.391325	0.81117	1.13562	1.24203	1.13529	0.378702	11.8156	3.18761
Csa2M351630.1:-	32.7734	20.2792	36.4344	3.6226	31.6936	30.2962	31.0159	9.10746
Csa1M542410.1:gi|356555942|ref|XP_003546288.1|/4.36943e-81/PREDICTED: uncharacterized protein LOC100779625 [Glycine max]	11.4224	12.5904	13.5046	7.09733	15.7801	9.12394	11.3138	7.27893
Csa1M448940.1:gi|356542481|ref|XP_003539695.1|/2.56704e-28/PREDICTED: prefoldin subunit 6-like isoform 2 [Glycine max]	38.9416	56.3862	57.0579	116.63	47.627	41.0107	58.7898	140.943
Csa2M299880.1:----------------------------------gi|121490210|emb|CAK55186.1|/5.9217e-25/pinene synthase [Quercus ilex]	0.01	1.40395	2.62066	3.10508	0.436651	3.05875	4.9989	6.56788
Csa2M028490.1:--------------------------------gi|899344|emb|CAA58859.1|/1.2398e-22/lipoxygenase [Nicotiana tabacum]	1.02085	66.128	45.9185	28.8908	384.519	118.55	542.49	288.667
Csa5M181460.1:gi|296086246|emb|CBI31687.3|/1.96342e-104/unnamed protein product [Vitis vinifera]	9.8172	11.1924	12.9785	24.1482	15.19	7.28375	16.6324	36.652
Csa4M026860.1:gi|356512681|ref|XP_003525045.1|/5.13109e-107/PREDICTED: polyadenylate-binding protein 2-like [Glycine max]	13.3883	11.8051	14.8838	45.5588	11.981	10.6359	13.6759	33.8332
Csa5M171160.1:gi|356544952|ref|XP_003540910.1|/6.73973e-61/PREDICTED: 40S ribosomal protein S20-2-like [Glycine max]	267.897	295.213	215.209	473.805	161.547	227.221	175.491	323.389
Csa4M008780.1:gi|355340443|gb|AER58180.1|/0/phenylalanine ammonia lyase [Cucumis sativus]	0.435477	2.33196	1.26375	1.26699	0.631694	2.52858	3.36023	5.53204
Csa4M645920.1:gi|296081611|emb|CBI20616.3|/1.15374e-106/unnamed protein product [Vitis vinifera]	0.144046	0.447885	0.696698	0.533388	20.7557	0.696998	9.42348	11.1469
Csa1M011450.1:gi|225457339|ref|XP_002284698.1|/1.29649e-90/PREDICTED: uncharacterized protein LOC100260477 [Vitis vinifera]	11.7397	10.5083	12.1305	8.75068	5.80548	6.32605	13.4268	5.04533
Csa1M120410.1:gi|224132524|ref|XP_002328312.1|/2.48735e-81/predicted protein [Populus trichocarpa]	75.6868	83.0256	91.0276	68.19	5.87681	55.6024	0.926713	2.25008
Csa1M021930.1:gi|357496579|ref|XP_003618578.1|/1.15523e-28/30S ribosomal protein S28e [Medicago truncatula]	6.80565	7.75902	5.26663	93.6025	2.63257	5.92751	4.10977	66.524
Csa6M141420.1:gi|224106778|ref|XP_002314282.1|/2.22622e-106/predicted protein [Populus trichocarpa]	9.00583	4.44477	3.73354	3.74311	11.8195	6.43275	16.4015	10.9789
Csa6M527070.1:-	224.874	228.27	177.86	87.817	72.9146	128.012	73.889	38.4822
Csa3M061540.1:-	12.9542	16.7828	10.1814	0.856574	6.26369	9.40226	2.4446	0.01
Csa2M379910.1:gi|225430161|ref|XP_002284766.1|/9.73745e-82/PREDICTED: N-alpha-acetyltransferase 50 [Vitis vinifera]	20.7758	24.7776	22.85	33.2714	14.862	30.5716	22.0558	34.4428
Csa3M878880.1:gi|224089112|ref|XP_002308639.1|/4.70041e-86/predicted protein [Populus trichocarpa]	13.7183	8.20284	8.42144	5.58217	11.2254	17.8713	9.02764	6.13986
Csa6M487790.1:-	19.6925	20.9334	21.0028	1.33552	19.5319	13.1935	33.541	2.6441
Csa7M006280.1:gi|224103319|ref|XP_002313008.1|/2.35579e-29/predicted protein [Populus trichocarpa]	33.2406	39.9205	25.5195	55.5426	29.5942	38.8063	37.1726	62.3196
Csa6M497070.1:gi|255582421|ref|XP_002531999.1|/0/Receptor protein kinase CLAVATA1 precursor, putative [Ricinus communis]	3.24184	1.58116	2.07524	1.4627	5.30188	2.6759	5.32601	2.55194
Csa1M533680.1:gi|224126927|ref|XP_002319961.1|/4.48297e-136/predicted protein [Populus trichocarpa]	33.8283	41.0583	39.7197	23.84	45.4118	30.9064	40.0946	21.8838
Csa2M057080.1:gi|359806156|ref|NP_001240941.1|/6.60979e-83/zinc finger protein CONSTANS-LIKE 5-like [Glycine max]	34.3387	58.2521	72.1117	117.683	147.446	175.67	187.129	368.852
Csa2M021560.1:gi|28558782|gb|AAO45753.1|/0/RING/c3HC4/PHD zinc finger-like protein [Cucumis melo subsp. melo]	29.9906	31.4925	32.9234	48.7941	33.391	27.1138	50.539	68.9947
Csa1M039000.1:---------------------------------gi|225457285|ref|XP_002284441.1|/3.46762e-137/PREDICTED: transcription factor UNE10-like [Vitis vinifera]	2.35306	3.49916	2.47411	3.46362	3.46277	1.68312	2.98607	7.50026
Csa3M099700.2:gi|225461322|ref|XP_002284546.1|/8.18411e-141/PREDICTED: cytochrome c-type biogenesis ccda-like chloroplastic protein 2 [Vitis vinifera]	1.44691	0.817987	1.01792	1.66996	1.01763	0.891064	1.45626	3.97973
Csa2M004710.1:gi|224143520|ref|XP_002324983.1|/2.53697e-15/predicted protein [Populus trichocarpa]	5.13614	12.1675	7.80737	7.7627	8.5147	7.10066	28.062	57.2062
Csa6M518000.1:gi|270309006|dbj|BAI52956.1|/9.76731e-60/auxin-repressed protein [Citrullus lanatus subsp. vulgaris]	74.5134	127.508	123.135	176.143	153.124	31.5481	243.733	247.03
Csa7M428200.1:-	13.1209	2.86295	5.34408	0.01	2.00346	8.01957	4.17021	0.01
Csa3M736960.1:gi|225439920|ref|XP_002275244.1|/0/PREDICTED: L-type lectin-domain containing receptor kinase VIII.1 [Vitis vinifera]	5.22483	3.27588	3.80619	5.08414	12.85	1.81028	4.80414	8.78219
Csa6M354370.1:gi|225459705|ref|XP_002284700.1|/3.14349e-61/PREDICTED: wall-associated receptor kinase 1-like [Vitis vinifera]	2.0739	6.75549	5.01535	2.97774	3.58137	2.58043	5.06915	2.41333
Csa1M605110.1:gi|255574422|ref|XP_002528124.1|/0/transferase, transferring glycosyl groups, putative [Ricinus communis]	45.6118	35.4305	46.4719	32.6415	40.061	38.0875	32.735	19.8479
Csa1M231530.1:gi|224142591|ref|XP_002324639.1|/1.31644e-37/predicted protein [Populus trichocarpa]	7.9565	6.30611	7.99837	5.61184	16.8974	7.54888	36.4281	23.6915
Csa2M263880.1:gi|224078081|ref|XP_002305484.1|/2.23261e-08/predicted protein [Populus trichocarpa]	48.4113	37.6316	34.1856	190.018	22.0036	36.5428	28.7472	154.921
Csa3M778360.1:gi|225440747|ref|XP_002275570.1|/2.19105e-49/PREDICTED: uncharacterized protein LOC100251218 [Vitis vinifera]	8.39267	8.28429	18.3632	15.8557	0.966207	12.7631	16.0893	2.09278
Csa1M033110.1:-	5.80392	1.09371	2.55195	0.279108	7.14342	3.06366	3.71726	1.22797
Csa5M385370.1:-	1.69221	1.31541	0.409232	10.7419	1.22734	0.409408	0.425787	13.0458
Csa1M537320.1:gi|255580457|ref|XP_002531054.1|/0/triacylglycerol lipase, putative [Ricinus communis]	1.40438	4.54862	2.71699	2.46085	2.54645	1.61391	9.27579	4.39201
Csa3M099660.1:gi|255569589|ref|XP_002525760.1|/0/Cyclic nucleotide-gated ion channel, putative [Ricinus communis]	8.96489	12.61	20.7852	22.9211	52.7052	6.12809	52.7763	52.0781
Csa6M434300.1:gi|356554106|ref|XP_003545390.1|/1.28628e-07/PREDICTED: chromodomain-helicase-DNA-binding protein 2-like [Glycine max]	10.6725	11.6935	14.1584	8.06515	20.0519	12.0988	16.5725	6.74189
Csa3M110680.1:gi|297806885|ref|XP_002871326.1|/6.23524e-11/SWIB complex BAF60b domain-containing protein [Arabidopsis lyrata subsp. lyrata]	2.65805	2.14271	2.28552	0.312461	5.71217	0.857439	5.05321	1.20287
Csa7M018750.1:gi|225428253|ref|XP_002279474.1|/8.09487e-101/PREDICTED: proline-rich receptor-like protein kinase PERK9-like [Vitis vinifera]	4.62976	3.77023	3.73208	1.92428	4.37061	4.05371	5.10345	2.62962
Csa2M235610.2:gi|225428701|ref|XP_002281817.1|/1.40315e-134/PREDICTED: uncharacterized protein LOC100241743 [Vitis vinifera]	1.02085	0.352683	0.987494	2.82007	0.21938	0.329306	1.02744	2.50785
Csa1M046040.1:gi|255540687|ref|XP_002511408.1|/4.85568e-173/protein with unknown function [Ricinus communis]	37.8785	15.3271	37.8958	29.85	12.2938	14.9389	12.6642	15.85
Csa7M425920.1:gi|255556679|ref|XP_002519373.1|/4.79527e-122/leucine-rich repeat containing protein, putative [Ricinus communis]	3.26266	3.62309	4.50866	2.55803	7.15545	3.10103	6.56747	2.81359
Csa6M152310.1:gi|225436687|ref|XP_002263127.1|/1.14348e-165/PREDICTED: fatty acyl-CoA reductase 3 isoform 1 [Vitis vinifera]	2.09129	1.67489	0.827576	0.452563	0.643486	1.47188	0.191346	0.442468
Csa1M050220.1:gi|307136115|gb|ADN33961.1|/1.21286e-135/anthranilate N-benzoyltransferase [Cucumis melo subsp. melo]	6.34581	5.99243	5.1836	4.3266	12.4098	0.136469	4.82559	9.6818
Csa6M446530.2:gi|255556890|ref|XP_002519478.1|/5.61232e-102/hypothetical protein RCOM_1354150 [Ricinus communis]	0.360668	0.67286	0.418661	1.44999	1.39514	0.907489	1.23419	3.52547
Csa2M357220.1:gi|356553947|ref|XP_003545312.1|/1.22416e-142/PREDICTED: glutamate receptor 3.2-like [Glycine max]	0.01	0.0691338	0.01	0.14114	8.70822	2.90482	5.63926	3.0272
Csa6M120400.1:gi|359474967|ref|XP_002279611.2|/3.32022e-81/PREDICTED: niemann-Pick C1 protein [Vitis vinifera]	11.2606	10.4293	11.5879	6.3369	21.7791	8.11504	27.2482	10.8732
Csa2M385050.1:-	21.6734	17.7833	19.2181	3.34393	14.8461	31.4614	13.6334	7.35602
Csa6M108440.1:gi|224130624|ref|XP_002320887.1|/0/cytochrome P450 [Populus trichocarpa]	10.6008	9.53427	11.2714	8.89814	197.914	13.0567	98.0518	127.284
Csa3M253510.1:gi|356561051|ref|XP_003548799.1|/1.17155e-41/PREDICTED: transportin-3-like [Glycine max]	17.1122	13.6112	13.8584	4.84182	16.1635	11.1685	18.4243	5.78864
Csa5M168240.1:gi|224111446|ref|XP_002315858.1|/3.02394e-116/predicted protein [Populus trichocarpa]	2.84424	3.36901	2.47057	1.65809	14.763	14.0433	13.4368	6.92347
Csa3M778330.1:gi|224091921|ref|XP_002309401.1|/2.6121e-20/predicted protein [Populus trichocarpa]	19.2982	18.3347	19.6011	9.86821	35.7695	16.4969	35.6086	15.5326
Csa6M337520.1:-	0.01	1.14518	0.01	0.584486	0.534256	2.13855	5.00425	12.5361
Csa5M544050.1:gi|307135834|gb|ADN33705.1|/0/RNA-dependent RNA polymerase [Cucumis melo subsp. melo]	0.01	0.376122	0.0702082	0.01	6.80825	0.210715	4.8212	1.4358
Csa5M608120.1:gi|255546939|ref|XP_002514527.1|/1.05885e-91/conserved hypothetical protein [Ricinus communis]	21.8746	17.6198	16.0999	17.4199	2.64423	6.78787	5.86293	8.36964
Csa2M237710.1:gi|359475153|ref|XP_002281272.2|/0/PREDICTED: serine/threonine-protein kinase SMG1 [Vitis vinifera]	9.05099	7.44834	9.80639	6.45348	14.7711	7.57603	10.2404	6.86831
Csa3M743400.1:gi|260408314|gb|ACX37451.1|/1.83509e-108/tonoplast intrinsic protein [Hevea brasiliensis]	448.514	383.996	343.01	559.404	16.8059	281.611	39.6334	33.9916
Csa2M010150.1:gi|255561887|ref|XP_002521952.1|/1.42403e-10/conserved hypothetical protein [Ricinus communis]	0.335421	3.1288	0.973387	1.0646	0.648739	1.94761	8.10212	7.02575
Csa5M181480.1:gi|224100991|ref|XP_002312098.1|/6.60114e-178/predicted protein [Populus trichocarpa]	2.86853	3.08318	2.87758	2.81003	1.33564	6.47735	2.56628	7.60329
Csa1M025960.1:gi|324106110|gb|ADY18304.1|/0/WRKYP2 [Cucumis sativus]	14.4865	29.7757	19.2878	19.1148	49.5043	25.4393	76.9959	76.4742
Csa6M085100.1:gi|225465427|ref|XP_002264911.1|/2.39764e-110/PREDICTED: uncharacterized protein LOC100263724 [Vitis vinifera]	0.01	0.155248	0.144895	0.01	1.44854	0.217437	1.20606	0.174305
Csa3M150780.1:gi|255551569|ref|XP_002516830.1|/1.80452e-54/conserved hypothetical protein [Ricinus communis]	7.32156	6.80336	5.61703	13.2216	14.8931	2.19891	11.9426	29.8196
Csa2M379300.1:gi|384368295|emb|CBL59327.1|/3.16342e-167/Gibberellin 3-oxidase [Cucurbita maxima]	0.125895	0.130483	0.852475	0.399582	4.3829	0.01	2.53417	1.17201
Csa7M073580.1:-	11.4789	7.57092	10.5991	3.8641	47.9346	3.53455	27.8323	12.7504
Csa7M221330.1:gi|255558556|ref|XP_002520303.1|/6.83194e-130/protein with unknown function [Ricinus communis]	17.439	15.6182	16.4954	11.5551	20.9995	13.6856	15.1924	10.0567
Csa1M075020.1:gi|255536757|ref|XP_002509445.1|/0/serine-threonine protein kinase, plant-type, putative [Ricinus communis]	1.58543	1.64321	1.09545	2.83551	1.02213	1.68041	0.835829	2.89916
Csa3M730800.1:gi|315613818|gb|ADU52514.1|/0/WRKY protein [Cucumis sativus]	9.94309	27.7532	13.4274	15.0502	35.7963	29.534	41.3174	65.9288
Csa4M044990.1:gi|225431259|ref|XP_002268002.1|/0/PREDICTED: d-2-hydroxyglutarate dehydrogenase, mitochondrial-like [Vitis vinifera]	15.835	12.9033	14.7894	7.85658	22.7059	14.5844	24.7303	16.3934
Csa5M169090.1:gi|255544435|ref|XP_002513279.1|/0/Protein regulator of cytokinesis, putative [Ricinus communis]	0.711499	0.134078	0.187705	0.01	0.0625506	0.375572	0.650997	0.0752683
Csa3M857030.1:gi|225458277|ref|XP_002282461.1|/3.22295e-31/PREDICTED: dnaJ homolog subfamily C member 2 [Vitis vinifera]	1.48291	2.04927	0.478155	1.83036	2.86811	0.47836	5.47248	12.0794
Csa3M170010.1:gi|359477629|ref|XP_002274451.2|/0/PREDICTED: uncharacterized protein LOC100258011 [Vitis vinifera]	4.22842	3.96861	4.20389	2.93266	9.45037	3.88743	5.62703	3.41701
Csa2M362450.1:gi|255538770|ref|XP_002510450.1|/0/gulonolactone oxidase, putative [Ricinus communis]	31.4139	16.3353	40.6212	37.004	36.9558	15.1481	15.7541	32.7869
Csa1M126040.1:-	103.567	97.3404	110.762	50.3619	539.342	173.684	431.836	282.955
Csa2M271400.1:gi|255560509|ref|XP_002521269.1|/1.97532e-104/conserved hypothetical protein [Ricinus communis]	55.7638	56.1059	70.5029	117.131	80.732	46.8644	92.7196	166.78
Csa1M542420.1:-	15.1481	12.9526	19.0491	9.41541	25.2694	10.2616	16.3894	9.03401
Csa6M510940.1:-	22.6698	15.1045	20.8849	5.99602	15.6592	10.9693	10.3217	10.0496
Csa2M028480.1:--------------------------------gi|256489082|gb|ACU81176.1|/1.30411e-48/13S-lipoxygenase [Cucumis melo var. inodorus]	1.12702	72.4213	43.6077	31.796	405.073	112.338	567.148	216.83
Csa3M064240.1:gi|21322711|emb|CAD22154.1|/1.32382e-105/pherophorin-dz1 protein [Volvox carteri f. nagariensis]	0.193247	0.400578	0.934665	1.43115	0.373759	0.187013	2.13945	4.04776
Csa7M390060.1:gi|296086726|emb|CBI32361.3|/4.08996e-103/unnamed protein product [Vitis vinifera]	5.21766	9.38412	11.282	8.11786	7.71703	6.23744	13.9007	15.7148
Csa1M611820.1:gi|10998338|gb|AAG25897.1|AF170087_1/8.01048e-158/silverleaf whitefly-induced protein 3 [Cucurbita pepo]	17.7875	22.1228	22.1224	24.1954	8.06009	25.4763	37.237	37.1986
Csa4M293140.1:-	3.58922	6.20003	6.36525	5.85417	7.80966	5.21017	6.92379	1.04417
Csa6M185830.1:gi|255569335|ref|XP_002525635.1|/4.74769e-88/undecaprenyl pyrophosphate synthetase, putative [Ricinus communis]	34.5195	31.9096	116.269	140.078	1529.56	152.133	1363.72	2084.37
Csa1M050300.1:gi|307136108|gb|ADN33954.1|/0/4-coumarate-CoA ligase [Cucumis melo subsp. melo]	1.18669	1.14208	1.47589	4.48387	1.14759	2.13276	1.10904	3.35365
Csa7M222870.1:gi|1753097|gb|AAC12675.1|/4.85678e-11/phloem filament protein [Cucurbita maxima]	30.7548	22.2786	21.1129	10.4961	50.8484	77.4472	158.429	15.2005
Csa6M498410.1:gi|224144306|ref|XP_002325254.1|/4.69783e-146/predicted protein [Populus trichocarpa]	0.450446	1.16715	1.08932	1.96581	0.871209	0.108979	5.32693	4.32441
Csa3M839830.1:gi|255560906|ref|XP_002521466.1|/1.36216e-144/F-box/LRR-repeat protein, putative [Ricinus communis]	11.9641	10.54	13.4056	13.5015	6.07418	5.0172	7.92723	12.704
Csa5M146190.1:gi|255555875|ref|XP_002518973.1|/4.32101e-158/Nodulin-26, putative [Ricinus communis]	11.4649	9.60382	16.2557	26.1699	57.2583	8.96726	58.4852	62.1378
Csa2M075330.1:gi|315507079|gb|ADU33175.1|/0/putative TIR-NBS-LRR-AAA+ATPase [Cucumis sativus var. hardwickii]	1.86592	1.47346	2.14876	1.48057	10.8266	1.3758	10.0159	5.04055
Csa6M091290.1:gi|307135823|gb|ADN33695.1|/1.05315e-45/40S ribosomal protein s27 [Cucumis melo subsp. melo]	44.0642	56.0041	37.9576	60.7405	12.4416	36.1064	21.6889	29.1938
Csa5M517080.1:gi|356569008|ref|XP_003552699.1|/5.84041e-17/PREDICTED: uncharacterized protein LOC100791593 [Glycine max]	28.7813	17.2701	28.5736	78.5285	17.5787	24.1881	19.0574	56.4075
Csa3M797600.1:gi|238632211|gb|ACR50977.1|/8.98959e-26/60s ribosomal protein L21 [Lycoris radiata]	0.01	0.01	0.01	52.8357	1.44164	6.49203	3.75098	32.093
Csa6M104640.1:--------------------------------gi|356523068|ref|XP_003530164.1|/3.44153e-40/PREDICTED: ethylene-responsive transcription factor ERF034-like [Glycine max]	6.3636	7.05036	8.4906	2.90195	14.2177	8.06954	16.5639	6.76676
Csa7M432240.1:gi|224134907|ref|XP_002327519.1|/0/amino acid transporter [Populus trichocarpa]	2.19078	2.1719	2.11921	0.604641	1.75015	1.93576	1.82147	0.498786
Csa6M075130.1:gi|255541426|ref|XP_002511777.1|/1.07419e-42/Protein C9orf74, putative [Ricinus communis]	60.9563	69.7294	51.9764	180.095	78.5973	73.4099	86.3447	184.163
Csa3M841490.1:-	10.0179	13.6277	15.1416	34.7769	22.4031	17.5718	11.343	51.0018
Csa7M041870.1:gi|225447614|ref|XP_002273270.1|/1.64623e-129/PREDICTED: uncharacterized protein LOC100258038 [Vitis vinifera]	4.80399	27.3848	12.4308	8.64023	27.6419	44.0495	70.5913	105.237
Csa5M567800.1:gi|255573718|ref|XP_002527780.1|/6.10975e-63/21 kDa protein precursor, putative [Ricinus communis]	79.9875	55.1906	107.585	191	72.3546	25.2226	19.2215	54.3833
Csa5M496510.1:gi|296086076|emb|CBI31517.3|/1.03642e-62/unnamed protein product [Vitis vinifera]	0.235187	0.162505	0.303337	0.787934	1.44044	0.455201	1.18353	4.37888
Csa2M009440.2:gi|388514285|gb|AFK45204.1|/1.02242e-32/unknown [Medicago truncatula]	18.3333	22.335	19.2899	61.2509	4.97663	11.5167	13.596	27.3224
Csa6M046230.1:gi|224113431|ref|XP_002316494.1|/6.14374e-22/predicted protein [Populus trichocarpa]	50.4374	60.0867	79.6335	142.297	136.235	29.7351	148.205	249.612
Csa1M612920.1:gi|359478758|ref|XP_003632166.1|/4.57858e-158/PREDICTED: lysine-specific demethylase 8-like [Vitis vinifera]	17.3736	23.7479	38.4831	26.3058	75.8486	68.2273	45.6151	69.3681
Csa2M238880.1:gi|255556147|ref|XP_002519108.1|/1.8873e-63/non-symbiotic hemoglobin, putative [Ricinus communis]	116.81	110.116	83.184	50.4576	60.7382	11.9291	22.745	11.0997
Csa5M630820.1:gi|296087684|emb|CBI34940.3|/6.74291e-65/unnamed protein product [Vitis vinifera]	49.3955	36.0435	51.8527	34.0973	127.881	47.5878	111.245	62.1197
Csa1M597690.1:gi|17154783|gb|AAL35984.1|AF104397_1/1.7819e-96/unknown [Cucumis sativus]	6.07228	14.8948	13.7057	17.881	16.2464	22.7221	44.614	56.058
Csa4M363440.1:-	6.99389	5.17768	6.28214	0.792787	7.72966	5.31794	7.03907	0.581327
Csa6M518290.1:-----------------------------------gi|255563026|ref|XP_002522517.1|/3.29311e-47/Ethylene-responsive transcription factor, putative [Ricinus communis]	6.59536	4.10142	6.89027	9.90835	13.2664	5.6167	13.807	31.9273
Csa3M597340.1:gi|296082290|emb|CBI21295.3|/1.78492e-29/unnamed protein product [Vitis vinifera]	53.7976	51.0328	59.5372	190.284	82.4466	55.1508	114.714	384.105
Csa7M336560.1:gi|351723065|ref|NP_001235730.1|/4.24112e-23/uncharacterized protein LOC100306486 [Glycine max]	14.8894	10.6837	11.0792	1.51467	14.3988	8.86717	15.562	1.3328
Csa6M499150.1:gi|20138131|sp|Q9FPQ6.1|GP1_CHLRE/1.38409e-20/RecName: Full=Vegetative cell wall protein gp1; AltName: Full=Hydroxyproline-rich glycoprotein 1; Flags: Precursor	3.31121	3.74386	2.62066	5.89169	13.3906	4.66095	16.36	39.4073
Csa2M223700.1:-	11.2141	7.26421	8.81375	1.85378	6.77787	4.06963	6.34868	1.63119
Csa3M146510.1:gi|224111148|ref|XP_002315763.1|/8.80776e-60/predicted protein [Populus trichocarpa]	8.01065	22.9036	9.35215	17.8268	16.0277	11.762	26.9673	58.502
Csa3M131980.1:gi|21322711|emb|CAD22154.1|/7.38005e-134/pherophorin-dz1 protein [Volvox carteri f. nagariensis]	17.9041	11.8827	13.5211	6.14785	3.34133	13.0709	5.05818	3.19827
Csa5M630930.1:gi|255552664|ref|XP_002517375.1|/6.01152e-122/Auxin-induced protein 5NG4, putative [Ricinus communis]	19.9472	16.6541	25.7273	20.957	48.7607	24.1297	130.355	69.3134
Csa5M217670.1:gi|225439530|ref|XP_002264158.1|/4.83019e-71/PREDICTED: abscisic acid receptor PYL4-like [Vitis vinifera]	10.0076	9.57447	8.19134	13.0312	5.95564	21.7909	13.9463	15.5648
Csa6M190390.1:gi|297746068|emb|CBI16124.3|/6.23182e-140/unnamed protein product [Vitis vinifera]	33.5254	50.9705	35.029	33.986	116.128	18.3134	123.917	53.0815
Csa4M642360.1:gi|116778610|gb|ABK20935.1|/1.98603e-36/unknown [Picea sitchensis]	28.8978	37.4386	29.7008	42.675	40.1719	36.1223	63.6224	95.6283
Csa3M481240.1:gi|356547404|ref|XP_003542102.1|/5.53202e-07/PREDICTED: uncharacterized protein LOC100792375 [Glycine max]	27.9325	46.1528	46.2079	62.9582	23.0974	23.1139	33.817	41.6902
Csa2M000200.1:-	9.78312	16.2234	13.8798	5.86515	20.8137	10.7299	21.0055	3.79477
Csa1M507470.1:gi|225434961|ref|XP_002283909.1|/4.34562e-163/PREDICTED: fasciclin-like arabinogalactan protein 4 [Vitis vinifera]	32.4846	25.5375	30.675	41.9661	8.22754	19.6747	16.5696	15.172
Csa4M285740.1:gi|129810|sp|P19135.1|PER2_CUCSA/3.64015e-166/RecName: Full=Peroxidase 2; AltName: Full=CUP2	39.7458	64.5376	65.7875	77.0917	76.8726	51.8549	301.501	84.0227
Csa6M012240.1:gi|255574828|ref|XP_002528321.1|/2.21796e-40/LOB domain-containing protein, putative [Ricinus communis]	65.2208	62.1897	52.9955	38.986	20.183	45.7598	29.539	8.72798
Csa7M420150.1:-	1.77204	6.88729	3.85682	1.64042	16.7081	6.00207	13.3761	2.83534
Csa5M576740.1:gi|357515783|ref|XP_003628180.1|/3.5861e-14/Cytochrome b6/f complex subunit V [Medicago truncatula]	48.5782	35.2439	35.2433	0.01	17.2251	36.8255	28.5204	2.35538
Csa3M095040.1:-------------------------------gi|51537953|gb|AAU05951.1|/0/E,E-alpha-farnesene synthase [Cucumis sativus]	0.01	0.433009	4.68796	3.62444	0.808038	0.01	3.95255	8.26478
Csa5M146940.1:gi|255555793|ref|XP_002518932.1|/2.23244e-16/conserved hypothetical protein [Ricinus communis]	18.2311	17.7503	21.9107	29.8088	42.2062	25.6626	36.6978	112.504
Csa6M446290.1:gi|355340443|gb|AER58180.1|/0/phenylalanine ammonia lyase [Cucumis sativus]	1.26377	1.03407	0.836432	0.457406	0.578903	2.12416	2.94553	1.04491
Csa3M019920.1:-	12.8614	13.6401	15.3345	3.95552	13.0161	13.6043	25.8889	8.35334
Csa4M016360.1:gi|46095229|gb|AAS80152.1|/0/FOM-2 [Cucumis melo]	2.938	3.19731	3.26831	2.25353	16.2895	5.78123	13.405	7.40753
Csa3M118050.1:gi|334186152|ref|NP_001190142.1|/9.32089e-06/Phosphoglycerate mutase family protein [Arabidopsis thaliana]	4.24145	2.82601	4.10288	12.3402	5.27362	5.86377	4.8787	12.1629
Csa3M878890.1:gi|224092406|ref|XP_002309595.1|/3.69561e-17/predicted protein [Populus trichocarpa]	34.6465	48.3734	61.2126	71.1897	22.9828	55.1427	19.3084	23.4906
Csa1M528580.2:gi|225434670|ref|XP_002279721.1|/0/PREDICTED: ATP-dependent zinc metalloprotease FTSH 9, chloroplastic-like [Vitis vinifera]	0.283227	0.352257	0.383562	1.49823	0.438232	0.603	0.171034	2.17524
Csa1M479630.1:gi|71980112|gb|AAZ57337.1|/0/Trichoderma-induced protein kinase [Cucumis sativus]	17.9735	47.6207	22.0389	16.3372	47.1254	32.7052	83.3142	80.7888
Csa6M495080.1:-	12.4891	9.57871	10.6313	10.1741	24.6383	8.94381	14.3295	9.44657
Csa4M028470.1:gi|224096201|ref|XP_002310573.1|/1.98883e-164/predicted protein [Populus trichocarpa]	5.28596	4.3319	7.96716	7.34815	1.90206	8.68437	1.73213	5.50739
Csa7M252670.1:gi|255575782|ref|XP_002528790.1|/5.11902e-88/protein binding protein, putative [Ricinus communis]	10.1051	12.6296	15.5249	10.2193	18.2509	11.3611	16.9008	8.30047
Csa5M155530.1:gi|224058597|ref|XP_002299558.1|/0/predicted protein [Populus trichocarpa]	15.1165	16.6801	17.8474	12.0099	45.3562	10.2347	42.3452	22.2057
Csa7M037600.1:gi|118562492|dbj|BAF37542.1|/9.74009e-68/cell wall glycine-rich protein [Cucumis sativus]	276.011	450.987	414.378	1812.83	47.6987	475.039	124.786	406.298
Csa4M575860.1:gi|297739714|emb|CBI29896.3|/3.10097e-13/unnamed protein product [Vitis vinifera]	8.68149	5.31691	4.58064	1.66996	6.869	5.72827	8.34042	0.918399
Csa3M020090.1:gi|315932714|gb|ADU55787.1|/2.308e-90/HSP23.5 [Citrullus lanatus]	1.31661	2.27431	1.48586	1.27686	19.0984	1.48649	8.39238	7.27746
Csa6M504720.1:gi|255970299|gb|ACU45738.1|/0/ferulate 5-hydroxylase [Eucalyptus globulus]	13.5839	23.3095	25.6711	26.2683	5.74172	40.2208	11.5892	11.4105
Csa5M468980.1:gi|225434189|ref|XP_002279359.1|/7.15038e-122/PREDICTED: NADP-dependent alkenal double bond reductase P2 [Vitis vinifera]	0.01	0.01	0.28569	0.0781153	0.856825	0.285813	6.83669	7.90459
Csa3M697950.1:gi|388507056|gb|AFK41594.1|/5.96097e-49/unknown [Medicago truncatula]	43.6718	29.2021	29.9803	13.1655	26.3388	29.9932	25.5217	15.847
Csa4M618490.1:gi|225464748|ref|XP_002264621.1|/1.55267e-134/PREDICTED: zinc transporter 5 isoform 1 [Vitis vinifera]	61.6336	83.718	66.1621	43.0661	248.777	136.456	253.65	120.204
Csa6M314090.1:gi|313184296|emb|CBL94162.1|/0/putative transducin family protein / WD-40 repeat family protein [Malus x domestica]	15.4294	19.1591	15.5742	13.3666	17.2997	11.6857	12.6783	7.67629
Csa2M418340.1:gi|224131590|ref|XP_002321128.1|/7.39173e-25/predicted protein [Populus trichocarpa]	29.1469	36.9222	22.1902	14.5618	21.14	33.6914	30.4217	13.5042
Csa3M735040.1:gi|224092009|ref|XP_002309436.1|/2.47226e-62/predicted protein [Populus trichocarpa]	1.29542	1.00697	2.66283	3.16932	23.4888	1.72375	8.14868	16.6761
Csa1M071940.1:gi|302144236|emb|CBI23474.3|/5.42185e-64/unnamed protein product [Vitis vinifera]	9.65107	10.6	9.47509	10.0582	39.9791	8.08517	40.4485	80.1233
Csa3M000180.1:gi|255561457|ref|XP_002521739.1|/2.57069e-132/auxin:hydrogen symporter, putative [Ricinus communis]	2.61575	4.00206	7.71136	5.93013	15.4183	5.54492	20.1837	12.6103
Csa7M169080.1:-	11.7397	18.9273	22.0815	47.9563	3.78431	5.68053	1.96926	6.83059
Csa6M445240.1:gi|356572452|ref|XP_003554382.1|/0/PREDICTED: phenylalanine ammonia-lyase 1-like isoform 1 [Glycine max]	6.43633	3.06316	5.08249	5.1071	28.3903	7.9448	15.666	11.1964
Csa5M589930.1:gi|297738445|emb|CBI27646.3|/8.49318e-130/unnamed protein product [Vitis vinifera]	16.9182	16.4107	13.7428	35.3965	27.5827	13.119	17.2458	29.7202
Csa3M710200.1:gi|294714021|gb|ADF30254.1|/0/p-coumarate:CoA ligase 1 [Sorbus aucuparia]	7.86008	3.55104	6.14111	3.5182	6.13936	5.16855	9.53361	5.51138
Csa1M033000.1:gi|255540983|ref|XP_002511556.1|/2.18676e-53/enzyme inhibitor, putative [Ricinus communis]	10.2085	10.7729	16.5181	25.037	36.4371	14.9086	55.1083	67.604
Csa2M354690.1:gi|359491959|ref|XP_002285336.2|/1.27097e-119/PREDICTED: A-kinase anchor protein 17A-like [Vitis vinifera]	5.21766	6.26166	6.64104	14.1635	6.2408	5.97951	7.0479	16.7769
Csa2M035360.1:gi|356574054|ref|XP_003555167.1|/0/PREDICTED: probable peptide/nitrate transporter At1g59740-like [Glycine max]	0.306421	0.317587	0.148205	0.283662	1.48162	0.148268	0.3084	0.312001
Csa7M031580.1:gi|224131904|ref|XP_002321207.1|/2.12399e-53/predicted protein [Populus trichocarpa]	8.78587	12.5601	10.8433	4.96813	36.6224	9.67523	29.882	17.4511
Csa2M404850.1:gi|255551438|ref|XP_002516765.1|/2.10123e-108/wall-associated kinase, putative [Ricinus communis]	2.40558	2.12965	1.8422	2.30644	12.9886	2.95848	9.83582	4.86962
Csa5M083800.1:gi|224142525|ref|XP_002324606.1|/8.56981e-81/predicted protein [Populus trichocarpa]	6.23521	4.03902	3.76969	1.85532	7.34879	6.22266	5.09884	3.28775
Csa7M268500.1:-	8.19918	9.27051	10.0944	0.01	6.48739	7.93471	10.5027	0.01
Csa6M364110.1:gi|68164801|ref|YP_247597.1|/2.72265e-22/ribosomal protein S14 [Cucumis sativus]	22.6508	28.6295	24.0484	0.01	20.3017	35.8208	15.0127	0.01
Csa5M610370.1:gi|359472674|ref|XP_002279652.2|/2.27581e-127/PREDICTED: probable receptor-like protein kinase At1g67000-like [Vitis vinifera]	6.53404	7.14425	4.72306	5.01371	80.8246	23.278	100.234	39.0618
Csa1M568500.1:gi|255542808|ref|XP_002512467.1|/3.04725e-45/conserved hypothetical protein [Ricinus communis]	0.943899	0.489148	5.02183	1.87241	18.7124	6.85089	15.9125	5.08004
Csa6M080330.1:gi|307136262|gb|ADN34090.1|/0/hypothetical protein [Cucumis melo subsp. melo]	6.8235	7.75973	6.05052	5.18871	9.53143	7.06197	10.8737	3.22575
Csa1M045990.1:gi|255540717|ref|XP_002511423.1|/0/Spotted leaf protein, putative [Ricinus communis]	0.617881	0.720447	0.597694	0.77627	7.54373	1.12116	2.87616	6.29134
Csa6M151720.1:-	7.11499	1.47485	2.06476	0.01	1.37611	0.01	0.716096	1.6559
Csa4M006500.1:gi|224057559|ref|XP_002299267.1|/4.42254e-51/predicted protein [Populus trichocarpa]	13.0127	12.7051	12.4051	13.2683	5.65367	12.0455	6.07388	11.9604
Csa2M442270.1:gi|297737282|emb|CBI26483.3|/2.36609e-13/unnamed protein product [Vitis vinifera]	9.03057	9.35965	14.8504	29.6177	9.60633	4.36964	14.5423	39.4073
Csa4M641760.1:gi|225458751|ref|XP_002285061.1|/4.0997e-153/PREDICTED: isoflavone 2'-hydroxylase-like [Vitis vinifera]	0.98578	4.27257	7.97533	7.63234	0.9533	1.04071	5.59211	4.79706
Csa3M903530.1:gi|357482355|ref|XP_003611463.1|/7.35261e-87/Cytochrome P450 ent-kaurenoic acid oxidase [Medicago truncatula]	2.62634	1.85099	2.43891	2.38959	9.65127	5.59157	4.75796	12.1025
Csa1M435790.1:gi|356555522|ref|XP_003546080.1|/6.44281e-11/PREDICTED: protein TIFY 5A-like [Glycine max]	0.782649	4.46143	1.51416	4.34711	2.64902	9.46755	6.30165	35.0637
Csa1M005550.1:-	3.54407	5.50983	7.71363	0.937383	18.8502	14.5765	24.9688	3.0931
Csa6M079230.1:gi|225453240|ref|XP_002265199.1|/3.31339e-15/PREDICTED: NADH dehydrogenase [ubiquinone] 1 alpha subcomplex assembly factor 3-like [Vitis vinifera]	27.1481	30.4189	24.1319	10.4797	18.4485	7.10066	13.2925	6.40368
Csa4M354130.1:gi|224090001|ref|XP_002308901.1|/2.47296e-95/predicted protein [Populus trichocarpa]	12.807	35.9496	13.593	23.2411	15.9973	53.0183	38.6692	47.5037
Csa3M684690.1:gi|359497770|ref|XP_002272250.2|/9.61884e-111/PREDICTED: acyl-CoA--sterol O-acyltransferase 1-like [Vitis vinifera]	3.58371	4.61086	4.90109	6.3409	11.3529	6.93623	12.4375	25.0934
Csa4M025710.1:-	5.71122	7.89246	6.13848	0.01	3.06836	3.07056	3.1934	0.01
Csa1M587450.1:gi|296085165|emb|CBI28660.3|/4.61054e-62/unnamed protein product [Vitis vinifera]	10.8367	10.2105	19.377	8.85925	20.6417	15.5718	18.5083	8.40689
Csa7M449440.1:-	4.6959	6.69215	5.11028	0.01	2.83823	1.70416	1.18156	0.34153
Csa3M099720.1:gi|224069008|ref|XP_002326252.1|/4.09915e-167/predicted protein [Populus trichocarpa]	2.97209	2.46431	1.5607	1.03316	1.7245	3.36928	4.1878	1.38341
Csa3M128860.1:gi|224063601|ref|XP_002301222.1|/4.44942e-49/predicted protein [Populus trichocarpa]	64.3375	57.8677	57.5857	177.21	42.9087	41.1503	41.308	133.17
Csa7M374680.1:-	10.4353	7.2104	3.36479	1.2267	17.3798	8.97664	21.589	6.07164
Csa3M426340.1:gi|255563999|ref|XP_002522999.1|/2.41483e-144/protein with unknown function [Ricinus communis]	17.8756	17.6448	19.899	37.9739	16.8751	25.6739	21.7036	42.5932
Csa2M404840.1:gi|225452101|ref|XP_002284159.1|/2.5984e-34/PREDICTED: uncharacterized protein LOC100254978 [Vitis vinifera]	30.4522	15.3385	31.6597	44.4121	33.302	19.004	14.8948	43.219
Csa4M286960.1:--------------------------------gi|312837045|dbj|BAJ34928.1|/2.82018e-75/lipoxygenase [Vitis hybrid cultivar]	3.74839	47.699	16.5181	15.5874	4.83318	35.771	64.6583	41.9832
Csa2M061600.1:gi|341605679|gb|AEK84225.1|/0/heat shock protein-related protein [Cucurbita maxima]	3.64634	3.26851	2.95523	1.51181	3.3356	3.81484	2.62844	2.60896
Csa6M051510.1:-	2.97209	7.39294	6.32496	1.25775	25.2926	5.75244	21.5373	1.72926
Csa2M402130.1:gi|388504784|gb|AFK40458.1|/3.49748e-25/unknown [Lotus japonicus]	9.28258	7.35712	10.5639	20.9412	9.76881	2.64211	5.7704	11.9138
Csa4M159320.1:gi|297739684|emb|CBI29866.3|/1.08126e-33/unnamed protein product [Vitis vinifera]	0.01	0.141073	0.131666	0.360009	65.0244	0.01	10.8224	23.6002
Csa4M663640.1:-	8.36892	11.0833	16.6407	1.96758	13.039	10.7986	8.89094	1.62311
Csa4M312240.1:gi|225434532|ref|XP_002276535.1|/0/PREDICTED: pyruvate decarboxylase isozyme 2 [Vitis vinifera]	3.69491	5.84878	5.45876	8.24468	6.69157	2.34048	14.199	18.0977
Csa4M031070.1:gi|356531160|ref|XP_003534146.1|/0/PREDICTED: beta-glucosidase 44-like [Glycine max]	66.1316	55.4859	60.2079	44.3898	13.525	55.8417	10.5338	5.33514
Csa5M470560.1:gi|225437124|ref|XP_002273926.1|/2.55036e-85/PREDICTED: chlorophyllase-1 [Vitis vinifera]	15.7953	18.1407	16.1051	28.4538	3.02745	7.57404	11.3143	14.2408
Csa5M571580.1:gi|224099475|ref|XP_002311499.1|/2.49621e-31/predicted protein [Populus trichocarpa]	318.985	346.601	321.218	537.623	216.355	222.028	309.231	443.989
Csa1M006310.1:gi|356538536|ref|XP_003537759.1|/1.06022e-176/PREDICTED: chalcone synthase-like [Glycine max]	2.27028	1.7338	3.23637	2.4019	4.27541	1.73451	5.65224	1.66854
Csa2M009450.1:gi|357478395|ref|XP_003609483.1|/2.83583e-167/Calcium binding atopy-related autoantigen [Medicago truncatula]	19.0771	28.4226	13.1306	9.26673	5.23299	6.3906	7.38474	4.53594
Csa1M590290.2:gi|225444824|ref|XP_002280579.1|/0/PREDICTED: uncharacterized membrane protein C776.05-like [Vitis vinifera]	0.120408	0.124795	0.116474	0.63694	0.349321	0.116524	0.242371	3.57293
Csa6M439420.1:gi|255553468|ref|XP_002517775.1|/0/cinnamoyl-CoA reductase, putative [Ricinus communis]	2.14494	2.62009	3.1123	6.68631	3.33365	2.14989	4.70311	11.6332
Csa3M814320.1:gi|225450466|ref|XP_002280231.1|/0/PREDICTED: pleiotropic drug resistance protein 3-like [Vitis vinifera]	0.485113	0.536311	0.531832	0.393481	0.875709	0.40687	0.455698	0.244622
Csa4M023030.1:gi|224139110|ref|XP_002326770.1|/4.79971e-62/predicted protein [Populus trichocarpa]	1.49076	0.154509	0.721027	0.01	1.15331	0.865605	1.05027	0.780639
Csa4M151760.1:-	0.01	0.01	0.01	0.77627	4.96691	0.01	16.6157	4.05567
Csa5M604960.1:gi|255562784|ref|XP_002522397.1|/1.75565e-08/conserved hypothetical protein [Ricinus communis]	17.7875	16.2234	13.7651	3.76374	18.5775	26.1649	30.076	9.52143
Csa4M457180.1:gi|227204179|dbj|BAH56941.1|/4.1352e-34/AT5G63650 [Arabidopsis thaliana]	0.01	0.01	0.01	0.01	11.6052	1.00987	6.30165	3.03582
CsaUNM030470.1:gi|359477372|ref|XP_002280003.2|/0/PREDICTED: pentatricopeptide repeat-containing protein At3g23020 [Vitis vinifera]	2.9596	2.38579	2.73566	2.78327	3.18009	2.73684	1.91962	1.33933
Csa3M859630.1:gi|255538778|ref|XP_002510454.1|/1.92086e-71/hypothetical protein RCOM_1595950 [Ricinus communis]	0.01	1.70773	2.29116	1.47083	0.298762	0.199317	0.518228	0.23967
Csa3M894500.1:gi|255537906|ref|XP_002510018.1|/5.66372e-28/50S ribosomal protein CL25, chloroplast precursor, putative [Ricinus communis]	378.744	305.667	348.539	705.289	64.9346	386.064	85.6906	221.133
Csa2M190740.1:gi|147818385|emb|CAN71216.1|/1.1387e-15/hypothetical protein VITISV_033484 [Vitis vinifera]	105.362	86.2976	134.366	239.639	233.928	193.233	269.276	464.021
Csa2M377970.1:gi|356563772|ref|XP_003550133.1|/6.27962e-41/PREDICTED: uncharacterized protein LOC100792274 [Glycine max]	35.8742	55.7723	32.5576	29.958	21.0492	13.4577	53.9562	13.7198
Csa3M848140.1:gi|307135863|gb|ADN33731.1|/0/dihydrolipoamide acetyltransferase component of pyruvate dehydrogenase [Cucumis melo subsp. melo]	2.87504	4.15367	3.03393	0.875645	3.45433	3.70973	2.54287	1.72349
Csa1M265650.1:gi|255565105|ref|XP_002523545.1|/1.36625e-21/conserved hypothetical protein [Ricinus communis]	67.6613	59.1369	76.1963	127.141	55.1777	55.2172	72.164	126.623
Csa3M119280.1:gi|224068030|ref|XP_002302653.1|/5.3494e-16/predicted protein [Populus trichocarpa]	15.0754	9.69812	5.86666	7.60802	4.85956	10.2291	11.1616	6.25088
Csa2M035470.1:gi|356498766|ref|XP_003518220.1|/0/PREDICTED: leucine aminopeptidase 3, chloroplastic-like [Glycine max]	0.01	0.184707	1.81009	1.41408	13.0117	0.344928	2.24205	3.05886
Csa3M115040.1:gi|296090513|emb|CBI40844.3|/1.31519e-53/unnamed protein product [Vitis vinifera]	10.1926	7.73441	4.75375	4.14011	18.8336	9.1593	14.2886	19.168
Csa2M361740.1:gi|149349524|gb|ABR24114.1|/5.10403e-141/eugenol synthase 2 [Clarkia breweri]	20.7703	7.95571	11.9385	11.1464	3.20211	14.4198	4.54446	4.90402
Csa1M589710.1:gi|255546077|ref|XP_002514098.1|/0/conserved hypothetical protein [Ricinus communis]	2.1345	10.2569	5.91272	5.44031	15.5751	10.4221	169.227	151.063
Csa4M652740.1:gi|255548822|ref|XP_002515467.1|/3.64997e-14/conserved hypothetical protein [Ricinus communis]	6.65252	7.70611	7.94933	11.1783	23.8412	26.8878	40.9607	88.1147
Csa7M351900.1:gi|168740|gb|AAB46384.1|/7.44758e-12/storage protein [Nelumbo nucifera]	8.6961	7.93144	9.08494	20.0565	6.39128	1.3465	3.85101	12.7504
Csa5M597470.1:gi|255564492|ref|XP_002523242.1|/7.7961e-52/cytochrome P450, putative [Ricinus communis]	2.7931	3.25674	4.22163	1.10813	15.7	10.6431	12.4745	2.74239
Csa5M140450.1:gi|307135910|gb|ADN33773.1|/1.5194e-65/metal ion binding protein [Cucumis melo subsp. melo]	32.3855	55.3833	32.5805	20.5578	592.858	82.7399	550.199	185.038
Csa1M071120.1:gi|356544808|ref|XP_003540839.1|/0/PREDICTED: LOW QUALITY PROTEIN: protein TRANSPARENT TESTA 12-like [Glycine max]	30.5186	32.2183	34.6398	38.8354	3.19801	22.6764	7.988	9.18076
Csa5M571560.1:gi|356571507|ref|XP_003553918.1|/5.79223e-36/PREDICTED: probable calcium-binding protein CML31-like [Glycine max]	7.39764	8.6673	6.53369	17.8649	11.1974	3.73514	10.6826	25.451
Csa3M609230.1:-	0.01	0.01	0.01	0.01	6.08611	0.468497	2.92344	22.2522
Csa6M010000.1:gi|255571835|ref|XP_002526860.1|/0/Anthocyanin 5-aromatic acyltransferase, putative [Ricinus communis]	23.5265	28.8705	6.82736	7.86538	8.09949	0.0910706	2.93614	3.61378
Csa6M525660.1:gi|255564331|ref|XP_002523162.1|/3.4056e-102/Reticuline oxidase precursor, putative [Ricinus communis]	19.6825	14.9384	10.6441	8.11625	6.89419	29.8462	7.01916	4.3283
Csa1M597770.1:gi|225444639|ref|XP_002276089.1|/9.08865e-51/PREDICTED: 21 kDa protein-like [Vitis vinifera]	14.3431	6.10923	6.46209	12.0566	0.760029	10.0776	1.1865	1.37183
Csa4M001760.1:gi|255564168|ref|XP_002523081.1|/0/ATP-dependent RNA helicase, putative [Ricinus communis]	2.79241	3.32829	4.1418	2.01876	8.23622	1.75652	5.24617	3.62854
Csa2M348200.1:gi|307136311|gb|ADN34135.1|/0/multicopper oxidase [Cucumis melo subsp. melo]	67.1339	54.6188	69.0624	69.4618	6.0549	38.5434	14.2662	6.37522
Csa3M728130.1:gi|209484145|gb|ACI47547.1|/5.03318e-32/nonspecific lipid transfer protein [Juglans regia]	1008.08	1203.99	1064.13	2612.34	2013.01	1668.4	2996.9	5266.95
Csa3M799120.1:----------------------------gi|302398663|gb|ADL36626.1|/2.02899e-64/C2H2L domain class transcription factor [Malus x domestica]	35.5979	32.5776	31.1379	40.2659	13.7334	47.8264	28.5861	15.0934
Csa5M189900.1:gi|329750615|gb|AEC03323.1|/1.71988e-32/thioredoxin H-type 8 [Hevea brasiliensis]	30.4821	28.6044	21.517	8.49812	33.8596	41.8565	31.9228	10.3058
Csa3M047930.1:-	1.87836	0.648936	3.63398	1.98725	11.5043	6.66516	7.56198	0.728597
Csa3M331330.1:gi|225424262|ref|XP_002284534.1|/1.22758e-21/PREDICTED: MLP-like protein 34 [Vitis vinifera]	22.2598	8.53309	9.14394	10.0008	48.9503	25.673	96.3661	41.161
Csa6M016990.1:gi|351727653|ref|NP_001237424.1|/6.15447e-131/40S ribosomal protein SA [Glycine max]	77.809	80.802	66.7405	167.293	28.9518	46.6208	39.7677	75.6008
Csa1M597160.1:gi|388508808|gb|AFK42470.1|/6.21808e-118/unknown [Lotus japonicus]	434.546	394.81	332.211	599.42	88.7901	196.529	71.4226	190.033
Csa5M410720.1:gi|224077346|ref|XP_002305221.1|/5.77533e-21/predicted protein [Populus trichocarpa]	3.80748	2.63082	2.70093	5.6395	2.45469	2.94773	4.5985	8.56593
Csa1M329910.1:-	14.3486	16.2234	19.5579	38.296	87.0392	20.8286	62.3601	119.915
Csa3M841480.1:gi|255552559|ref|XP_002517323.1|/2.31113e-81/DNA binding protein, putative [Ricinus communis]	1.73209	1.19681	2.42017	4.47946	3.53616	2.42121	2.71177	8.95816
Csa1M132180.1:-	3.31475	5.15332	3.20645	28.6398	2.67128	5.34638	6.11631	17.6792
Csa3M743430.1:gi|225441147|ref|XP_002267276.1|/8.07965e-95/PREDICTED: ras-related protein RABC2a [Vitis vinifera]	10.4601	3.9213	6.88906	3.88503	13.9894	7.53814	15.4555	8.15787
Csa3M852590.1:gi|357496145|ref|XP_003618361.1|/1.18161e-147/Cytochrome P450 [Medicago truncatula]	0.792928	1.91759	0.767021	2.05064	16.5289	15.5175	41.144	38.7537
Csa4M651800.1:gi|118483941|gb|ABK93859.1|/2.06677e-46/unknown [Populus trichocarpa]	27.7485	29.3127	22.9705	42.6243	29.1564	8.5208	40.549	64.8906
Csa3M149360.1:gi|224108087|ref|XP_002314715.1|/0/predicted protein [Populus trichocarpa]	6.59682	5.75766	6.54922	2.93864	11.4159	4.03202	11.8811	8.28257
Csa1M045660.1:gi|255540859|ref|XP_002511494.1|/0/ATP binding protein, putative [Ricinus communis]	8.41194	5.55683	3.39791	2.24935	225.181	5.99363	185.514	34.7446
Csa2M437130.1:gi|351727799|ref|NP_001237429.1|/4.52441e-43/uncharacterized protein LOC100305838 [Glycine max]	137.886	90.8304	118.046	131.165	59.2956	79.3103	28.8993	43.507
Csa5M613560.1:gi|351723889|ref|NP_001235247.1|/1.76182e-54/uncharacterized protein LOC100527123 [Glycine max]	4.72968	5.42725	7.02613	10.3652	5.88066	4.08671	7.65038	8.05912
Csa7M407620.1:gi|255548483|ref|XP_002515298.1|/1.45712e-24/conserved hypothetical protein [Ricinus communis]	0.848656	1.46597	1.64186	1.19714	1.36782	2.46384	5.12483	8.888
Csa1M595820.1:gi|224087937|ref|XP_002308266.1|/5.42831e-43/predicted protein [Populus trichocarpa]	0.843574	3.49726	1.08802	2.2312	5.98239	1.90485	8.20724	0.490821
Csa1M003500.1:gi|255540513|ref|XP_002511321.1|/4.77055e-14/conserved hypothetical protein [Ricinus communis]	1.82011	0.754577	2.46491	8.66534	0.352029	0.01	0.01	0.211801
Csa3M176320.1:gi|118481295|gb|ABK92591.1|/4.26823e-163/unknown [Populus trichocarpa]	56.7026	41.5169	42.152	60.7773	13.3487	47.4087	21.3838	32.7554
Csa2M348960.1:gi|356497745|ref|XP_003517719.1|/0/PREDICTED: cysteine-rich receptor-like protein kinase 2-like [Glycine max]	14.3982	14.3377	13.6547	9.45837	29.8498	18.4873	33.3394	13.9076
Csa2M361840.1:gi|225458209|ref|XP_002281158.1|/1.27266e-161/PREDICTED: abscisic acid 8'-hydroxylase 4 [Vitis vinifera]	2.42557	1.2067	2.06476	1.0778	7.78755	2.91068	7.61666	3.78223
Csa6M500640.1:gi|4049410|emb|CAA71274.1|/0/L-ascorbate oxidase [Cucumis melo]	1.30215	4.47057	1.57451	2.84139	6.37496	3.3079	9.99308	9.75461
Csa1M164680.1:gi|359479509|ref|XP_003632283.1|/6.44165e-144/PREDICTED: protein transport protein Sec24-like At3g07100 isoform 3 [Vitis vinifera]	26.4897	26.987	29.4096	22.2133	41.6274	20.9743	36.2042	19.4409
Csa4M056770.1:gi|359475699|ref|XP_003631734.1|/0/PREDICTED: protein FAR-RED IMPAIRED RESPONSE 1-like [Vitis vinifera]	1.21896	1.74467	1.40373	2.94772	2.52599	0.954947	1.57736	5.03218
Csa7M004030.1:gi|224105365|ref|XP_002313786.1|/1.61537e-38/phenylcoumaran benzylic ether reductase 2 [Populus trichocarpa]	6.92837	7.97872	14.521	23.2118	11.1668	7.82237	12.3967	23.2912
Csa2M252030.1:gi|225427774|ref|XP_002268405.1|/4.91685e-56/PREDICTED: NADH dehydrogenase [ubiquinone] 1 beta subcomplex subunit 9 [Vitis vinifera]	32.51	42.0144	41.154	97.8764	44.2473	28.3541	42.4149	103.451
Csa6M430720.1:gi|356553645|ref|XP_003545164.1|/3.45395e-161/PREDICTED: crt homolog 1-like [Glycine max]	68.9072	50.8921	58.0646	85.8083	9.27979	31.811	19.9324	15.9183
Csa6M446280.1:gi|194740604|gb|ACF94716.1|/8.25071e-69/phenylalanine ammonia lyase [Robinia pseudoacacia]	1.68715	5.82877	1.63203	2.08245	0.81578	3.8097	5.09415	7.19871
Csa4M294940.1:gi|255573635|ref|XP_002527740.1|/9.61938e-179/hypothetical protein RCOM_1248440 [Ricinus communis]	0.807648	0.657705	1.00448	1.25119	13.8355	2.34479	5.16751	9.33123
Csa3M357100.1:gi|225462701|ref|XP_002266963.1|/2.89566e-89/PREDICTED: plastid division protein PDV1-like [Vitis vinifera]	56.2161	56.1713	50.3091	127.498	31.9022	49.6792	36.4208	57.3868
Csa7M312410.1:gi|297848508|ref|XP_002892135.1|/1.56597e-17/hypothetical protein ARALYDRAFT_887439 [Arabidopsis lyrata subsp. lyrata]	8.11636	5.4078	7.85119	0.01	6.16703	6.73248	6.41834	0.01
Csa3M645940.1:gi|255576619|ref|XP_002529200.1|/8.14246e-31/conserved hypothetical protein [Ricinus communis]	2.68337	9.73404	10.3828	11.0009	23.1384	17.0957	47.9375	70.778
Csa3M009520.1:gi|356531419|ref|XP_003534275.1|/7.66222e-57/PREDICTED: uncharacterized protein LOC100790691 [Glycine max]	17.0382	22.3969	22.1094	36.3817	25.3181	23.1243	33.4601	63.2283
Csa6M382990.1:gi|359492383|ref|XP_002284508.2|/0/PREDICTED: uncharacterized protein LOC100248995 [Vitis vinifera]	1.97812	1.73822	2.53746	1.43311	2.66149	1.29008	1.51482	0.900738
Csa1M004220.1:gi|225456946|ref|XP_002281557.1|/6.51198e-140/PREDICTED: short-chain dehydrogenase TIC 32, chloroplastic [Vitis vinifera]	0.41072	0.283791	0.132434	0.144843	3.57469	0.662453	0.413373	0.5576
Csa1M533710.1:gi|359478506|ref|XP_003632124.1|/0/PREDICTED: LOW QUALITY PROTEIN: E3 ubiquitin-protein ligase listerin-like [Vitis vinifera]	17.0088	16.1468	17.0969	12.4138	25.0539	12.4524	21.6836	12.4062
Csa6M084580.1:gi|224052982|ref|XP_002297648.1|/2.69974e-54/predicted protein [Populus trichocarpa]	26.7144	11.8972	34.3209	34.2249	21.394	35.1435	10.0826	21.0079
Csa1M651660.1:gi|359483090|ref|XP_002274115.2|/9.64248e-177/PREDICTED: uncharacterized protein LOC100255062 [Vitis vinifera]	22.4313	21.8364	25.5514	19.2959	41.864	24.1423	29.75	19.9429
Csa6M052740.1:gi|224066595|ref|XP_002302154.1|/1.40512e-65/predicted protein [Populus trichocarpa]	64.1899	28.6526	48.9048	57.9949	63.9061	39.0307	22.6783	63.1279
Csa2M055050.1:gi|1708971|sp|P52706.1|MDL1_PRUSE/6.6284e-154/RecName: Full=(R)-mandelonitrile lyase 1; AltName: Full=Hydroxynitrile lyase 1; Short=(R)-oxynitrilase 1; Flags: Precursor	4.49699	20.2568	5.18662	5.99286	6.4396	11.9678	10.0095	5.33365
Csa6M492250.1:gi|225438871|ref|XP_002283502.1|/7.23214e-176/PREDICTED: isoflavone 2'-hydroxylase-like [Vitis vinifera]	2.71818	4.66301	3.08272	3.6195	1.54092	3.08404	3.30176	4.19925
Csa6M513710.1:gi|255554869|ref|XP_002518472.1|/0/protein binding protein, putative [Ricinus communis]	1.94367	1.69218	2.03058	1.60395	18.3451	1.27906	7.0424	11.2637
Csa2M425750.1:gi|147778583|emb|CAN60309.1|/2.83417e-151/hypothetical protein VITISV_015004 [Vitis vinifera]	8.1948	20.327	14.34	17.0475	28.5827	6.59387	45.5943	35.5191
Csa4M285730.1:gi|167533|gb|AAA33129.1|/0/peroxidase [Cucumis sativus]	189.435	701.423	488.14	491.507	209.766	194.158	699.278	558.798
Csa3M842020.1:-	11.0994	8.40667	9.08494	1.35494	3.71551	8.26259	3.0076	0.745156
Csa7M452940.1:gi|225442501|ref|XP_002284003.1|/0/PREDICTED: homeobox-leucine zipper protein ATHB-15-like isoform 1 [Vitis vinifera]	5.26747	2.32316	4.87855	3.79428	9.97108	3.63337	8.96744	9.39003
Csa4M628890.1:--------------------------------------------gi|307135942|gb|ADN33803.1|/1.41434e-163/bZIP transcription factor [Cucumis melo subsp. melo]	22.5791	7.32207	19.5634	19.3449	0.803748	8.17728	0.557668	0.322388
Csa5M114620.1:gi|359473523|ref|XP_003631314.1|/0/PREDICTED: uncharacterized protein At2g02148-like [Vitis vinifera]	0.725635	0.537199	0.300826	1.42573	1.90469	0.200637	1.56498	4.70452
Csa5M592810.1:gi|118488993|gb|ABK96304.1|/1.28513e-62/unknown [Populus trichocarpa x Populus deltoides]	1430.16	1334.92	1491.44	2374.9	457.397	1608.47	484.964	1176.38
Csa1M561370.1:gi|356533513|ref|XP_003535308.1|/1.20626e-69/PREDICTED: uncharacterized protein LOC100790184 [Glycine max]	6.31612	6.26166	6.10976	2.68744	16.4651	4.7836	18.7944	8.7879
Csa2M062670.1:-	30.1378	21.7926	37.9669	7.04436	39.3117	23.0613	54.3164	11.0105
Csa7M063990.1:gi|296087476|emb|CBI34065.3|/6.7054e-65/unnamed protein product [Vitis vinifera]	0.01	0.260268	0.01	0.01	14.3278	3.15923	12.1315	0.292218
Csa3M017300.1:gi|359473869|ref|XP_002267334.2|/4.90756e-113/PREDICTED: methylglutaconyl-CoA hydratase, mitochondrial [Vitis vinifera]	10.9904	7.84049	7.86994	4.90773	15.8734	11.3265	17.5259	14.8654
Csa7M018790.1:gi|356538522|ref|XP_003537752.1|/1.48251e-103/PREDICTED: uncharacterized protein LOC100817846 [Glycine max]	0.891626	0.770098	0.718746	0.628877	1.58079	1.86954	1.49564	4.75548
Csa4M279840.1:gi|255561439|ref|XP_002521730.1|/1.11402e-78/50S robosomal protein L11, putative [Ricinus communis]	20.7703	22.1512	19.5093	57.0061	21.8326	16.8959	17.8749	59.7239
Csa6M484540.1:gi|225431575|ref|XP_002276350.1|/7.30832e-112/PREDICTED: nodulation-signaling pathway 2 protein-like [Vitis vinifera]	0.01	0.01	0.0912143	0.01	1.64139	0.01	0.66433	0.219457
Csa2M193350.1:gi|307136252|gb|ADN34084.1|/0/hypothetical protein [Cucumis melo subsp. melo]	11.2131	7.46605	6.17934	4.7093	1.31438	16.2442	8.27604	0.869888
Csa5M587190.1:gi|225448225|ref|XP_002269948.1|/6.66418e-56/PREDICTED: uncharacterized protein LOC100243925 [Vitis vinifera]	12.3576	18.1751	9.67694	6.53701	17.4135	16.1731	10.7791	7.94335
Csa7M251650.1:gi|255555570|ref|XP_002518821.1|/0/Nucleoprotein TPR, putative [Ricinus communis]	9.05054	9.38035	11.0512	6.98521	16.7155	10.9124	11.7223	6.94929
Csa4M012420.1:gi|224129048|ref|XP_002328877.1|/8.04869e-22/predicted protein [Populus trichocarpa]	112.901	113.909	117.267	220.042	48.6324	56.7247	77.0946	164.903
Csa7M406990.1:gi|255548523|ref|XP_002515318.1|/5.48182e-20/hypothetical protein RCOM_1348010 [Ricinus communis]	4.58794	10.6291	2.61062	4.99668	6.0027	17.2375	7.33381	21.8265
Csa3M271380.1:gi|359488181|ref|XP_002280096.2|/1.22957e-85/PREDICTED: uncharacterized protein LOC100249716 [Vitis vinifera]	1.90072	8.22758	3.56908	2.6615	9.73109	5.73463	14.0662	13.401
Csa3M182150.1:gi|359807283|ref|NP_001241627.1|/4.28231e-61/uncharacterized protein LOC100787709 precursor [Glycine max]	0.45371	6.34829	3.51109	5.52015	42.3404	10.3183	55.9385	38.8057
Csa4M551640.1:gi|224139934|ref|XP_002323347.1|/3.85817e-70/predicted protein [Populus trichocarpa]	0.396278	0.205359	0.383331	0.01	1.91611	2.49272	1.79477	9.5686
Csa6M509660.1:-	10.2085	8.46438	14.4832	36.721	30.9326	14.4895	27.3985	37.2218
Csa3M760550.1:gi|356552737|ref|XP_003544719.1|/1.71531e-146/PREDICTED: pirin-like protein-like [Glycine max]	3.88733	2.09507	2.85785	3.70142	4.05999	6.16958	7.1989	8.8662
Csa3M099590.1:gi|224115132|ref|XP_002316949.1|/1.62909e-46/predicted protein [Populus trichocarpa]	3.1569	4.90792	6.87097	6.88858	3.05289	6.11015	15.8865	14.6944
Csa3M122570.1:-	7.58568	4.49263	3.84363	1.33757	1.39728	2.447	1.09067	0.630516
Csa4M334140.1:-	10.1051	10.4733	13.7999	2.20107	9.19732	7.47817	2.99129	0.691706
Csa4M280560.1:gi|351724279|ref|NP_001237564.1|/1.06036e-46/uncharacterized protein LOC100305590 precursor [Glycine max]	84.0717	60.4452	61.7874	132.751	4.88298	27.8529	18.5492	25.4127
Csa3M585350.1:gi|118489827|gb|ABK96713.1|/3.76258e-120/unknown [Populus trichocarpa x Populus deltoides]	5.60478	4.55302	3.66328	5.68931	2.34383	4.83761	3.81148	6.52212
Csa3M818250.1:gi|15391731|emb|CAA93316.2|/0/nitrite transporter [Cucumis sativus]	25.3035	16.2502	23.9512	28.2485	37.9057	12.8446	24.5296	16.7096
Csa4M304820.1:gi|297736791|emb|CBI25992.3|/6.70819e-45/unnamed protein product [Vitis vinifera]	17.5586	17.7752	13.8249	6.91218	12.2414	12.2502	16.4391	6.88999
Csa3M180310.1:gi|225455459|ref|XP_002274808.1|/0/PREDICTED: multidrug and toxin extrusion protein 2-like [Vitis vinifera]	0.253376	0.437682	0.490195	0.357419	0.163352	0.490405	1.19006	1.67079
Csa4M001900.1:gi|300608166|emb|CAZ86693.1|/5.60223e-130/epoxide hydrolase 2 [Prunus persica]	14.6838	30.1363	25.736	25.1483	66.5008	45.1629	115.01	79.0911
Csa6M190300.1:----------------------------------------gi|224106453|ref|XP_002314171.1|/0/GRAS family transcription factor [Populus trichocarpa]	2.86176	3.03346	2.32786	1.89229	5.09467	1.13296	4.90952	2.34624
Csa4M052720.1:gi|388491802|gb|AFK33967.1|/1.85378e-32/unknown [Lotus japonicus]	13.6774	14.8846	23.5944	36.6581	35.9326	26.0312	39.9206	85.9461
Csa6M109660.1:gi|224067661|ref|XP_002302521.1|/2.59786e-57/predicted protein [Populus trichocarpa]	11.9387	13.6112	14.6283	26.5248	19.6271	11.1685	29.6391	29.4063
Csa7M091220.1:gi|359494158|ref|XP_002276970.2|/6.10651e-73/PREDICTED: probable long-chain-alcohol O-fatty-acyltransferase 5-like [Vitis vinifera]	1.92576	2.14947	2.86591	3.91808	19.1961	1.43357	13.2692	6.72286
Csa1M075580.1:gi|359483492|ref|XP_002273615.2|/0/PREDICTED: glycogen phosphorylase 1-like [Vitis vinifera]	4.93563	4.92061	5.77471	6.31584	23.2741	6.14111	11.0232	17.0115
Csa3M021150.1:gi|225427023|ref|XP_002271461.1|/3.51206e-46/PREDICTED: 14 kDa proline-rich protein DC2.15 isoform 1 [Vitis vinifera]	845.947	1150.68	995.365	2878.8	350.367	1016.03	468.484	1635.15
Csa4M646380.1:gi|343887306|dbj|BAK61852.1|/4.06002e-35/hypothetical protein [Citrus unshiu]	7.40114	4.23219	4.44372	2.16006	0.987212	4.93959	1.02744	0.890947
Csa3M855990.1:gi|225436335|ref|XP_002268489.1|/1.59434e-74/PREDICTED: probable ribosome biogenesis protein RLP24 [Vitis vinifera]	13.1373	16.5131	19.4677	53.3778	19.4622	11.0906	15.1915	50.4163
Csa5M576640.1:gi|225424120|ref|XP_002280147.1|/4.89477e-169/PREDICTED: myristoyl-acyl carrier protein thioesterase, chloroplastic [Vitis vinifera]	0.46959	0.851728	0.681371	0.37261	2.83823	0.795274	1.41787	0.819671
Csa7M450640.1:gi|224132994|ref|XP_002327931.1|/0/predicted protein [Populus trichocarpa]	7.70775	9.44633	9.17445	6.98475	13.3953	9.37539	9.00546	6.3151
Csa6M107930.1:gi|224128003|ref|XP_002320217.1|/4.33787e-48/predicted protein [Populus trichocarpa]	10.6197	6.7072	6.58097	4.21326	0.962793	3.21161	3.00609	1.73782
Csa6M093630.1:-	23.4795	25.7666	30.0605	1.09591	34.7266	10.0245	72.9786	4.8216
Csa6M087980.1:gi|8777580|dbj|BAA97098.1|/4.89655e-83/unnamed protein product [Arabidopsis thaliana]	120.947	103.408	112.417	279.902	40.4731	142.48	33.2216	136.032
Csa2M348820.1:gi|224126997|ref|XP_002319981.1|/3.05726e-29/predicted protein [Populus trichocarpa]	80.0818	86.042	62.0534	189.41	53.9265	64.9203	52.3262	148.565
Csa5M387440.1:-	13.2072	9.42985	8.23323	5.89966	13.0559	7.95274	11.2248	3.75683
Csa3M076580.1:gi|75266004|gb|ABA18632.1|/2.73521e-98/plastid-lipid associated protein [Cucumis sativus]	0.01	2.32996	6.28214	11.3633	42.9962	1.9338	44.7484	68.5966
Csa5M167740.1:gi|359488637|ref|XP_003633794.1|/5.77431e-113/PREDICTED: probable leucine-rich repeat receptor-like protein kinase At1g35710-like [Vitis vinifera]	0.136907	0.0709478	0.132434	0.0724217	4.17047	0.331226	3.51367	0.5576
Csa4M046610.1:gi|297735118|emb|CBI17480.3|/2.75201e-131/unnamed protein product [Vitis vinifera]	67.9569	69.6419	20.6812	14.4062	67.5638	17.1186	60.711	60.9385
Csa2M000370.2:gi|225444869|ref|XP_002279345.1|/0/PREDICTED: diacylglycerol O-acyltransferase 1 [Vitis vinifera]	0.402735	0.667859	0.155831	2.21563	0.934719	0.311796	0.891743	1.54655
Csa3M698490.1:gi|225450197|ref|XP_002263346.1|/7.22135e-166/PREDICTED: beta-amyrin 24-hydroxylase [Vitis vinifera]	39.4455	35.1352	14.0168	16.8916	24.1331	12.9841	30.3379	19.3078
Csa1M448970.1:gi|147843376|emb|CAN82659.1|/3.23421e-47/hypothetical protein VITISV_011978 [Vitis vinifera]	19.9576	21.2932	23.5641	46.1105	34.6265	15.9055	34.856	65.7445
Csa7M433370.1:-	2.5614	3.53965	0.825904	2.25824	7.01818	0.826259	4.29658	0.01
Csa6M006890.1:gi|224064112|ref|XP_002301387.1|/9.32544e-130/predicted protein [Populus trichocarpa]	50.4992	47.7002	52.7856	41.7599	131.395	46.7438	102.634	63.3813
Csa3M229370.1:gi|225465520|ref|XP_002272916.1|/1.69159e-57/PREDICTED: 60S ribosomal protein L7-1 [Vitis vinifera]	27.4634	30.2212	31.3217	13.5413	34.2637	26.2494	33.442	21.6014
Csa3M132530.1:gi|118485882|gb|ABK94787.1|/5.70282e-71/unknown [Populus trichocarpa]	30.6635	24.5167	24.2378	16.4986	36.77	9.83495	28.2163	11.6222
Csa5M179220.1:gi|297823825|ref|XP_002879795.1|/8.38371e-131/esterase/lipase/thioesterase family protein [Arabidopsis lyrata subsp. lyrata]	3.25898	6.60195	7.73796	6.58238	27.0751	33.6889	67.8371	23.3576
Csa6M446380.1:gi|356533225|ref|XP_003535167.1|/6.76242e-93/PREDICTED: uncharacterized protein LOC100814098 [Glycine max]	2.38562	3.25336	3.40078	1.92615	10.8065	1.3366	12.1315	5.33298
Csa2M033290.1:gi|356576821|ref|XP_003556528.1|/4.41422e-51/PREDICTED: uncharacterized protein LOC100794094 [Glycine max]	24.4756	24.4826	25.0524	42.9066	36.0542	25.614	38.9556	75.6747
Csa3M599450.1:gi|307136321|gb|ADN34144.1|/1.38735e-34/hypothetical protein [Cucumis melo subsp. melo]	65.5241	54.8955	61.2705	123.626	85.5431	56.0127	79.137	207.777
Csa3M000170.1:gi|255561457|ref|XP_002521739.1|/5e-138/auxin:hydrogen symporter, putative [Ricinus communis]	17.7041	18.2373	37.384	37.9748	271.009	53.175	468.495	272.03
Csa5M490820.1:gi|493723|emb|CAA45523.1|/1.6729e-127/photosystem I light-harvesting chlorophyll a/b-binding protein [Nicotiana tabacum]	4517.76	5180.72	3184.51	6802.92	548.25	5495.99	559.877	1893.43
Csa2M061580.2:gi|225441959|ref|XP_002264087.1|/0/PREDICTED: uncharacterized protein LOC100254979 isoform 1 [Vitis vinifera]	1.72961	2.2408	1.92407	4.16298	1.83989	2.25966	1.74079	3.06936
Csa1M369500.1:gi|224119776|ref|XP_002331158.1|/9.18126e-65/predicted protein [Populus trichocarpa]	4.78286	2.7039	2.94419	13.8004	6.09695	2.1039	6.34541	27.4489
Csa5M495920.1:gi|48527431|gb|AAT45847.1|/1.52717e-96/elongation factor 1-alpha 1 [Elaeis guineensis]	22.2437	31.7243	33.2869	0.01	46.6987	25.3899	60.2739	0.01
Csa2M355000.1:gi|359491999|ref|XP_002285058.2|/5.81107e-35/PREDICTED: MFP1 attachment factor 1-like [Vitis vinifera]	23.328	23.5501	18.756	33.8153	8.49639	24.921	10.6721	18.8613
Csa3M779010.1:gi|255583568|ref|XP_002532540.1|/2.88033e-77/syntaxin, plant, putative [Ricinus communis]	20.3066	40.3393	28.8508	29.5402	39.4796	59.1594	101.976	121.228
Csa6M128580.1:gi|255553797|ref|XP_002517939.1|/1.35368e-128/Beta-expansin 3 precursor, putative [Ricinus communis]	7.82649	3.06442	12.7862	13.3404	8.0732	4.37611	16.4543	15.7863
Csa2M028500.1:--------------------------------gi|3668063|gb|AAC61785.1|/1.05242e-21/lipoxygenase 1 [Cucumis sativus]	0.460382	25.7666	21.3763	10.7156	172.298	57.4736	240.945	147.059
Csa1M001470.1:gi|356513423|ref|XP_003525413.1|/7.21365e-31/PREDICTED: uncharacterized protein LOC100805083 [Glycine max]	126.118	132.8	175.21	284.603	359.402	133.087	274.122	653.785
Csa7M405830.1:gi|6136816|dbj|BAA85818.1|/0/ethylene receptor CS-ERS [Cucumis sativus]	168.478	195.901	94.3382	76.5466	47.2624	33.6202	42.225	30.7912
Csa3M144200.1:gi|255080614|ref|XP_002503880.1|/1.07079e-20/predicted protein [Micromonas sp. RCC299]	0.737575	2.03854	3.80521	7.15307	0.01	0.01	0.01	0.286098
Csa4M182240.3:gi|255563370|ref|XP_002522688.1|/8.72749e-37/Protein C6orf115, putative [Ricinus communis]	110.549	124.21	104.098	388.653	60.076	124.025	64.9857	246.755
Csa6M524090.1:gi|224077862|ref|XP_002305441.1|/0/predicted protein [Populus trichocarpa]	5.80188	5.63747	5.17386	2.73343	7.62707	4.6497	7.02549	6.54049
Csa5M611750.1:gi|224111540|ref|XP_002315894.1|/3.5317e-60/predicted protein [Populus trichocarpa]	14.4007	10.7074	18.1699	29.312	22.1004	41.8087	34.0289	43.1694
Csa6M445750.1:gi|355340443|gb|AER58180.1|/0/phenylalanine ammonia lyase [Cucumis sativus]	4.50382	11.7385	6.79128	5.11528	7.1096	10.5759	15.5986	12.0234
Csa7M170600.1:gi|224105389|ref|XP_002313794.1|/2.73388e-30/predicted protein [Populus trichocarpa]	79.7737	124.901	135.727	216.982	8.75407	119.36	5.69426	4.27941
Csa5M523130.1:gi|225441413|ref|XP_002275264.1|/3.87914e-44/PREDICTED: uncharacterized protein LOC100264119 [Vitis vinifera]	7.49345	6.4721	9.18159	8.85279	10.3867	7.73519	5.7821	4.35995
Csa3M736840.1:gi|77999293|gb|ABB16993.1|/2.97464e-77/unknown [Solanum tuberosum]	4.269	6.12632	2.8589	28.3149	2.22295	3.49571	2.31354	27.8956
Csa5M506320.1:gi|255575124|ref|XP_002528467.1|/2.1062e-88/Auxin-induced protein 5NG4, putative [Ricinus communis]	34.8235	30.0771	24.1159	22.8171	97.7118	30.3813	70.7608	48.4281
Csa4M022280.1:-	0.01	10.8156	3.60514	5.52015	19.4622	31.0175	51.7635	85.8703
Csa3M529590.1:gi|356560149|ref|XP_003548358.1|/1.9132e-19/PREDICTED: DNA topoisomerase 2-binding protein 1-A-like [Glycine max]	6.13843	9.86128	8.90681	2.11064	6.52979	7.42553	7.72261	0.535733
Csa1M033120.1:gi|255626089|gb|ACU13389.1|/2.03654e-71/unknown [Glycine max]	10.5907	35.6224	17.7833	14.2702	44.4455	98.6237	96.9381	108.243
Csa2M294910.1:gi|2462265|emb|CAA73328.1|/5.67061e-166/patatin-like protein [Cucumis sativus]	0.01	0.16116	0.01	0.329015	1.05259	1.05334	4.22544	4.16169
Csa4M000860.1:-	1.32279	3.42748	3.83871	4.54829	7.67523	2.56024	18.6387	23.0893
Csa5M643890.1:-	2.73017	3.3956	6.33833	2.31076	6.86457	2.64211	2.74781	0.635404
Csa4M618450.1:gi|224139570|ref|XP_002323174.1|/0/predicted protein [Populus trichocarpa]	13.8577	14.4254	16.5074	10.5317	37.3945	20.4382	32.097	18.0623
Csa1M025860.1:gi|356520881|ref|XP_003529088.1|/3.80138e-32/PREDICTED: uncharacterized protein LOC100306283 isoform 1 [Glycine max]	85.4392	76.3852	63.7208	154.909	63.7026	77.0027	102.402	186.703
Csa7M074850.1:gi|147858321|emb|CAN81423.1|/4.3788e-28/hypothetical protein VITISV_035943 [Vitis vinifera]	32.4829	27.0797	27.6647	61.6347	7.17028	21.1845	4.97499	17.2562
Csa5M601560.1:gi|307135977|gb|ADN33836.1|/6.40923e-141/carbonic anhydrase [Cucumis melo subsp. melo]	483.732	375.08	422.152	336.452	59.0879	223.361	122.079	50.7416
Csa3M852560.1:gi|225458446|ref|XP_002282035.1|/7.78168e-164/PREDICTED: cytochrome P450 82A3-like [Vitis vinifera]	7.58691	7.44952	19.6222	17.7433	18.6899	20.0944	13.4232	16.2169
Csa3M820510.1:gi|359482241|ref|XP_002266914.2|/8.15747e-43/PREDICTED: vacuolar amino acid transporter 1-like [Vitis vinifera]	10.0626	4.63526	5.76822	1.57718	6.8478	1.80334	6.37667	0.867377
Csa3M644790.1:gi|224119600|ref|XP_002331200.1|/1.26141e-43/predicted protein [Populus trichocarpa]	10.5083	15.9965	20.0123	27.4463	19.0539	7.9448	14.8728	18.5334
Csa4M286980.1:--------------------------------gi|356575019|ref|XP_003555640.1|/5.77248e-12/PREDICTED: linoleate 13S-lipoxygenase 2-1, chloroplastic-like [Glycine max]	0.01	13.7546	7.4062	3.51009	0.493606	5.43355	11.8156	6.23663
Csa3M781580.1:gi|357485663|ref|XP_003613119.1|/3.62919e-32/hypothetical protein MTR_5g032980 [Medicago truncatula]	9.39179	11.0614	8.25904	4.62939	8.05026	11.3611	8.37833	2.48385
Csa7M071670.1:gi|225428900|ref|XP_002282529.1|/1.37477e-90/PREDICTED: receptor protein kinase-like protein At4g34220-like [Vitis vinifera]	3.59839	4.28894	3.8289	8.75609	8.69957	3.83055	7.60544	11.8292
Csa2M356610.1:-----------------------------------gi|307135854|gb|ADN33723.1|/1.64562e-131/homeodomain transcription factor [Cucumis melo subsp. melo]	2.0596	1.70773	1.59385	2.179	55.7688	0.398634	14.0958	49.6117
Csa6M520990.1:gi|255557477|ref|XP_002519769.1|/1.25158e-144/Flavonol synthase/flavanone 3-hydroxylase, putative [Ricinus communis]	1.80117	2.93355	1.74232	0.816679	7.58936	5.35371	13.4665	2.5451
Csa1M050200.1:gi|307136116|gb|ADN33962.1|/1.39634e-122/nucleoside diphosphate kinase [Cucumis melo subsp. melo]	135.522	141.955	101.807	63.8448	42.6233	132.546	38.1416	27.2025
Csa1M657480.1:-----------------------------------gi|356530021|ref|XP_003533583.1|/4.02671e-165/PREDICTED: probable WRKY transcription factor 2-like [Glycine max]	4.75451	3.17268	4.85118	3.44531	3.59011	2.7733	3.73641	1.47791
Csa1M075590.1:gi|225464138|ref|XP_002265372.1|/1.0579e-179/PREDICTED: pentatricopeptide repeat-containing protein At5g46100 [Vitis vinifera]	6.09156	3.59632	4.54993	2.85525	6.18912	2.76098	4.88921	4.17238
Csa5M603310.1:-	16.1273	15.7318	21.1064	14.0513	12.385	8.26259	19.5733	0.275984
Csa1M690150.1:gi|225453030|ref|XP_002265952.1|/5.93332e-103/PREDICTED: phosphoenolpyruvate carboxylase kinase 1 [Vitis vinifera]	78.6605	82.4055	71.0069	65.6439	49.0185	24.6088	24.399	34.7201
Csa5M537000.1:gi|297738509|emb|CBI27754.3|/0/unnamed protein product [Vitis vinifera]	3.10059	2.74709	2.56391	1.19045	3.72386	1.93586	3.82528	2.64786
Csa3M812790.1:gi|224138054|ref|XP_002322718.1|/5.09783e-16/predicted protein [Populus trichocarpa]	7.66677	11.2571	6.48925	29.2342	3.70708	11.1292	27.3286	40.5189
Csa2M350220.1:gi|255547956|ref|XP_002515035.1|/2.36392e-174/conserved hypothetical protein [Ricinus communis]	9.81785	10.5596	8.78032	21.166	7.70298	11.6524	7.92367	16.9216
Csa5M635950.1:gi|255552902|ref|XP_002517494.1|/1.50854e-36/transcription regulator, putative [Ricinus communis]	52.0632	41.7929	41.4747	93.1525	47.8798	26.6738	50.8584	121.763
Csa3M854770.1:gi|255538554|ref|XP_002510342.1|/1.09086e-102/conserved hypothetical protein [Ricinus communis]	0.136509	0.01	0.01	0.01	12.8051	0.924737	8.93039	5.32151
Csa3M110610.1:gi|224129730|ref|XP_002328788.1|/4.70997e-24/predicted protein [Populus trichocarpa]	12.4862	16.8798	18.1174	28.7175	27.0371	16.8117	23.4946	57.0137
Csa5M628140.1:gi|255570037|ref|XP_002525981.1|/1.34519e-95/DUF26 domain-containing protein 1 precursor, putative [Ricinus communis]	10.6292	9.20788	7.67309	21.316	9.81876	13.0499	6.86582	12.7381
Csa5M146200.1:gi|255555875|ref|XP_002518973.1|/9.1434e-105/Nodulin-26, putative [Ricinus communis]	33.0591	24.9191	29.7986	168.221	13.8052	13.4515	10.9649	81.7486
Csa6M432800.1:gi|225436610|ref|XP_002279769.1|/4.7529e-35/PREDICTED: uncharacterized protein LOC100253405 [Vitis vinifera]	40.6978	35.0425	36.3398	61.6048	35.7239	39.385	51.0433	106.011
Csa6M421680.1:gi|255576127|ref|XP_002528958.1|/2.05204e-141/zinc finger protein, putative [Ricinus communis]	9.50037	7.03327	6.95812	3.66148	7.48113	7.35514	4.50768	5.36972
Csa2M034770.1:gi|357511755|ref|XP_003626166.1|/3.06772e-13/hypothetical protein MTR_7g111770 [Medicago truncatula]	1.15473	11.5691	8.56368	3.4614	20.1003	7.44988	26.343	18.5882
Csa1M063570.1:gi|255554929|ref|XP_002518502.1|/0/hypothetical protein RCOM_0905210 [Ricinus communis]	0.239587	0.212843	0.297976	0.43453	0.794375	0.331226	0.62006	0.119486
Csa1M589140.1:-----------------------------------gi|225444893|ref|XP_002279486.1|/1.33436e-90/PREDICTED: putative transcription factor bHLH041 [Vitis vinifera]	4.30091	9.73404	4.41511	3.01802	6.62078	14.0155	11.661	5.15806
Csa7M291150.1:-	5.2709	2.97981	6.02573	30.4171	3.70708	2.7823	2.41134	0.5576
Csa2M302290.1:gi|356518767|ref|XP_003528049.1|/4.1863e-55/PREDICTED: GDP-mannose transporter GONST1-like [Glycine max]	15.4194	17.4341	20.0004	44.4907	21.3503	14.922	27.5109	48.7317
Csa7M075650.1:gi|224080283|ref|XP_002306082.1|/3.96459e-180/predicted protein [Populus trichocarpa]	58.2335	64.6667	63.4252	35.9581	63.0895	36.4401	62.9063	27.7045
Csa1M522530.1:gi|359478631|ref|XP_002280898.2|/1.06542e-180/PREDICTED: uncharacterized protein LOC100260350 [Vitis vinifera]	1.90299	2.03034	2.2198	1.03626	2.81455	1.57078	3.99956	1.27005
Csa6M520340.1:gi|307136182|gb|ADN34021.1|/4.19334e-149/aquaporin [Cucumis melo subsp. melo]	3.72959	10.5423	5.73959	5.38065	11.312	8.20293	22.0103	17.5573
Csa1M065420.1:gi|147811956|emb|CAN74851.1|/3.57362e-130/hypothetical protein VITISV_019620 [Vitis vinifera]	6.113	7.67972	4.92773	3.72365	47.2031	17.12	36.3557	15.9515
Csa6M526540.1:-	10.1744	15.4122	7.57079	3.7261	24.2196	11.3611	21.2681	3.64298
Csa4M571750.1:gi|225441736|ref|XP_002283124.1|/3.81681e-08/PREDICTED: uncharacterized protein LOC100250444 [Vitis vinifera]	2.20983	2.29036	0.534408	3.50692	5.34256	10.1581	9.45247	21.215
Csa2M299870.1:gi|45934586|gb|AAS79352.1|/1.28046e-91/(-)-a-terpineol synthase [Vitis vinifera]	0.500896	0.389362	1.81699	1.25859	0.968784	2.66606	5.54545	6.33879
Csa1M422990.1:gi|29500893|emb|CAD87536.1|/2.42177e-174/putative xyloglucan endotransglycosylase [Cucumis sativus]	3.69882	6.00044	3.26685	4.25354	4.04351	5.60271	10.8444	18.4332
Csa1M652230.1:gi|359495876|ref|XP_002266924.2|/6.03815e-52/PREDICTED: uncharacterized protein LOC100256605 [Vitis vinifera]	44.7675	45.4255	53.904	24.1782	37.2376	34.2347	35.2892	12.0218
Csa6M497240.1:gi|359480520|ref|XP_003632481.1|/1.18694e-41/PREDICTED: uncharacterized protein At5g65660-like [Vitis vinifera]	19.4191	27.4456	21.517	36.7941	23.5595	15.3759	30.916	66.1489
Csa2M301550.1:gi|224131202|ref|XP_002328480.1|/2.83391e-45/predicted protein [Populus trichocarpa]	21.5353	22.3201	17.3598	55.5355	30.0817	9.55197	24.6848	71.3514
Csa3M181440.1:gi|225455406|ref|XP_002273978.1|/0/PREDICTED: leucine-rich repeat receptor protein kinase EXS-like [Vitis vinifera]	4.40474	2.78558	3.71919	1.97461	7.40017	3.93754	6.83764	5.21254
Csa6M188680.2:gi|239837354|gb|ACS29559.1|/0/chloroplast rubisco activase [Cucumis sativus]	3.22267	2.62437	2.5236	4.58659	3.04229	3.19298	3.70685	6.96453
Csa1M435810.1:gi|357447251|ref|XP_003593901.1|/8.53304e-22/hypothetical protein MTR_2g019160 [Medicago truncatula]	0.01	0.01	0.01	0.01	29.9053	0.01	8.76083	3.332
Csa1M013190.1:gi|378835355|gb|AFC62055.1|/5.21507e-179/flavonoid 3' hydroxylase [Prunus persica]	2.88092	2.28919	1.95075	2.28595	74.3861	1.394	16.9139	36.9886
Csa6M361260.1:gi|255539138|ref|XP_002510634.1|/7.13964e-170/alcohol dehydrogenase, putative [Ricinus communis]	1.21971	0.632081	0.94389	4.51648	0.707716	0.708222	2.20967	6.24511
Csa5M272930.1:-	0.86961	1.8026	3.36479	0.01	10.0915	7.57404	8.75229	1.01194
Csa3M045120.1:gi|225462068|ref|XP_002269877.1|/0/PREDICTED: subtilisin-like protease-like [Vitis vinifera]	0.370241	0.447689	0.835672	1.10983	2.02891	0.119433	2.54633	0.466742
Csa1M041570.1:gi|356513878|ref|XP_003525635.1|/7.7837e-41/PREDICTED: putative phospholipid-transporting ATPase 9-like [Glycine max]	13.1147	15.7849	17.597	6.93748	26.1834	20.4704	43.4303	4.92295
Csa3M285030.1:gi|356563701|ref|XP_003550098.1|/6.32083e-46/PREDICTED: valyl-tRNA synthetase-like [Glycine max]	19.3547	20.7177	18.4154	7.88859	15.9555	16.274	16.925	3.69221
Csa1M588000.1:gi|380450408|gb|AFD54987.1|/0/beta-galactosidase [Momordica charantia]	3.71391	3.84925	4.56683	1.83142	3.83504	2.43669	4.05468	2.60039
Csa2M433910.1:gi|224128722|ref|XP_002328950.1|/0/glycosyltransferase, CAZy family GT2 [Populus trichocarpa]	0.409407	0.636489	0.554443	0.498113	0.752243	0.752782	2.26629	2.62028
Csa4M675250.1:-	25.7039	29.2021	27.733	8.62886	24.3789	22.9613	16.4175	6.9025
Csa2M249880.1:gi|359474925|ref|XP_002263382.2|/0/PREDICTED: beta-galactosidase 3-like [Vitis vinifera]	2.5443	3.21028	2.67519	1.75552	6.47211	5.67384	2.4494	2.15618
Csa1M266170.1:gi|15235215|ref|NP_192114.1|/0/sugar transport protein 7 [Arabidopsis thaliana]	4.75997	4.74368	5.84412	3.87379	29.5663	4.42926	19.255	13.4215
Csa6M518210.1:gi|359483904|ref|XP_002273401.2|/0/PREDICTED: auxin response factor 3-like [Vitis vinifera]	0.01	0.132979	0.0620556	0.780512	0.248152	0.124165	0.129132	1.71698
Csa4M286950.1:gi|1853970|dbj|BAA13542.1|/6.69649e-16/CPRD46 protein [Vigna unguiculata]	0.74538	20.0861	8.65233	2.36578	1.44164	10.8201	26.2569	10.8422
Csa3M002630.1:gi|356496612|ref|XP_003517160.1|/4.6913e-69/PREDICTED: SKP1-like protein 1A-like [Glycine max]	11.7397	5.61579	11.3562	22.2929	13.3906	2.91309	8.48299	27.8478
Csa1M025980.1:gi|341604891|gb|AEK82129.1|/1.68445e-108/mitochondrial manganese superoxide dismutase [Datisca glomerata]	144.549	136.597	149.92	387.432	194.168	141.195	174.657	430.074
Csa7M284420.1:gi|224145191|ref|XP_002325559.1|/0/predicted protein [Populus trichocarpa]	7.21685	10.1951	7.02888	5.15117	38.3849	18.1299	41.8396	18.1478
Csa2M379360.1:gi|255546567|ref|XP_002514343.1|/9.58053e-23/conserved hypothetical protein [Ricinus communis]	0.340282	4.23219	1.97499	2.34006	42.4501	2.63445	78.7706	105.132
Csa3M778280.1:gi|356572592|ref|XP_003554452.1|/5.10629e-107/PREDICTED: momilactone A synthase-like [Glycine max]	0.516033	0.713116	0.01	0.909914	0.01	0.332925	2.59683	1.80148
Csa7M452040.1:-----------------------------------gi|356522216|ref|XP_003529743.1|/9.8738e-90/PREDICTED: transcription factor bHLH87-like [Glycine max]	0.953481	0.864699	0.576456	0.01	0.115258	0.115341	0.01	0.277385
Csa5M647590.1:gi|51477385|gb|AAU04758.1|/1.68655e-71/MRGH10 [Cucumis melo]	0.821222	0.386886	0.722174	0.434415	1.51613	0.866981	0.976806	0.304065
Csa6M519600.1:gi|225443796|ref|XP_002272922.1|/3.11876e-62/PREDICTED: uncharacterized protein LOC100265230 [Vitis vinifera]	8.94456	6.37348	6.48925	8.13236	8.10924	3.78702	18.8487	6.18006
Csa6M091870.1:gi|493636|dbj|BAA06153.1|/4.84118e-75/CR9 [Cucumis sativus]	2165.22	2976.99	2424.96	2567.23	848.344	1238.52	2216.19	1707.25
Csa2M034670.1:gi|224124642|ref|XP_002330074.1|/3.38256e-56/predicted protein [Populus trichocarpa]	93.6681	91.6449	67.4122	73.597	56.5231	58.4974	170.698	83.5658
Csa6M510890.1:gi|255568128|ref|XP_002525040.1|/0/Root phototropism protein, putative [Ricinus communis]	12.4234	8.42213	10.7326	7.52246	22.5925	8.3932	17.8512	11.229
Csa5M647540.1:gi|317415948|emb|CAR94514.1|/2.87318e-15/nematode resistance-like protein [Prunus cerasifera]	74.4753	84.3617	80.33	64.76	135.12	34.123	160.526	64.1357
Csa1M002880.2:gi|225456838|ref|XP_002278792.1|/4.25857e-104/PREDICTED: protein-L-isoaspartate O-methyltransferase [Vitis vinifera]	1.16427	1.00558	1.50164	0.205295	3.19008	0.938931	2.34359	0.225805
Csa6M151780.2:gi|359479534|ref|XP_003632286.1|/7.01351e-178/PREDICTED: putative aryl-alcohol dehydrogenase C977.14c isoform 2 [Vitis vinifera]	4.93007	3.44907	2.14605	2.34715	8.93932	8.46861	3.96954	11.6174
Csa5M597500.1:gi|225424625|ref|XP_002282301.1|/0/PREDICTED: pentatricopeptide repeat-containing protein At1g13040, mitochondrial [Vitis vinifera]	5.47095	7.2769	6.26244	3.13523	7.14243	4.32382	6.60755	3.55456
Csa3M076570.1:gi|225460987|ref|XP_002278220.1|/2.6625e-09/PREDICTED: uncharacterized protein LOC100260689 [Vitis vinifera]	0.01	1.26966	0.789995	1.72805	3.94885	0.790335	10.6854	17.8189
Csa1M011470.1:gi|255547317|ref|XP_002514716.1|/0/conserved hypothetical protein [Ricinus communis]	21.1363	20.8823	22.2344	14.8066	21.5498	13.3895	18.6739	9.62683
Csa4M653440.1:gi|224061925|ref|XP_002300667.1|/0/predicted protein [Populus trichocarpa]	2.07246	1.72887	1.41799	3.44935	1.22206	1.1251	1.22099	4.08806
Csa3M779020.1:gi|255583568|ref|XP_002532540.1|/8.19595e-72/syntaxin, plant, putative [Ricinus communis]	0.210578	6.98406	2.24068	2.89622	1.42548	4.07572	8.05368	13.1098
Csa6M361300.1:gi|255550239|ref|XP_002516170.1|/7.07446e-55/hypothetical protein RCOM_0708150 [Ricinus communis]	31.6909	30.4521	13.6522	13.7099	8.31308	5.58741	4.90702	7.24118
Csa1M038330.1:gi|147810457|emb|CAN69808.1|/3.26498e-79/hypothetical protein VITISV_019656 [Vitis vinifera]	31.4625	25.0652	22.4852	21.1146	16.3482	29.0843	32.1384	38.5246
Csa6M429100.2:gi|224105993|ref|XP_002314006.1|/0/predicted protein [Populus trichocarpa]	0.100126	0.518872	0.290563	0.10593	1.16192	0.096896	0.906954	3.37889
Csa4M289120.1:gi|297746387|emb|CBI16443.3|/1.00369e-158/unnamed protein product [Vitis vinifera]	0.629266	1.54897	0.228265	0.915401	0.684599	0.837331	1.82083	2.33407
Csa2M404740.1:-	11.2293	14.8127	15.3062	27.0007	16.289	10.8671	17.4665	21.0857
Csa2M425800.1:-	3.47844	1.08156	2.01888	7.5442	3.70022	5.04936	4.90128	11.9409
Csa6M366260.1:gi|225434170|ref|XP_002275194.1|/3.9652e-33/PREDICTED: UDP-glycosyltransferase 74E2 [Vitis vinifera]	8.11636	4.00578	0.747732	1.53337	4.29823	1.12208	5.25137	2.47363
Csa6M074610.1:-	5.80392	4.10142	3.31754	0.697771	3.82683	3.31896	4.51382	1.22797
Csa4M652690.1:gi|357458593|ref|XP_003599577.1|/8.06463e-30/hypothetical protein MTR_3g035650 [Medicago truncatula]	371.015	421.54	403.191	2161.75	173.015	528.43	165.614	2351.53
Csa6M487660.1:-	9.11144	6.53779	8.13577	1.85378	18.978	5.42618	11.2865	4.89356
Csa6M517330.1:-	5.71122	4.60394	7.98002	0.671369	11.6598	4.91289	13.4123	1.84611
Csa2M349080.1:gi|296080950|emb|CBI18643.3|/2.49145e-54/unnamed protein product [Vitis vinifera]	86.2562	99.3897	106.868	169.309	97.2768	110.501	149.25	216.853
Csa6M514860.1:gi|255554959|ref|XP_002518517.1|/1.05872e-168/Glucose-6-phosphate/phosphate translocator 2, chloroplast precursor, putative [Ricinus communis]	30.1879	30.543	86.5619	57.6024	696.005	11.8248	194.475	514.107
Csa5M589390.1:gi|118487538|gb|ABK95596.1|/1.56233e-140/unknown [Populus trichocarpa]	5036.52	5487.39	3413.7	3933.96	210.196	5304.95	243.436	434.044
Csa3M732630.1:gi|224138978|ref|XP_002322949.1|/3.11706e-82/predicted protein [Populus trichocarpa]	12.9786	15.6527	23.7396	47.9337	18.4842	30.1439	16.8624	55.6058
Csa3M172400.1:gi|224113553|ref|XP_002332551.1|/0/cc-nbs-lrr resistance protein [Populus trichocarpa]	2.4113	2.03322	2.25345	1.88089	5.8889	2.05666	5.30622	2.40171
Csa2M429030.1:gi|57471999|gb|AAW51125.1|/0/putative alcohol acyl-transferases [Cucumis melo]	0.101643	0.526734	2.65469	2.15071	0.589763	0.295092	0.716096	0.88709
Csa1M448960.1:gi|224106672|ref|XP_002314245.1|/3.10277e-78/predicted protein [Populus trichocarpa]	59.5427	67.4384	53.1439	99.525	27.6032	41.2859	35.524	60.7164
Csa2M252020.1:gi|359476642|ref|XP_003631873.1|/0/PREDICTED: probable fructose-bisphosphate aldolase 2, chloroplastic-like [Vitis vinifera]	408.826	418.71	322.196	825.484	76.561	348.254	69.8248	237.114
Csa6M495650.1:gi|147772863|emb|CAN75904.1|/1.89431e-108/hypothetical protein VITISV_001972 [Vitis vinifera]	9.06377	4.47336	7.09761	8.08235	5.67647	3.25795	4.17021	4.36957
Csa3M597360.1:-	50.0896	52.5638	56.3266	18.2165	57.5216	38.7791	67.4276	28.4153
Csa4M618460.1:gi|224139566|ref|XP_002323172.1|/2.69068e-27/predicted protein [Populus trichocarpa]	1.6944	10.7877	6.55614	7.42659	43.305	16.3974	54.571	84.7839
Csa3M011620.1:-----------------------------------gi|225427201|ref|XP_002280253.1|/0/PREDICTED: transcription factor MYC2-like [Vitis vinifera]	9.29248	16.0273	17.4288	21.0883	60.5719	27.4588	91.7404	108.67
Csa4M638520.1:gi|255538414|ref|XP_002510272.1|/3.70011e-100/conserved hypothetical protein [Ricinus communis]	41.3083	37.3609	38.8278	41.6416	18.4662	25.6449	57.8523	13.7179
Csa7M071700.1:gi|122200954|sp|Q2KNL5.1|CADH1_OCIBA/3.29967e-166/RecName: Full=Cinnamyl alcohol dehydrogenase 1; Short=CAD 1; Short=ObaCAD1	0.657689	2.31763	1.65412	1.80912	4.57934	4.8372	16.5484	15.9955
Csa6M358130.1:gi|224086012|ref|XP_002307777.1|/4.2761e-67/predicted protein [Populus trichocarpa]	3.76326	1.35666	1.89929	2.68314	0.01	2.69182	0.988063	2.0944
Csa5M099500.1:gi|388494196|gb|AFK35164.1|/3.05746e-37/unknown [Medicago truncatula]	6.59754	8.84913	6.7574	16.013	11.2591	20.2809	14.0615	49.9029
Csa4M097700.1:gi|359480508|ref|XP_003632479.1|/0/PREDICTED: putative uncharacterized protein At4g01020, chloroplastic-like [Vitis vinifera]	7.35762	6.3361	7.19574	5.35162	30.7628	5.88995	27.9599	13.5353
Csa6M237630.1:gi|356555618|ref|XP_003546127.1|/1.31802e-126/PREDICTED: TVP38/TMEM64 family membrane protein slr0305-like [Glycine max]	7.31607	6.70097	7.73537	10.8903	5.92327	4.61029	7.02086	15.6411
Csa2M292190.1:gi|118489097|gb|ABK96355.1|/1.45546e-43/unknown [Populus trichocarpa x Populus deltoides]	190.631	171.505	164.665	277.092	121.909	163.383	97.338	269.808
Csa3M702660.1:-	14.23	9.58655	11.0121	1.12912	14.4492	6.88549	10.0253	1.6559
Csa5M623390.1:gi|224113023|ref|XP_002316365.1|/2.278e-16/predicted protein [Populus trichocarpa]	3.88091	2.4134	3.00329	0.410589	6.38016	1.50229	5.07777	0.903219
Csa3M751990.1:gi|297740081|emb|CBI30263.3|/0/unnamed protein product [Vitis vinifera]	11.4432	12.5834	13.1617	11.5529	5.06074	1.21545	4.70517	1.9893
Csa5M517730.1:gi|255581537|ref|XP_002531574.1|/2.3174e-29/conserved hypothetical protein [Ricinus communis]	4.99563	5.69545	8.69835	3.43541	21.7397	9.66899	33.1842	7.84792
Csa4M187840.1:gi|156070762|gb|ABU45177.1|/2.28818e-08/unknown [Solanum melongena]	9.51068	11.7055	9.19994	0.01	18.3946	10.9296	16.7512	0.01
Csa6M522680.1:gi|115768|sp|P08221.1|CB21_CUCSA/5.14435e-149/RecName: Full=Chlorophyll a-b binding protein of LHCII type I, chloroplastic; Short=CAB; Short=LHCP; Flags: Precursor	2621.93	3113.43	2096.03	3176.99	1092.44	4282.01	1226.87	2794.69
Csa2M074220.1:gi|359476777|ref|XP_002278837.2|/4.65485e-112/PREDICTED: LOW QUALITY PROTEIN: putative pentatricopeptide repeat-containing protein At3g23330 [Vitis vinifera]	6.30322	5.06301	4.42053	2.25066	5.33359	6.70989	6.34394	2.75057
Csa1M319810.1:gi|359495081|ref|XP_002269174.2|/5.11754e-22/PREDICTED: uncharacterized protein LOC100263584 [Vitis vinifera]	1.81484	1.41073	2.41387	0.01	2.41318	1.09769	1.82656	0.01
Csa4M287530.1:gi|147821002|emb|CAN75390.1|/2.81437e-24/hypothetical protein VITISV_011072 [Vitis vinifera]	0.01	0.272662	0.12724	0.01	0.254408	0.509179	3.1773	1.68373
Csa6M421630.1:gi|3641651|dbj|BAA33377.1|/6.49032e-155/ACC oxidase [Cucumis sativus]	83.0013	77.9442	24.3047	29.9738	20.9464	74.1194	52.4944	36.2954
Csa5M470050.1:gi|147855983|emb|CAN82817.1|/2.08939e-146/hypothetical protein VITISV_044165 [Vitis vinifera]	3.52043	2.78292	1.78928	1.26255	0.461619	4.85047	2.16194	0.381888
Csa2M196890.1:gi|307136252|gb|ADN34084.1|/0/hypothetical protein [Cucumis melo subsp. melo]	7.28204	4.51434	4.67414	3.45609	0.723955	18.2436	5.54819	0.67316
Csa6M120430.1:gi|225428165|ref|XP_002278795.1|/0/PREDICTED: DUF246 domain-containing protein At1g04910-like [Vitis vinifera]	0.620945	1.28715	1.20131	0.862238	6.75547	1.80275	7.10888	3.02578
Csa4M051470.1:-----------------------------------gi|259121407|gb|ACV92023.1|/1.19044e-99/WRKY transcription factor 21 [(Populus tomentosa x P. bolleana) x P. tomentosa]	10.0249	26.6592	15.0565	10.3968	51.4071	75.3149	55.8917	43.5163
Csa4M023020.1:gi|255539893|ref|XP_002511011.1|/1.54054e-38/DNA binding protein, putative [Ricinus communis]	34.1958	107.074	66.157	101.783	32.8362	48.2408	80.9519	79.4451
Csa4M056640.1:gi|83628262|gb|ABC26011.1|/0/carotenoid cleavage dioxygenase 4a [Citrus clementina]	158.249	223.209	338.153	383.687	588.205	233.746	752.605	1250.04
Csa7M027270.1:-	24.0012	13.5195	20.6935	7.4522	14.1281	7.0691	15.7541	4.85731
Csa2M393180.1:gi|388509538|gb|AFK42835.1|/3.17174e-18/unknown [Lotus japonicus]	0.01	0.01	0.01	0.01	20.183	34.504	35.0092	0.01
Csa3M645900.1:gi|351722981|ref|NP_001235727.1|/2.34268e-16/uncharacterized protein LOC100305718 precursor [Glycine max]	4.12477	3.61738	3.99001	0.01	10.4324	6.44817	7.02549	0.01
Csa1M702000.1:gi|225423712|ref|XP_002277786.1|/7.9384e-30/PREDICTED: uncharacterized protein LOC100245750 [Vitis vinifera]	14.8291	12.8079	15.7791	34.254	15.2966	6.69705	16.4175	36.2381
Csa1M075060.1:gi|351724493|ref|NP_001238595.1|/7.48982e-48/ethylene-responsive element binding factor 4 [Glycine max]	0.01	0.459153	1.28561	0.82021	14.3518	0.643079	33.8862	43.8189
Csa7M197290.1:gi|224122336|ref|XP_002330598.1|/0/predicted protein [Populus trichocarpa]	0.903057	0.895271	0.759611	0.436165	2.80976	1.55787	1.77827	1.27931
Csa6M358040.1:gi|225457993|ref|XP_002280044.1|/7.12626e-16/PREDICTED: uncharacterized protein LOC100250489 [Vitis vinifera]	8.22639	9.23668	9.1181	5.89286	11.4358	6.80005	13.1093	5.08555
Csa3M879470.1:gi|296081931|emb|CBI20936.3|/0/unnamed protein product [Vitis vinifera]	13.7495	13.1013	14.1584	9.97145	32.2225	18.6713	23.3801	13.0967
Csa2M248130.1:gi|118486357|gb|ABK95019.1|/1.11212e-124/unknown [Populus trichocarpa]	5.81251	22.5119	7.10224	13.8363	15.3838	11.6941	18.6278	24.4744
Csa5M538040.1:gi|255550313|ref|XP_002516207.1|/1.97075e-86/phosphoinositide 5-phosphatase, putative [Ricinus communis]	12.1116	9.91022	11.7159	5.62006	15.6167	10.6928	18.3917	7.17058
Csa1M369490.1:gi|224142137|ref|XP_002324415.1|/1.30291e-11/predicted protein [Populus trichocarpa]	18.6769	22.1228	10.3238	70.0055	0.516043	2.06565	0.537072	7.45156
Csa6M511860.1:gi|3779220|gb|AAC67233.1|/0/ACC oxidase 2 [Cucumis sativus]	4.09611	3.94213	2.40567	1.62509	13.4396	2.54828	9.71749	5.27722
Csa2M310380.1:-	23.7767	24.6431	23.5749	0.628877	24.143	22.4345	28.1181	0.691706
Csa5M606730.1:gi|225423460|ref|XP_002274025.1|/2.89143e-105/PREDICTED: ninja-family protein AFP1 [Vitis vinifera]	1.06456	1.71633	2.17398	1.87713	51.5887	2.28938	25.7145	72.2632
Csa5M002580.1:gi|224129782|ref|XP_002328801.1|/8.44472e-66/predicted protein [Populus trichocarpa]	8.27256	10.0871	14.357	7.33636	18.8235	6.35748	10.53	7.2199
Csa2M009330.1:gi|356556586|ref|XP_003546605.1|/1.34187e-21/PREDICTED: uncharacterized protein LOC100817756 [Glycine max]	0.861632	1.78606	0.833481	1.36738	3.33297	1.25076	6.93759	12.0319
Csa3M734050.1:gi|255588220|ref|XP_002534539.1|/0/kinase, putative [Ricinus communis]	12.3541	11.8406	9.38049	6.85138	35.0062	6.62059	39.5079	11.1299
Csa5M152270.1:gi|388510146|gb|AFK43139.1|/8.86936e-13/unknown [Medicago truncatula]	0.903057	0.935965	1.31033	0.716557	5.23982	2.62178	4.9989	0.262715
Csa6M217460.1:gi|359478513|ref|XP_002277533.2|/3.89426e-75/PREDICTED: cation/H(+) antiporter 15-like [Vitis vinifera]	5.71825	3.95109	5.53142	1.28328	3.68656	2.68305	2.616	0.705744
Csa5M175820.1:gi|296085116|emb|CBI28611.3|/1.67273e-151/unnamed protein product [Vitis vinifera]	3.03323	3.14377	3.26015	3.20908	3.36786	1.1959	2.14829	1.04583
Csa6M424020.1:-	87.0122	81.5942	92.1855	23.623	133.564	71.2851	108.889	39.1085
Csa3M229430.1:gi|302143729|emb|CBI22590.3|/1.98099e-95/unnamed protein product [Vitis vinifera]	5.43394	9.07838	8.94373	5.10542	43.1372	7.69177	46.5277	18.9228
Csa2M351800.1:gi|1170239|sp|P42044.1|HEMH_CUCSA/0/RecName: Full=Ferrochelatase-2, chloroplastic; AltName: Full=Ferrochelatase II; AltName: Full=Heme synthase 2; AltName: Full=Protoheme ferro-lyase 2; Flags: Precursor	8.03371	19.5276	11.8419	8.24649	27.1916	16.4747	34.2676	41.6235
Csa3M121040.1:gi|356531933|ref|XP_003534530.1|/3.75582e-66/PREDICTED: RING-H2 finger protein ATL68-like [Glycine max]	13.0305	10.9572	12.1291	25.8811	11.4124	8.32748	9.40298	24.7475
Csa5M308790.1:gi|255559442|ref|XP_002520741.1|/7.93863e-22/Nucleolar GTP-binding protein, putative [Ricinus communis]	55.3072	47.9492	45.4247	24.8407	40.366	43.4245	44.1115	24.8937
Csa7M337090.1:-	23.8407	23.9607	31.4479	9.93626	42.6172	27.2665	52.3522	15.9731
Csa3M105950.1:gi|270300603|gb|ACZ69388.1|/2.87381e-35/metallothionein-like protein type 3 [Cucumis sativus]	7521.38	6821.32	9365.18	36613.6	40357.8	8177.17	32271.5	159943
Csa3M585360.1:gi|225451445|ref|XP_002269795.1|/4.07788e-85/PREDICTED: mitochondrial import receptor subunit TOM20 [Vitis vinifera]	38.1251	49.393	35.7551	67.0206	29.8998	29.4713	32.0542	62.3545
Csa3M596250.1:-	32.51	28.079	32.0302	4.14011	51.2338	31.4614	52.1098	10.1583
Csa1M044870.1:gi|255545210|ref|XP_002513666.1|/0/multidrug resistance pump, putative [Ricinus communis]	20.7314	20.3875	4.57045	4.28463	5.12864	6.71866	7.2786	2.30024
Csa6M227020.1:gi|225446561|ref|XP_002279857.1|/6.79841e-162/PREDICTED: uncharacterized protein LOC100255693 [Vitis vinifera]	46.3278	52.3335	53.2397	55.2237	43.4586	28.2194	115.869	57.7295
Csa3M300600.1:gi|224079321|ref|XP_002305820.1|/4.75269e-160/predicted protein [Populus trichocarpa]	24.2232	22.9036	14.3879	17.085	6.16449	18.4039	16.6808	10.6322
Csa6M006790.1:gi|351724449|ref|NP_001236802.1|/4.99011e-70/uncharacterized protein LOC100305540 [Glycine max]	2.05161	2.83516	4.41017	8.56158	2.86579	2.42663	2.52372	5.83585
Csa2M437110.1:gi|356538503|ref|XP_003537743.1|/1.48918e-64/PREDICTED: N-alpha-acetyltransferase 60-like [Glycine max]	11.0547	9.59694	11.0591	8.09695	17.7261	9.87521	18.2583	8.74096
Csa1M050110.1:gi|224119584|ref|XP_002318110.1|/1.8479e-84/predicted protein [Populus trichocarpa]	0.369756	0.38323	0.536512	0.880181	3.03937	1.78914	2.23287	0.537842
Csa7M048040.1:gi|255553735|ref|XP_002517908.1|/8.80776e-60/conserved hypothetical protein [Ricinus communis]	11.0492	8.87515	10.9554	4.52977	25.9114	13.0986	26.9673	15.5898
Csa6M187910.1:gi|224054560|ref|XP_002298321.1|/1.25475e-27/predicted protein [Populus trichocarpa]	1650.27	1287.28	1627.41	2784.43	478.214	2161.85	549.304	995.315
Csa5M637790.1:gi|357502055|ref|XP_003621316.1|/1.50876e-159/Cyclin-dependent protein kinase-like protein [Medicago truncatula]	13.0843	13.0619	13.8215	7.47343	11.7217	6.91374	9.45247	5.09084
Csa3M199650.1:-	65.1366	42.9135	74.2425	18.1631	84.4756	59.615	79.2788	19.0963
Csa1M000030.1:gi|307136013|gb|ADN33869.1|/2.62463e-169/short-chain dehydrogenase/reductase family protein [Cucumis melo subsp. melo]	22.2831	17.8251	17.5044	10.6799	18.801	17.8014	17.3095	11.5729
Csa5M182730.1:gi|358249078|ref|NP_001240245.1|/0/ribulose bisphosphate carboxylase/oxygenase activase, chloroplastic-like [Glycine max]	9023.21	9440.81	7375.79	7700.43	492.165	8500.53	1098.42	861.393
Csa6M133770.1:gi|356551956|ref|XP_003544338.1|/3.65789e-39/PREDICTED: pathogenesis-related genes transcriptional activator PTI6-like [Glycine max]	3.33042	5.35027	2.25513	0.792787	11.7555	3.5453	10.8938	2.80975
Csa7M069690.1:gi|255562060|ref|XP_002522038.1|/0/Receptor protein kinase CLAVATA1 precursor, putative [Ricinus communis]	3.28617	9.37864	5.75871	4.96309	33.0225	10.2319	27.4659	27.4609
Csa5M152260.1:gi|359359096|gb|AEV41002.1|/7.65289e-33/putative heavy metal transport/detoxification protein [Oryza minuta]	106.962	106.611	170.883	221.397	331.938	98.4625	443.741	632.101
Csa3M128840.1:gi|224063601|ref|XP_002301222.1|/8.98609e-42/predicted protein [Populus trichocarpa]	24.0341	23.377	21.8182	69.8277	20.0241	24.6902	23.4451	61.7443
Csa2M061570.1:gi|112732548|dbj|BAF03051.1|/0/DNA ligase IV [Populus nigra]	10.0875	9.25335	12.375	10.4474	24.0701	4.97455	21.978	11.6036
Csa3M564320.1:-----------------------------------gi|225451501|ref|XP_002271949.1|/2.45419e-113/PREDICTED: transcription factor TCP20-like [Vitis vinifera]	21.9774	32.6107	25.5418	36.2991	24.1584	23.5637	29.4395	53.6328
Csa7M291170.1:gi|297842383|ref|XP_002889073.1|/2.86281e-11/pentatricopeptide repeat-containing protein [Arabidopsis lyrata subsp. lyrata]	7.53115	8.7239	6.42803	1.40607	11.5671	5.14463	8.02568	2.83534
Csa2M235610.1:gi|225428701|ref|XP_002281817.1|/2.16641e-136/PREDICTED: uncharacterized protein LOC100241743 [Vitis vinifera]	1.89096	1.08882	2.03243	8.61365	0.507961	0.914985	0.740126	3.54519
Csa7M428170.1:gi|351725107|ref|NP_001236057.1|/7.30537e-171/ferric reductase defective 3a [Glycine max]	4.08734	4.14214	4.65669	4.1321	4.7432	2.2854	3.01675	1.63829
Csa5M606820.1:gi|224111880|ref|XP_002316010.1|/1.15943e-95/cytochrome P450 [Populus trichocarpa]	0.856023	1.77443	2.24758	0.388135	12.1808	1.42013	6.40011	1.56534
Csa1M420310.1:gi|359806156|ref|NP_001240941.1|/1.11989e-124/zinc finger protein CONSTANS-LIKE 5-like [Glycine max]	20.8706	25.1924	18.4653	27.1295	28.9208	27.7099	42.3952	60.1981
Csa2M336730.1:gi|224080075|ref|XP_002306007.1|/5.44148e-40/predicted protein [Populus trichocarpa]	11.8175	12.5704	11.1306	30.9274	18.0444	12.3392	15.9628	26.5986
Csa5M152910.1:gi|255537543|ref|XP_002509838.1|/2.59546e-55/zinc finger protein, putative [Ricinus communis]	49.046	55.9707	52.7431	99.6386	38.0954	23.2271	54.0891	64.2076
Csa5M218750.1:gi|161087222|gb|ABX56707.1|/0/calcium-dependent nuclease [Cucumis sativus]	1.54194	1.88869	3.5255	4.44907	4.60895	1.62785	6.20759	10.5212
Csa2M428960.1:gi|255549212|ref|XP_002515660.1|/2.72437e-123/multidrug resistance protein 1, 2, putative [Ricinus communis]	4.60382	2.38579	2.96894	1.29886	4.30373	2.07915	2.78014	2.58938
Csa1M026000.1:gi|224145434|ref|XP_002325641.1|/4.29235e-62/predicted protein [Populus trichocarpa]	3.04512	1.99332	2.48053	5.00204	2.32483	1.3959	3.54871	8.76554
Csa1M574980.1:gi|225445078|ref|XP_002280364.1|/0/PREDICTED: multidrug and toxin extrusion protein 1-like [Vitis vinifera]	14.5494	6.04991	16.8552	15.8077	0.589763	6.82928	0.613797	0.811054
Csa2M263870.1:gi|225427898|ref|XP_002276690.1|/0/PREDICTED: uncharacterized protein LOC100248664 [Vitis vinifera]	4.24604	4.68623	3.70769	3.03527	5.72641	3.70928	5.03577	2.76429
Csa6M148170.1:gi|356547153|ref|XP_003541981.1|/1.72558e-90/PREDICTED: uncharacterized protein LOC100806513 [Glycine max]	25.698	40.0475	24.6796	35.0116	8.40296	29.163	21.7705	26.4618
Csa6M150460.1:gi|225465764|ref|XP_002266630.1|/0/PREDICTED: bifunctional polymyxin resistance protein ArnA [Vitis vinifera]	60.3242	56.0331	65.8076	99.2989	41.4528	50.2217	52.9581	90.304
Csa1M701390.1:gi|224120300|ref|XP_002318295.1|/2.41289e-50/predicted protein [Populus trichocarpa]	17.3387	20.2169	16.7722	28.8534	12.5756	8.04014	17.0872	27.9529
Csa1M560790.1:gi|224065603|ref|XP_002301879.1|/0/predicted protein [Populus trichocarpa]	1.59408	1.85869	2.24875	2.81082	2.69773	2.05688	3.07506	6.22193
Csa3M820520.1:gi|297739941|emb|CBI30123.3|/9.18238e-161/unnamed protein product [Vitis vinifera]	10.9461	7.26082	7.72961	8.28022	8.04497	3.49571	7.93214	3.05705
Csa4M380280.1:gi|255545686|ref|XP_002513903.1|/0/heat shock protein binding protein, putative [Ricinus communis]	1.12914	0.619564	0.770999	1.01892	4.04659	0.899886	10.0274	2.9757
Csa6M486970.1:gi|317106599|dbj|BAJ53107.1|/1.48191e-134/JHL20J20.14 [Jatropha curcas]	3.97476	4.82582	3.35055	2.58319	9.28003	2.91239	14.4587	4.0967
Csa2M248660.1:-	15.0786	10.2699	22.0872	28.2591	19.9978	20.846	18.2112	44.1169
Csa2M076520.1:gi|359488066|ref|XP_002263799.2|/0/PREDICTED: uncharacterized protein LOC100244360 [Vitis vinifera]	15.8894	14.0423	15.8506	10.5066	17.904	17.299	13.7075	8.66722
Csa1M006320.1:gi|50841444|gb|AAT84084.1|/9.94766e-162/enhanced disease susceptibility 1 protein [Solanum tuberosum]	49.0409	39.8792	45.2009	43.1958	103.5	34.7734	133.638	48.947
Csa1M011460.1:-	21.6734	17.9705	23.7606	1.52866	27.2471	16.7794	19.6321	3.36275
Csa7M448860.1:gi|225442075|ref|XP_002271630.1|/0/PREDICTED: uncharacterized protein LOC100244700 [Vitis vinifera]	6.9039	8.25137	5.17421	4.04689	2.52622	7.58407	5.57132	3.22078
Csa6M487550.1:gi|225438545|ref|XP_002279670.1|/1.10935e-163/PREDICTED: cytochrome P450 86B1 [Vitis vinifera]	1.19699	4.77159	3.29552	1.85087	7.47958	28.7814	14.4567	9.48247
Csa7M342800.1:gi|225453957|ref|XP_002274132.1|/4.48643e-41/PREDICTED: spindle and kinetochore-associated protein 1 homolog [Vitis vinifera]	4.92576	4.08421	5.7178	1.73711	9.84451	4.13129	10.2457	2.48385
Csa5M262250.1:gi|359473525|ref|XP_003631315.1|/0/PREDICTED: uncharacterized protein LOC100265010 [Vitis vinifera]	1.79936	1.78912	1.95284	1.09887	8.62965	1.13257	5.49186	2.08535
Csa5M606540.3:gi|357474999|ref|XP_003607785.1|/2.98889e-36/hypothetical protein MTR_4g082910 [Medicago truncatula]	0.16362	0.01	0.316549	1.38484	0.316458	0.01	0.658709	2.856
Csa1M445860.1:gi|255567270|ref|XP_002524616.1|/1.82969e-146/chlorophyll A/B binding protein, putative [Ricinus communis]	1410.18	1307.14	764.706	916.396	10.2433	4115.1	26.2963	28.8631
Csa3M881880.1:gi|359476456|ref|XP_002272127.2|/0/PREDICTED: uncharacterized protein LOC100260617 [Vitis vinifera]	13.2634	12.3045	12.5744	7.92926	23.8301	11.4378	18.1001	11.7345
Csa6M507370.1:gi|7340289|gb|AAF61174.1|AF245222_1/2.22933e-81/OP1 [Cucumis sativus]	14.9761	23.9405	11.2948	15.71	3.43656	6.38676	14.051	11.2243
Csa4M279880.1:gi|356501302|ref|XP_003519464.1|/0/PREDICTED: ubiquitin carboxyl-terminal hydrolase 12-like [Glycine max]	0.965198	1.04386	0.893069	4.50639	1.50155	0.974675	1.5205	7.05645
Csa5M139070.1:gi|359490781|ref|XP_002269666.2|/9.51872e-23/PREDICTED: uncharacterized protein LOC100267499 [Vitis vinifera]	122.001	136.945	241.82	341.681	157.16	234.35	133.91	380.906
Csa2M351840.1:gi|1669529|dbj|BAA08394.1|/1.53463e-12/CRG16 [Cucumis sativus]	351.646	258.82	341.214	843.427	67.9416	225.108	81.7016	299.699
Csa1M256180.1:-	6.52208	10.1396	6.30899	1.72505	34.0588	8.83638	33.4775	3.4153
Csa4M285760.1:gi|38373428|gb|AAR19041.1|/0/netting associated peroxidase [Cucumis melo]	23.3552	166.869	203.21	196.359	6.00685	7.33359	31.8833	13.7335
Csa7M075020.1:gi|225428637|ref|XP_002284808.1|/4.56121e-44/PREDICTED: uncharacterized protein LOC100255593 [Vitis vinifera]	301.979	271.782	294.136	2168.02	55.3034	274.015	64.5763	463.398
Csa6M147460.1:gi|255577060|ref|XP_002529414.1|/0/Phenylalanine ammonia-lyase, putative [Ricinus communis]	41.2371	10.5657	46.7607	39.8355	402.536	65.6841	132.057	202.851
Csa1M522540.1:gi|16923359|gb|AAL31477.1|AF319472_1/7.855e-155/alpha-expansin 6 precursor [Cucumis sativus]	2.70917	1.87193	2.09653	17.8662	0.174661	2.09743	0.01	0.315258
Csa3M135740.1:gi|225433023|ref|XP_002284638.1|/1.06687e-125/PREDICTED: 1-aminocyclopropane-1-carboxylate oxidase homolog 1 [Vitis vinifera]	3.68788	6.62526	7.25368	9.29899	20.0905	9.04126	23.7549	29.4681
Csa3M635370.1:-	8.87003	7.57092	9.58966	1.93205	6.55948	6.05923	9.97761	0.607164
Csa3M734160.1:gi|255581520|ref|XP_002531566.1|/4.0322e-18/conserved hypothetical protein [Ricinus communis]	0.886018	1.22441	0.28569	3.43707	5.71217	1.71488	5.94495	24.7448
Csa4M496760.1:gi|363814451|ref|NP_001242860.1|/6.43142e-177/uncharacterized protein LOC100788725 [Glycine max]	4.6959	5.66489	4.76587	4.3573	79.7311	21.0831	57.0247	39.5951
Csa2M263940.1:gi|359475044|ref|XP_003631574.1|/0/PREDICTED: uncharacterized protein LOC100245206 [Vitis vinifera]	32.5511	31.525	30.2831	21.124	7.91265	12.2217	20.6773	7.14108
Csa5M522970.1:gi|255560942|ref|XP_002521484.1|/0/acetylglucosaminyltransferase, putative [Ricinus communis]	61.0345	71.4333	57.8666	44.2895	96.456	77.8541	161.205	27.6048
Csa2M379990.1:gi|225430200|ref|XP_002284962.1|/3.32531e-169/PREDICTED: uncharacterized protein LOC100252479 [Vitis vinifera]	281.117	243.219	257.284	296.27	30.1514	273.897	71.0857	40.5023
Csa6M193600.1:-	8.13955	10.383	7.87362	0.662417	6.0549	5.45331	9.45247	1.0929
Csa3M389850.1:-----------------------------------gi|224082796|ref|XP_002306842.1|/5.0797e-61/AP2/ERF domain-containing transcription factor [Populus trichocarpa]	1.66965	9.30142	4.03775	4.30571	3.63294	3.02962	4.83126	5.22161
Csa2M250420.1:gi|255577244|ref|XP_002529504.1|/1.92039e-18/coatomer alpha subunit, putative [Ricinus communis]	11.8118	9.55489	10.8685	5.18149	13.3728	9.20037	12.178	3.35244
Csa6M089240.1:-	82.8304	99.3683	100.313	275.317	103.438	81.4209	93.8683	336.976
Csa2M356660.1:gi|307135850|gb|ADN33719.1|/0/adenine nucleotide translocator [Cucumis melo subsp. melo]	20.2968	22.4057	22.6543	36.721	8.94298	11.7388	13.2963	20.3346
Csa6M041210.1:-	9.23125	9.56765	5.04719	0.849253	12.0322	8.54507	8.48299	1.63467
Csa1M383520.1:gi|359484368|ref|XP_002281292.2|/0/PREDICTED: uncharacterized protein LOC100259389 [Vitis vinifera]	2.96519	1.75614	1.05367	1.31246	0.175561	3.10379	0.487241	0.105628
Csa1M528580.1:gi|225434670|ref|XP_002279721.1|/0/PREDICTED: ATP-dependent zinc metalloprotease FTSH 9, chloroplastic-like [Vitis vinifera]	0.623851	0.411463	0.438886	2.67007	0.932367	0.548844	0.913282	4.12476
Csa1M024860.1:gi|225456069|ref|XP_002280532.1|/4.26051e-92/PREDICTED: probable glutathione S-transferase [Vitis vinifera]	18.5749	43.2624	11.5076	21.1974	7.87137	8.07898	16.5943	6.6788
Csa4M652650.1:gi|224091665|ref|XP_002309322.1|/2.28114e-24/predicted protein [Populus trichocarpa]	116.494	116.06	133.653	24.3629	70.7375	114.485	95.4336	23.1189
Csa6M141410.1:gi|255578131|ref|XP_002529935.1|/0/conserved hypothetical protein [Ricinus communis]	6.19763	4.94114	6.68689	3.40456	12.3326	4.72897	8.51682	4.16077
Csa5M175810.1:gi|356542909|ref|XP_003539907.1|/0/PREDICTED: zinc finger CCCH domain-containing protein 53-like [Glycine max]	2.94293	2.71864	3.27999	9.64521	2.10354	1.91931	2.18926	4.46687
Csa5M516570.1:gi|147828780|emb|CAN64093.1|/4.58445e-25/hypothetical protein VITISV_016055 [Vitis vinifera]	7.61497	4.3847	6.54771	1.56653	6.95495	8.18815	6.38681	4.92295
Csa2M381890.1:gi|357437019|ref|XP_003588785.1|/5.23885e-37/14 kDa proline-rich protein DC2.15 [Medicago truncatula]	779.326	1026.41	1114.77	1669.26	217.728	1274.31	312.708	331.424
Csa3M154350.1:gi|255551759|ref|XP_002516925.1|/0/pentatricopeptide repeat-containing protein, putative [Ricinus communis]	5.39639	5.86194	5.01931	3.1291	6.22216	3.81631	4.07344	2.86809
Csa3M259190.1:gi|297738153|emb|CBI27354.3|/5.8681e-69/unnamed protein product [Vitis vinifera]	10.9012	9.56022	7.57079	3.99225	8.10924	6.49203	9.565	4.71636
Csa3M643770.1:gi|225442104|ref|XP_002273390.1|/1.01123e-146/PREDICTED: flavonoid 3'-monooxygenase-like [Vitis vinifera]	4.18446	11.5652	7.64574	4.50903	144.179	31.796	131.492	57.6205
Csa1M586850.1:gi|255546173|ref|XP_002514146.1|/7.38082e-15/conserved hypothetical protein [Ricinus communis]	24.8606	18.4047	24.8118	5.63611	7.25062	42.3892	12.7092	1.3776
Csa5M139100.1:gi|351723859|ref|NP_001235246.1|/4.1174e-34/uncharacterized protein LOC100526867 [Glycine max]	15.3964	10.7713	12.287	11.8095	6.70009	14.5273	16.2706	21.7235
Csa4M617910.1:gi|73672735|gb|AAZ80472.1|/3.58712e-63/glycosyltransferase [Malus x domestica]	0.167711	0.347644	0.01	0.177433	0.162185	0.324602	0.168794	3.31772
Csa6M152340.1:gi|224132378|ref|XP_002328254.1|/8.27464e-19/predicted protein [Populus trichocarpa]	4.16571	4.71002	25.643	97.3593	13.9165	48.3761	15.2459	202.053
Csa2M371110.1:gi|225459119|ref|XP_002285693.1|/2.81441e-150/PREDICTED: probable mitochondrial 2-oxoglutarate/malate carrier protein-like [Vitis vinifera]	1.17397	6.69215	2.83904	7.52982	4.68309	8.80482	19.4957	30.3108
Csa2M079660.1:gi|388513797|gb|AFK44960.1|/1.57973e-43/unknown [Medicago truncatula]	4147.9	4475.24	3460.09	5561.83	483.296	3900.19	564.154	1033.06
Csa1M042760.1:gi|255584165|ref|XP_002532822.1|/2.57258e-131/Protein P21, putative [Ricinus communis]	9.16729	6.20497	6.33412	3.76074	2.71385	7.96632	2.07126	1.95937
Csa6M511040.2:gi|224110910|ref|XP_002333013.1|/1.38347e-48/predicted protein [Populus trichocarpa]	5.86987	8.81098	8.02764	22.9134	17.2251	6.65993	15.6862	35.2129
Csa6M091940.1:gi|255543154|ref|XP_002512640.1|/1.43457e-45/conserved hypothetical protein [Ricinus communis]	5.32047	2.6373	5.59418	4.64997	6.48739	4.92499	6.75177	13.9977
Csa5M162580.1:gi|297804452|ref|XP_002870110.1|/3.72342e-122/DELTA-TIP2/TIP2_2 [Arabidopsis lyrata subsp. lyrata]	14.2186	13.9612	7.05802	6.13594	5.97047	39.4695	9.03822	10.3411
Csa3M006780.1:gi|357485023|ref|XP_003612799.1|/7.84037e-156/Abhydrolase domain-containing protein FAM108C1 [Medicago truncatula]	0.600498	1.36924	0.232351	1.20709	64.8076	0.581128	31.065	36.1969
Csa3M258160.1:gi|255544187|ref|XP_002513156.1|/3.51549e-62/suppressor of ty, putative [Ricinus communis]	21.6734	21.2152	19.8005	37.3671	22.1237	13.206	25.045	44.3697
Csa2M287080.1:gi|255562771|ref|XP_002522391.1|/1.52167e-56/STS14 protein precursor, putative [Ricinus communis]	43.2111	43.1862	48.8369	113.124	27.7161	30.0828	25.7391	60.6736
Csa2M379930.1:-	7.22446	4.2787	8.48594	0.545948	6.48739	1.49816	5.19367	0.900738
Csa4M430840.1:gi|225441209|ref|XP_002266542.1|/2.34787e-128/PREDICTED: uncharacterized protein LOC100257160 [Vitis vinifera]	4.36828	4.83615	4.99384	8.35024	8.35269	4.80383	11.5908	16.9826
Csa4M017210.1:-	6.37714	20.4295	5.04719	11.6536	8.97022	56.104	8.75229	26.3104
Csa1M170520.1:-	6.77758	9.03158	6.08785	2.3048	14.9812	8.43295	14.6172	4.22511
Csa1M467090.1:gi|363807304|ref|NP_001242366.1|/1.78412e-166/uncharacterized protein LOC100800635 precursor [Glycine max]	136.973	105.432	121.947	126.997	11.8803	183.777	30.3912	17.0347
Csa5M003610.1:gi|357464699|ref|XP_003602631.1|/0/Pentatricopeptide repeat-containing protein [Medicago truncatula]	2.59366	2.9004	2.11278	0.686006	1.1881	2.64211	1.64869	1.15167
Csa6M338090.1:gi|224062922|ref|XP_002300933.1|/1.33159e-47/f-box family protein [Populus trichocarpa]	0.754361	1.5637	1.09457	1.49642	14.5901	1.82507	11.5783	29.9559
Csa5M466340.1:-	7.70968	10.1699	7.45779	1.11227	9.48902	5.42618	2.11623	0.815593
Csa6M518190.1:gi|225462114|ref|XP_002262673.1|/2.17627e-35/PREDICTED: glutaredoxin-C9-like [Vitis vinifera]	0.35575	1.84357	0.688253	1.12912	8.94474	12.7382	22.9151	28.3573
Csa3M875430.1:gi|351727559|ref|NP_001236653.1|/1.85275e-67/uncharacterized protein LOC100306554 [Glycine max]	5961.54	5388.69	5333.19	7251.98	208.84	5719.17	395.928	520.761
Csa6M518370.2:gi|225443508|ref|XP_002276381.1|/2.85619e-108/PREDICTED: nudix hydrolase 15, mitochondrial [Vitis vinifera]	0.01	0.01	0.321023	0.0877762	1.28372	0.01	0.167005	0.01
Csa6M502810.2:gi|255561090|ref|XP_002521557.1|/3.66103e-108/inorganic pyrophosphatase, putative [Ricinus communis]	1.5653	3.44747	1.70343	6.41717	3.02745	1.89351	2.56004	6.26138
Csa3M131990.1:gi|358249234|ref|NP_001240015.1|/5.25913e-92/uncharacterized protein LOC100817223 precursor [Glycine max]	7.38556	7.4262	6.931	16.0939	8.31483	7.25401	6.54573	12.1219
Csa5M622530.1:gi|225448934|ref|XP_002272074.1|/2.53394e-153/PREDICTED: uncharacterized protein LOC100266758 [Vitis vinifera]	56.2871	171.17	80.3905	82.6527	119.014	120.638	174.007	175.036
Csa5M624420.1:-	19.0966	12.3298	14.2331	5.13374	18.1647	13.3303	23.3161	8.01456
Csa6M504610.1:gi|359476858|ref|XP_002274449.2|/0/PREDICTED: beta-galactosidase 3 [Vitis vinifera]	32.2647	19.8958	30.3033	25.9983	47.77	17.7299	29.893	23.6479
Csa3M188340.1:gi|297838267|ref|XP_002887015.1|/2.48827e-76/predicted protein [Arabidopsis lyrata subsp. lyrata]	0.388091	0.536311	0.250274	1.64236	0.500405	0.125191	0.130199	3.086
Csa5M139320.1:-	25.1566	34.7644	30.2831	17.7433	48.1148	20.0171	44.4491	22.4434
Csa3M894520.1:gi|351722967|ref|NP_001237774.1|/2.24795e-64/uncharacterized protein LOC100305859 [Glycine max]	13.3652	11.606	15.3745	13.949	17.4661	11.1863	12.3609	7.5662
Csa5M180300.1:gi|225448845|ref|XP_002276242.1|/0/PREDICTED: uncharacterized protein LOC100260475 [Vitis vinifera]	22.2495	23.9668	23.9551	17.3509	38.6449	19.3627	40.9901	19.1797
Csa6M133810.1:gi|255584394|ref|XP_002532930.1|/4.52502e-88/conserved hypothetical protein [Ricinus communis]	20.6532	17.1247	18.7167	24.1506	10.7222	25.878	12.6908	22.8951
Csa3M706170.1:gi|224104523|ref|XP_002313466.1|/3.82461e-08/predicted protein [Populus trichocarpa]	2.23614	8.88424	5.04719	10.0546	8.28945	6.49203	37.1347	18.8655
Csa7M433940.1:gi|225442773|ref|XP_002280900.1|/0/PREDICTED: uncharacterized protein LOC100248030 [Vitis vinifera]	13.0417	13.4716	11.1763	9.49177	23.1079	12.7481	26.296	10.9239
Csa6M507140.1:gi|357517963|ref|XP_003629270.1|/2.00741e-126/GDSL esterase/lipase [Medicago truncatula]	16.2998	17.1619	23.9012	28.8781	38.6563	52.9557	95.6965	78.2037
Csa5M528950.1:gi|255556661|ref|XP_002519364.1|/1.48091e-28/conserved hypothetical protein [Ricinus communis]	110.823	114.862	122.344	686.596	120.493	96.9477	134.225	849.908
Csa6M526360.1:-	4.99563	4.14214	2.41621	1.58557	5.79724	3.38415	2.51396	0.581327
Csa3M078280.1:gi|356517288|ref|XP_003527320.1|/1.86443e-46/PREDICTED: early nodulin-like protein 1-like [Glycine max]	13.0074	7.31195	5.5448	5.59789	4.05081	9.6009	10.6507	5.64406
Csa6M486960.1:gi|224083817|ref|XP_002307134.1|/5.63418e-39/predicted protein [Populus trichocarpa]	13.3833	11.4375	4.54247	4.47132	79.9247	3.1811	94.5247	25.1366
Csa5M139600.1:gi|225462729|ref|XP_002267886.1|/6.34045e-88/PREDICTED: bidirectional sugar transporter SWEET3 [Vitis vinifera]	1.26428	1.12316	1.39768	0.573246	35.9801	5.76792	17.9961	15.9731
Csa5M598710.1:gi|255574015|ref|XP_002527925.1|/7.69007e-81/60S ribosomal protein L27a, putative [Ricinus communis]	195.503	214.546	144.617	266.15	78.4666	143.443	112.529	165.979
Csa2M007970.2:gi|225445591|ref|XP_002285400.1|/6.36293e-108/PREDICTED: uncharacterized protein LOC100250952 isoform 1 [Vitis vinifera]	3.48459	5.67532	3.69176	10.0065	7.22095	3.85393	4.67613	11.9716
Csa6M058200.1:gi|21263615|sp|Q38913.2|EXTN1_ARATH/8.84284e-136/RecName: Full=Extensin-1; Short=AtExt1; Short=AtExt4; Flags: Precursor	16.1802	50.3094	60.2525	62.1016	46.1176	24.2526	128.931	117.642
Csa1M599430.1:-	125.494	164.472	155.854	0.01	189.477	118.312	219.2	0.01
Csa3M656530.1:-	9.27215	5.27002	6.07592	2.21509	2.31397	2.02618	1.20414	0.522084
Csa7M373520.1:gi|255572714|ref|XP_002527290.1|/1.64568e-67/ATP binding protein, putative [Ricinus communis]	8.31132	12.2752	6.63281	4.39658	13.2618	18.4994	20.4943	6.52836
Csa5M198770.1:gi|307136039|gb|ADN33892.1|/2.52673e-163/aquaporin [Cucumis melo subsp. melo]	146.647	151.991	152.708	258.241	164.443	219.311	252.442	415.804
Csa4M293330.1:-----------------------------------gi|68655289|emb|CAI77630.1|/1.4602e-42/putative Cys2-His2 zinc finger transcription factor [Juglans regia]	2.30473	2.68731	2.22943	2.28595	1.1144	0.557598	3.76939	9.05159
Csa1M196260.1:gi|225469636|ref|XP_002265147.1|/6.49457e-46/PREDICTED: uncharacterized protein LOC100252669 [Vitis vinifera]	17.2622	15.1621	23.4907	38.0735	24.3328	21.8019	18.2571	54.3043
Csa7M045530.1:-	11.5948	10.2147	8.41198	1.53337	13.4553	3.36624	9.33577	4.38507
Csa4M056810.1:gi|224089815|ref|XP_002308821.1|/1.84295e-18/predicted protein [Populus trichocarpa]	50.984	77.8723	54.5097	127.752	41.5193	70.114	41.8609	108.509
Csa6M484580.1:gi|17016985|gb|AAL33552.1|AF436851_1/5.68758e-94/RING-H2 zinc finger protein [Cucumis melo]	26.3742	41.1141	33.6018	53.8781	117.988	43.5767	111.574	118.771
Csa2M338800.1:gi|297743416|emb|CBI36283.3|/8.29142e-35/unnamed protein product [Vitis vinifera]	15.2617	17.6429	21.5767	12.1098	22.1382	17.0416	24.8127	8.53824
Csa3M128850.1:gi|224063601|ref|XP_002301222.1|/5.09079e-45/predicted protein [Populus trichocarpa]	92.8087	83.1609	87.988	281.071	73.66	58.6839	86.7097	261.822
Csa5M171120.1:gi|359806306|ref|NP_001241478.1|/1.17227e-144/hypersensitive-induced response protein 4-like [Glycine max]	2.89473	3.1669	5.60031	7.14594	7.77598	2.33446	7.6073	8.60842
Csa7M414480.1:gi|359480210|ref|XP_002272942.2|/4.79253e-91/PREDICTED: momilactone A synthase-like [Vitis vinifera]	163.196	119.362	139.038	181.346	130.365	465.847	187.971	304.702
Csa4M008770.1:gi|355340443|gb|AER58180.1|/0/phenylalanine ammonia lyase [Cucumis sativus]	0.237566	1.88771	0.612812	1.17291	0.689217	0.919614	1.59401	3.73206
Csa6M523430.1:gi|225443878|ref|XP_002277427.1|/5.45055e-23/PREDICTED: uncharacterized protein LOC100243015 [Vitis vinifera]	41.5614	30.7685	34.4601	91.0824	19.835	30.8185	34.7677	86.0498
Csa6M499840.1:gi|359496680|ref|XP_003635298.1|/0/PREDICTED: UDP-glycosyltransferase 85A2-like [Vitis vinifera]	15.2011	13.146	15.4538	10.807	11.4232	11.525	12.4734	5.40814
Csa6M493310.1:gi|255567939|ref|XP_002524947.1|/0/Indole-3-acetic acid-amido synthetase GH3.3, putative [Ricinus communis]	1.00406	1.04065	1.04596	0.531132	0.597523	0.597951	2.33202	2.11209
Csa7M368090.1:gi|363806730|ref|NP_001242272.1|/7.63032e-25/uncharacterized protein LOC100807266 [Glycine max]	42.5907	19.8076	32.7481	12.1315	0.01	40.6884	0.549562	0.01
Csa2M336750.1:-	3.40831	9.02754	8.05922	16.4269	24.1708	5.49729	17.1517	35.0343
Csa6M045090.1:gi|255568024|ref|XP_002524989.1|/3.02393e-169/Hippocampus abundant transcript 1 protein, putative [Ricinus communis]	7.20713	8.40349	7.51632	4.28903	5.44505	5.23099	4.30688	2.42429
Csa7M062920.1:gi|296087476|emb|CBI34065.3|/1.01337e-64/unnamed protein product [Vitis vinifera]	5.33625	2.76535	6.19428	13.079	51.9483	18.5908	41.8916	67.7885
Csa5M590160.1:gi|255547892|ref|XP_002515003.1|/0/multidrug resistance-associated protein 2, 6 (mrp2, 6), abc-transoprter, putative [Ricinus communis]	1.7987	2.72979	0.838897	0.713617	1.98793	0.870341	2.00429	0.710158
Csa4M101270.1:gi|255573378|ref|XP_002527615.1|/2.69293e-16/conserved hypothetical protein [Ricinus communis]	1.48291	1.02464	3.10801	1.56888	52.104	2.87016	18.6562	17.5438
Csa4M005540.1:gi|351725395|ref|NP_001236323.1|/1.60121e-74/uncharacterized protein LOC100527456 [Glycine max]	50.7245	60.149	59.9949	55.8915	76.6859	103.75	161.182	140.736
Csa4M665660.1:gi|255539386|ref|XP_002510758.1|/6.18019e-64/conserved hypothetical protein [Ricinus communis]	209.282	202.345	217.109	557.057	222.41	199.311	235.381	516.113
Csa5M623650.1:gi|307136392|gb|ADN34202.1|/2.26794e-56/annexin [Cucumis melo subsp. melo]	161.002	172.186	80.1613	67.0071	680.795	992.899	892.027	404.555
Csa5M458280.1:gi|356571628|ref|XP_003553978.1|/1.44289e-73/PREDICTED: uncharacterized protein LOC100816092 [Glycine max]	435.838	523.712	583.897	895.299	297.542	211.836	374.899	452.1
Csa1M132150.1:gi|312985271|gb|ADR30786.1|/8.67496e-69/histone H2B1 [Hevea brasiliensis]	13.7921	12.2526	12.0709	87.2029	9.84451	10.1693	9.91518	72.9871
Csa6M504490.1:gi|224094851|ref|XP_002310264.1|/4.05616e-149/predicted protein [Populus trichocarpa]	4.41494	5.3038	3.30009	4.35242	131.092	4.56384	96.0395	37.7142
Csa3M778270.1:gi|356572592|ref|XP_003554452.1|/8.90271e-107/PREDICTED: momilactone A synthase-like [Glycine max]	112.499	120.45	115.196	233.395	153.551	97.1003	256.543	340.055
Csa3M154390.1:gi|20140866|sp|Q9M5I8.1|TCTP_CUCME/2.11101e-90/RecName: Full=Translationally-controlled tumor protein homolog; Short=TCTP	673.542	679.367	816.032	1414.15	995.028	547.751	1110.25	1950.24
Csa6M507030.1:gi|359476823|ref|XP_003631893.1|/6.4042e-161/PREDICTED: uncharacterized protein LOC100267747 [Vitis vinifera]	5.84067	5.32709	6.77981	2.65708	4.63155	3.05223	5.40813	2.99051
Csa7M446780.1:gi|147771611|emb|CAN64778.1|/1.01304e-79/hypothetical protein VITISV_043229 [Vitis vinifera]	5.23706	7.8403	4.44678	4.18628	57.3978	26.0727	63.7193	28.0672
Csa3M147770.1:gi|255551457|ref|XP_002516774.1|/6.34871e-164/spermine synthase, putative [Ricinus communis]	16.2071	11.9163	16.8835	8.57332	21.1654	14.3438	9.34094	11.6866
Csa7M008440.1:gi|356544996|ref|XP_003540932.1|/3.1079e-26/PREDICTED: uncharacterized protein LOC100527277 [Glycine max]	32.0426	24.6214	33.6677	12.2742	12.2879	35.2861	15.5688	8.35743
Csa6M014660.1:gi|255540271|ref|XP_002511200.1|/2.52591e-99/elongation factor 1-beta, putative [Ricinus communis]	93.1296	99.4413	79.4116	173.885	66.5386	82.1702	80.584	166.817
Csa6M176410.1:gi|356525774|ref|XP_003531498.1|/0/PREDICTED: elongation factor 2-like [Glycine max]	13.4089	11.0719	11.5715	46.0906	4.14302	7.69968	4.36785	9.84124
Csa3M653390.1:gi|296089838|emb|CBI39657.3|/7.41449e-20/unnamed protein product [Vitis vinifera]	12.7065	9.16145	17.1011	0.292243	9.08235	5.34638	6.67233	0.01
Csa1M042730.1:gi|359491503|ref|XP_003634285.1|/0/PREDICTED: uncharacterized protein LOC100854850 [Vitis vinifera]	2.64492	1.63516	2.64828	5.30196	2.87189	2.60451	3.68945	6.10164
Csa6M452760.1:-	16.2381	11.3715	10.1887	0.464311	4.6685	5.52126	10.1592	5.10699
Csa5M152240.1:gi|359359191|gb|AEV41095.1|/1.4542e-23/putative heavy metal transport/detoxification protein [Oryza officinalis]	2.04169	8.04116	2.76498	3.45609	7.8977	12.2502	28.7684	16.3934
Csa4M420210.1:gi|224089909|ref|XP_002308862.1|/3.91818e-140/predicted protein [Populus trichocarpa]	14.7999	12.4559	11.1947	7.12256	7.53275	14.1071	19.1513	9.51751
Csa4M416470.1:gi|297802544|ref|XP_002869156.1|/4.23394e-31/binding protein [Arabidopsis lyrata subsp. lyrata]	6.77293	4.67983	3.93099	0.01	5.23982	5.24357	4.9989	0.262715
Csa5M206420.1:gi|225448451|ref|XP_002272995.1|/2.59268e-150/PREDICTED: leucoanthocyanidin dioxygenase [Vitis vinifera]	3.63218	8.47023	6.27413	10.9107	11.9174	13.3069	27.6785	32.2283
Csa3M828930.1:gi|296087768|emb|CBI35024.3|/3.11326e-47/unnamed protein product [Vitis vinifera]	5.90874	13.3762	5.86611	8.88341	110.071	10.383	132.867	86.6716
Csa6M108500.1:gi|255587035|ref|XP_002534108.1|/7.75571e-77/protein with unknown function [Ricinus communis]	2.30003	4.76769	6.48925	1.62225	25.3935	5.37911	24.3064	7.80639
Csa3M791490.1:gi|224139964|ref|XP_002323361.1|/0/predicted protein [Populus trichocarpa]	3.78941	3.85049	2.87498	2.00455	4.74237	4.53004	5.30954	1.55634
Csa1M071840.1:-----------------------------------gi|255567435|ref|XP_002524697.1|/2.25687e-96/r2r3-myb transcription factor, putative [Ricinus communis]	6.75129	5.90884	2.61228	6.6665	26.9859	2.46822	8.60688	21.7357
Csa4M645910.1:-	18.9484	10.2464	19.9231	1.3074	19.1207	7.97267	8.29164	3.35538
Csa1M572420.1:gi|255542502|ref|XP_002512314.1|/7.37869e-51/Histidine-containing phosphotransfer protein, putative [Ricinus communis]	0.01	0.01	0.294966	0.01	18.2827	0.01	8.90005	7.45156
Csa3M710870.2:gi|315613814|gb|ADU52512.1|/6.54261e-109/WRKY protein [Cucumis sativus]	0.01	0.216312	0.01	0.331209	0.60549	0.403949	5.46143	1.0929
Csa6M067420.1:gi|255551605|ref|XP_002516848.1|/2.68888e-09/conserved hypothetical protein [Ricinus communis]	11.1124	6.31598	14.9104	33.7529	0.01	6.93805	0.01	10.0113
Csa2M247590.1:gi|255543699|ref|XP_002512912.1|/4.47976e-14/conserved hypothetical protein [Ricinus communis]	137.41	154.503	94.2029	77.4395	3.65732	22.1121	13.7981	10.9106
Csa1M267180.1:gi|255565079|ref|XP_002523532.1|/0/Ribonuclease III, putative [Ricinus communis]	0.01	0.0587095	0.01	0.404522	0.219116	0.0274091	0.19954	0.725081
Csa3M651750.1:gi|225443276|ref|XP_002273607.1|/0/PREDICTED: receptor-like protein kinase-like [Vitis vinifera]	1.10492	4.40454	2.17874	2.20306	2.4658	3.53684	4.70485	4.17872
Csa5M622540.1:gi|356500351|ref|XP_003518996.1|/3.00369e-08/PREDICTED: uncharacterized protein LOC100789645 [Glycine max]	1.06725	1.65921	0.01	0.28228	20.1257	6.71335	16.1122	0.931445
Csa2M047780.1:gi|224142313|ref|XP_002324503.1|/4.69776e-06/predicted protein [Populus trichocarpa]	70.2148	40.7903	65.3251	154.249	417.356	51.0707	624.763	998.958
Csa6M296960.1:-----------------------------------gi|359479031|ref|XP_002284749.2|/9.05407e-179/PREDICTED: ethylene-responsive transcription factor RAP2-7-like [Vitis vinifera]	1.50872	1.07504	1.09457	3.34202	0.911883	0.638774	1.04395	3.0724
Csa2M368250.1:gi|255538920|ref|XP_002510525.1|/2.01113e-25/conserved hypothetical protein [Ricinus communis]	3.20175	2.48882	1.03238	0.28228	0.01	1.29103	0.268536	0.465722
Csa4M639150.1:gi|224067278|ref|XP_002302444.1|/2.39956e-175/predicted protein [Populus trichocarpa]	13.6332	17.1131	17.7303	33.5749	20.2156	17.4447	29.2722	35.6072
Csa5M628650.2:gi|225424343|ref|XP_002284860.1|/3.41192e-79/PREDICTED: protein TIFY 6B isoform 2 [Vitis vinifera]	2.04805	1.51621	0.84906	7.50637	3.11233	0.707854	1.61958	9.36281
Csa1M073830.1:gi|356521358|ref|XP_003529323.1|/2.74024e-46/PREDICTED: protein LOL2-like [Glycine max]	10.3167	12.1675	7.22666	14.8668	6.53654	13.771	8.59316	23.1826
Csa3M133990.1:gi|224110666|ref|XP_002315595.1|/0/predicted protein [Populus trichocarpa]	0.420026	0.2612	0.162521	0.0888753	12.5106	0.0812956	2.19825	6.10966
Csa6M117190.1:gi|224102761|ref|XP_002312791.1|/2.30054e-70/predicted protein [Populus trichocarpa]	0.196481	0.203641	0.380123	0.207872	1.71007	0.57043	0.395501	0.01
Csa3M121560.1:gi|356531943|ref|XP_003534535.1|/9.06965e-62/PREDICTED: desiccation protectant protein Lea14 homolog [Glycine max]	2.76229	5.72591	3.85962	2.43536	2.37447	10.6928	5.56028	15.8934
Csa1M039910.1:gi|255547131|ref|XP_002514623.1|/1.90321e-62/mads box protein, putative [Ricinus communis]	1.23576	0.512318	0.95631	0.13074	17.9257	0.956721	7.95998	10.4975
Csa6M038510.1:gi|388490710|gb|AFK33421.1|/8.19486e-33/unknown [Medicago truncatula]	28.6335	21.6642	41.547	63.9192	30.1822	29.6496	57.0607	87.9647
Csa5M604910.1:gi|255558170|ref|XP_002520112.1|/5.44764e-71/conserved hypothetical protein [Ricinus communis]	101.744	97.832	102.55	203.493	19.0362	91.8065	28.6439	65.5461
Csa5M454720.1:gi|357507189|ref|XP_003623883.1|/1.51908e-12/Malic enzyme [Medicago truncatula]	17.3544	14.8127	22.2186	4.86013	13.3274	6.42147	12.3293	0.593965
Csa3M727980.1:gi|297741755|emb|CBI32887.3|/6.65985e-54/unnamed protein product [Vitis vinifera]	23.7782	29.3507	25.6598	16.8765	35.1277	25.3239	31.2677	15.1559
Csa2M223680.1:-	15.8231	20.1029	18.7624	6.48017	24.6803	13.3369	25.6861	5.64266
Csa7M298820.1:gi|225460662|ref|XP_002267096.1|/1.95565e-162/PREDICTED: uncharacterized protein LOC100257198 isoform 1 [Vitis vinifera]	13.0772	11.7055	14.1449	8.86717	37.1342	13.5757	80.4058	69.9315
Csa6M296960.2:-----------------------------------gi|359479031|ref|XP_002284749.2|/4.50333e-167/PREDICTED: ethylene-responsive transcription factor RAP2-7-like [Vitis vinifera]	0.486118	0.403066	0.376188	2.67436	0.752162	0.188175	0.684962	1.86675
Csa3M002860.1:gi|301072754|gb|ADK56287.1|/4.57358e-102/LMYC1 [Hevea brasiliensis]	0.104819	2.17278	1.41952	0.998062	1.11502	1.52157	7.80673	6.70862
Csa7M432470.1:gi|1513180|gb|AAC32421.1|/6.47258e-102/stellacyanin [Cucumis sativus]	357.196	551.862	379.78	736.125	198.769	501.377	377.324	662.605
Csa3M142960.1:gi|351727373|ref|NP_001238694.1|/5.69361e-20/protease inhibitor-like [Glycine max]	7.17429	5.4078	9.46348	14.1454	6.93791	4.41819	30.1954	163.555
Csa3M872170.1:gi|255710053|gb|ACU30848.1|/9.77149e-36/cold-regulated LTCOR12 [Jatropha curcas]	24.6193	20.7912	33.5173	68.4927	89.9417	18.9719	157.388	227.333
Csa5M168910.1:-	212.433	350.541	629.998	554.479	12207.1	829.898	9611.7	13636.5
Csa2M379120.1:gi|225429805|ref|XP_002282865.1|/8.7885e-165/PREDICTED: uncharacterized protein LOC100257774 [Vitis vinifera]	13.2926	8.1117	13.2188	9.8574	24.8683	11.4212	25.3816	11.6373
Csa5M503560.1:gi|224112931|ref|XP_002316336.1|/0/predicted protein [Populus trichocarpa]	17.7435	40.1093	33.7356	72.2159	81.4305	39.3751	120.542	338.904
Csa5M224130.1:gi|225448341|ref|XP_002266768.1|/0/PREDICTED: cytochrome P450 734A1 [Vitis vinifera]	224.419	370.172	79.4284	86.067	47.4012	35.6629	86.3326	82.4876
Csa5M168880.1:-	13.5305	23.9226	17.7079	15.9991	3.84845	11.5536	30.4402	11.1142
Csa5M608360.1:gi|225423881|ref|XP_002281540.1|/1.03475e-08/PREDICTED: uncharacterized protein LOC100261046 [Vitis vinifera]	38.5063	45.75	24.5293	8.94264	18.1647	26.3577	29.3027	18.0328
Csa7M450610.1:gi|255560673|ref|XP_002521350.1|/0/Phosphatidylcholine: Diacylglycerol Acyltransferase [Ricinus communis]	0.922155	1.69096	1.1665	4.99064	1.64635	1.44158	2.28459	6.02578
Csa1M071900.1:gi|302144182|emb|CBI23309.3|/0/unnamed protein product [Vitis vinifera]	4.09709	3.34812	3.42972	8.83594	6.17173	2.51621	5.47165	11.965
Csa6M190440.1:-	0.291671	1.5115	1.12856	0.01	3.10267	1.12905	2.642	0.169704
Csa3M681150.1:gi|359472738|ref|XP_002276960.2|/0/PREDICTED: serine carboxypeptidase-like 35-like [Vitis vinifera]	5.1316	3.81334	6.27517	5.27544	3.08987	1.68659	2.04641	0.901357
Csa4M000800.1:-	0.01	19.0864	16.0323	0.487072	122.879	28.514	177.929	20.8936
Csa3M730960.1:gi|356506579|ref|XP_003522057.1|/0/PREDICTED: probable LRR receptor-like serine/threonine-protein kinase At4g36180-like [Glycine max]	0.856257	0.747335	1.13344	1.09661	5.44767	1.13393	5.98717	2.67455
Csa3M144140.1:gi|255551981|ref|XP_002517035.1|/0/acyltransferase, putative [Ricinus communis]	19.5118	14.6107	15.3523	17.2354	10.7435	17.6175	22.9265	17.0561
Csa4M647410.1:gi|356518171|ref|XP_003527755.1|/1.11028e-137/PREDICTED: putative serine/threonine-protein kinase/receptor R831-like [Glycine max]	0.973803	2.91573	2.30264	3.94932	0.837083	0.01	0.326698	0.755457
Csa6M513750.1:gi|255554875|ref|XP_002518475.1|/3.21601e-47/hypothetical protein RCOM_0904330 [Ricinus communis]	28.46	18.4357	20.1888	8.28022	2.75223	9.18065	3.81918	1.37992
Csa4M664390.1:gi|118481956|gb|ABK92910.1|/1.02872e-08/unknown [Populus trichocarpa]	56.8926	52.4141	69.0106	17.1974	67.2443	48.94	80.8913	15.7629
Csa4M056590.1:gi|359474728|ref|XP_003631523.1|/1.9557e-45/PREDICTED: uncharacterized protein LOC100854852 [Vitis vinifera]	1.9802	1.46597	2.18914	2.09499	17.5081	6.02273	17.0828	7.90045
Csa3M857040.1:gi|302142499|emb|CBI19702.3|/9.59996e-90/unnamed protein product [Vitis vinifera]	0.460382	0.954318	0.890681	4.74895	0.01	0.222766	0.01	3.88406
Csa2M036690.1:gi|359484814|ref|XP_002272179.2|/3.1343e-18/PREDICTED: LOW QUALITY PROTEIN: S-adenosylmethionine decarboxylase proenzyme-like [Vitis vinifera]	594.274	483.345	953.136	237.271	1345.13	429.37	2026.58	495.1
Csa7M169590.1:gi|224105389|ref|XP_002313794.1|/5.55678e-23/predicted protein [Populus trichocarpa]	95.0774	80.5161	121.693	90.469	96.4299	157.091	39.0936	76.9074
Csa6M282700.1:gi|255537305|ref|XP_002509719.1|/4.68166e-06/conserved hypothetical protein [Ricinus communis]	11.8495	7.27779	10.6133	4.1788	19.0984	11.0425	18.1099	4.85164
Csa1M527940.1:-	3.22267	4.77159	5.78942	14.3686	6.6782	2.22766	4.63356	10.4468
Csa6M088170.1:gi|225454627|ref|XP_002266611.1|/6.0657e-157/PREDICTED: cytochrome P450 89A2-like [Vitis vinifera]	31.8167	24.7555	7.58532	6.81807	14.6433	11.8626	19.8665	7.18458
Csa3M828430.1:gi|255552796|ref|XP_002517441.1|/0/ATP binding protein, putative [Ricinus communis]	4.79738	9.56193	4.19442	2.97697	75.6565	9.01742	84.6823	34.4079
Csa7M010300.1:gi|147856673|emb|CAN81359.1|/6.76739e-89/hypothetical protein VITISV_040408 [Vitis vinifera]	24.0306	16.4519	26.6577	39.885	16.8429	15.7881	16.6417	52.3358
Csa7M259360.1:gi|147798373|emb|CAN74522.1|/2.10567e-80/hypothetical protein VITISV_034298 [Vitis vinifera]	0.552458	0.381727	0.356272	0.194829	5.87681	2.13855	6.67233	1.6072
Csa3M038730.1:gi|255537345|ref|XP_002509739.1|/2.03519e-175/replication factor C / DNA polymerase III gamma-tau subunit, putative [Ricinus communis]	1.69731	1.46597	2.05232	4.63892	1.77817	0.958162	1.70828	5.67845
Csa4M499830.1:gi|224124438|ref|XP_002330023.1|/9.18783e-96/predicted protein [Populus trichocarpa]	32.9223	30.9479	29.8717	14.1754	35.046	24.9449	36.7311	29.4013
Csa2M035440.1:gi|224091763|ref|XP_002309345.1|/5.42896e-148/predicted protein [Populus trichocarpa]	13.1228	16.4012	27.6282	23.8198	25.0076	27.7646	23.9549	34.284
Csa4M030990.1:gi|359497432|ref|XP_003635513.1|/9.90298e-28/PREDICTED: uncharacterized protein LOC100261790 [Vitis vinifera]	3.21637	5.66708	3.73354	5.78481	9.64222	0.622524	21.0415	30.1295
Csa7M024150.1:gi|224132444|ref|XP_002328273.1|/3.38978e-152/predicted protein [Populus trichocarpa]	4.33051	2.38442	4.31993	5.15426	3.01	5.10757	6.40153	7.32271
Csa2M297220.1:gi|315613850|gb|ADU52530.1|/4.53465e-141/WRKY protein [Cucumis sativus]	8.93551	5.91136	8.64357	4.02278	9.00881	6.62345	10.3327	3.31851
Csa4M051520.1:-	5.71122	5.91935	3.06924	0.01	7.97774	6.14111	6.38681	1.10766
Csa2M012670.1:gi|307136056|gb|ADN33907.1|/0/cc-nbs-lrr resistance protein [Cucumis melo subsp. melo]	6.28812	6.63685	7.86841	5.58457	35.9277	7.53682	28.1019	17.9576
Csa1M574790.1:gi|356557036|ref|XP_003546824.1|/4.9209e-134/PREDICTED: cysteine synthase-like [Glycine max]	5.50753	5.85845	8.97278	5.98016	5.88671	8.69612	15.1706	6.83059
Csa2M415520.1:gi|225446491|ref|XP_002278211.1|/6.68588e-106/PREDICTED: 8-hydroxyquercetin 8-O-methyltransferase [Vitis vinifera]	5.03132	2.94161	1.37272	1.36487	0.124758	3.9951	0.908892	0.825676
Csa3M734330.1:gi|255573615|ref|XP_002527730.1|/3.59236e-47/RING-H2 finger protein ATL2J, putative [Ricinus communis]	18.2759	17.1003	26.2727	44.8475	27.2471	19.6516	31.934	78.5703
Csa3M047830.1:gi|356552589|ref|XP_003544648.1|/7.01941e-78/PREDICTED: tic20 family protein-like [Glycine max]	128.09	125.446	125.398	208.405	85.4935	209.94	88.7556	192.539
Csa6M194150.1:gi|297736875|emb|CBI26076.3|/6.00995e-33/unnamed protein product [Vitis vinifera]	59.5866	35.1734	69.0914	101.868	38.1611	51.5544	51.234	98.4983
Csa2M351540.1:gi|35187445|gb|AAQ84314.1|/9.00141e-34/fiber protein Fb25 [Gossypium barbadense]	0.484113	2.00702	1.40489	2.04871	0.936325	1.40549	3.89793	9.01357
Csa3M354500.1:gi|225462725|ref|XP_002268709.1|/0/PREDICTED: RNA polymerase sigma factor rpoD [Vitis vinifera]	4.37027	6.30581	27.4372	24.8407	34.7218	40.4686	24.1487	56.3399
Csa6M008860.1:gi|296086143|emb|CBI31584.3|/0/unnamed protein product [Vitis vinifera]	1.02256	1.79354	1.59785	1.87241	16.05	1.21794	6.33331	8.2379
Csa1M574860.1:gi|297738765|emb|CBI28010.3|/0/unnamed protein product [Vitis vinifera]	1.00846	0.681655	1.14516	0.603041	1.99286	0.594042	0.882584	0.433689
Csa4M361870.1:gi|224084908|ref|XP_002307444.1|/1.45881e-76/predicted protein [Populus trichocarpa]	0.01	1.06674	0.871159	0.476396	3.11039	1.61856	3.75509	7.78501
Csa6M450390.1:gi|330370553|gb|AEC12446.1|/0/repressor of gene silencing 1 [Gossypium hirsutum]	6.26822	5.18639	7.2863	4.91798	16.1221	8.81868	10.7354	8.01436
Csa6M358690.1:gi|224083223|ref|XP_002306967.1|/9.26026e-48/predicted protein [Populus trichocarpa]	6.8417	9.34726	7.82147	8.71891	8.72146	8.7277	13.7718	21.7131
Csa3M748240.1:gi|255575473|ref|XP_002528638.1|/2.90861e-155/conserved hypothetical protein [Ricinus communis]	2.70339	2.69813	4.84272	6.14396	4.93816	6.10445	4.434	7.92291
Csa3M122470.1:gi|225454184|ref|XP_002272265.1|/2.32179e-29/PREDICTED: uncharacterized protein LOC100260277 [Vitis vinifera]	17.1801	24.3351	17.7267	43.9255	8.86083	16.0717	11.5274	49.3136
Csa6M140850.1:gi|350543336|gb|AEQ29857.1|/6.77727e-142/aquaporin PIP2 [Malus prunifolia]	95.2407	88.6003	82.2123	62.6264	25.9039	54.8851	53.4198	29.9199
Csa2M350380.1:-	3.27621	2.26373	3.16917	0.57769	8.4487	0.704562	4.3965	0.847206
Csa4M645890.1:gi|1669529|dbj|BAA08394.1|/2.1988e-27/CRG16 [Cucumis sativus]	79.6879	78.9047	68.8253	234.857	27.5223	70.9206	27.2117	77.4134
Csa2M021650.1:gi|150036257|gb|ABR67420.1|/1.71573e-75/GPI-anchored protein-like protein [Cucumis melo subsp. melo]	3.76831	3.30477	9.53358	7.82021	23.5468	3.92728	10.211	27.1537
Csa1M064170.1:gi|225444361|ref|XP_002264829.1|/0/PREDICTED: tryptophan synthase beta chain 2, chloroplastic-like [Vitis vinifera]	0.20596	0.960596	2.39077	1.85215	3.28638	3.78702	13.4739	16.1178
Csa6M486690.1:-	10.3081	10.0902	9.97128	2.42348	18.2755	13.855	20.7493	6.33079
Csa1M533520.1:gi|225434453|ref|XP_002273518.1|/2.61484e-114/PREDICTED: probable protein phosphatase 2C 26 [Vitis vinifera]	31.7329	30.8245	26.2913	80.017	24.082	44.4803	23.3447	69.9618
Csa2M007980.1:gi|8777580|dbj|BAA97098.1|/1.31762e-91/unnamed protein product [Arabidopsis thaliana]	3.89163	3.22675	4.26641	0.01	2.75983	4.26824	4.96124	0.01
Csa3M302110.1:gi|225453197|ref|XP_002276497.1|/3.64091e-14/PREDICTED: THO complex subunit 4 [Vitis vinifera]	17.7683	13.1541	19.2339	14.5463	15.5464	11.054	27.2504	31.9992
Csa1M066560.1:gi|332319699|sp|P0CV94.1|NES1_FRAAN/1.67398e-138/RecName: Full=(3S,6E)-nerolidol synthase 1; Short=FaNES1	0.439897	1.59574	4.25524	2.15247	21.6955	5.53419	29.3314	27.1944
Csa7M009710.1:gi|356508015|ref|XP_003522758.1|/8.37173e-42/PREDICTED: uncharacterized protein LOC100793388 [Glycine max]	20.2984	20.4101	21.6866	45.194	106.058	15.8322	66.1673	163.229
Csa6M012810.1:gi|225448564|ref|XP_002273838.1|/1.08056e-78/PREDICTED: dehydration-responsive element-binding protein 2C-like [Vitis vinifera]	1.37106	1.65787	1.21575	2.05494	21.1038	9.1773	9.08449	27.5883
Csa1M541390.1:gi|363808330|ref|NP_001242249.1|/0/uncharacterized protein LOC100779100 [Glycine max]	8.05011	2.88048	6.30384	4.56257	13.1601	4.08071	6.94467	10.6502
Csa5M139850.1:gi|307135917|gb|ADN33780.1|/1.02246e-114/hypothetical protein [Cucumis melo subsp. melo]	31.1656	24.6625	42.7766	36.7597	22.1968	52.7805	39.8445	48.5187
Csa7M009210.1:gi|225427896|ref|XP_002276670.1|/0/PREDICTED: uncharacterized protein LOC100253759 [Vitis vinifera]	0.901481	0.679514	0.475651	0.433519	28.6894	0.0793093	10.9701	11.6823
Csa5M021360.1:gi|356513034|ref|XP_003525219.1|/1.87274e-47/PREDICTED: aspartate-semialdehyde dehydrogenase-like [Glycine max]	1.60543	2.91189	0.776491	9.76641	4.65762	2.71889	5.65532	14.4785
Csa6M485160.1:gi|225431388|ref|XP_002272117.1|/1.28582e-93/PREDICTED: auxin-induced protein 5NG4 [Vitis vinifera]	3.01692	4.75826	0.380654	0.416324	0.887939	2.9196	2.64036	0.610556
Csa3M146700.1:gi|225432672|ref|XP_002282517.1|/2.27571e-53/PREDICTED: ferredoxin-1-like [Vitis vinifera]	123.713	104.725	133.141	209.004	59.8182	96.2164	64.8635	125.118
Csa4M049620.1:gi|377648356|gb|AFB70982.1|/6.03685e-92/2-C-methyl-D-erythritol 2,4-cyclodiphosphate synthase [Mitragyna speciosa]	148.703	147.259	147.533	274.415	133.13	130.312	157.945	287.936
Csa3M416140.1:gi|255563653|ref|XP_002522828.1|/1.18465e-92/DNA binding protein, putative [Ricinus communis]	38.2177	44.667	43.6549	109.363	30.8643	37.5751	35.191	86.2252
Csa3M135120.1:-----------------------------------gi|255581463|ref|XP_002531539.1|/1.86619e-74/Ethylene-responsive transcription factor 1B, putative [Ricinus communis]	7.38219	22.316	4.16559	4.12203	12.4932	3.57204	23.7344	13.1243
Csa7M162550.1:gi|147792926|emb|CAN73198.1|/7.19516e-128/hypothetical protein VITISV_014079 [Vitis vinifera]	302.219	459.534	600.013	727.868	193.034	342.527	201.747	156.839
Csa5M239640.1:gi|316989901|gb|ADU77016.1|/0/RNA-dependent RNA polymerase 1b [Cucumis sativus]	5.17558	5.97475	4.19242	4.54076	4.47607	0.814413	3.55738	2.03204
Csa6M401390.1:gi|255543953|ref|XP_002513039.1|/3.58348e-105/ubiquitin-protein ligase, putative [Ricinus communis]	14.1318	13.1211	16.3757	29.5907	45.127	16.9526	42.0768	152.457
Csa3M829270.1:gi|224099169|ref|XP_002311389.1|/0/predicted protein [Populus trichocarpa]	4.08339	8.23766	6.06603	3.74153	0.0705151	1.05848	2.12827	0.381834
Csa4M627770.1:gi|147783856|emb|CAN65752.1|/2.08417e-178/hypothetical protein VITISV_026339 [Vitis vinifera]	22.3324	22.1758	21.6481	15.6771	29.3388	18.4405	20.262	14.2741
Csa6M081500.1:gi|359476741|ref|XP_003631881.1|/1.31464e-32/PREDICTED: 60S ribosomal protein L38-like [Vitis vinifera]	120.752	134.886	103.179	52.8751	59.0353	81.7996	79.6708	32.0062
Csa6M141350.1:gi|224106736|ref|XP_002314267.1|/4.07789e-43/predicted protein [Populus trichocarpa]	26.0254	23.4555	42.6883	62.5506	1.36782	35.5889	12.8121	3.95022
Csa5M533470.1:gi|224140989|ref|XP_002323859.1|/0/condensin complex components subunit [Populus trichocarpa]	2.38774	1.99355	1.53982	0.596456	1.79594	2.37491	2.46993	1.2735
Csa7M372310.1:gi|8777580|dbj|BAA97098.1|/5.92119e-86/unnamed protein product [Arabidopsis thaliana]	2.1345	2.7039	1.83534	0.01	6.88057	3.67226	5.01267	0.01
Csa3M731800.1:gi|356566660|ref|XP_003551548.1|/0/PREDICTED: probable LRR receptor-like serine/threonine-protein kinase At3g47570-like [Glycine max]	0.349137	0.54279	0.33773	0.253947	1.81478	0.802454	1.62519	0.761776
Csa3M776870.1:gi|255575679|ref|XP_002528739.1|/2.76169e-29/conserved hypothetical protein [Ricinus communis]	7.42607	7.24394	8.66239	6.7012	9.50479	8.24337	6.81457	3.17702
Csa1M062380.1:gi|307136221|gb|ADN34058.1|/0/adenylyl-sulfate reductase [Cucumis melo subsp. melo]	10.8758	8.21705	32.9378	28.6582	19.1673	13.3775	14.1173	26.731
Csa1M002030.1:gi|255540243|ref|XP_002511186.1|/1.2547e-133/conserved hypothetical protein [Ricinus communis]	16.6671	13.1615	17.4021	31.908	15.7342	10.881	17.3073	33.4026
Csa4M279890.1:gi|255573269|ref|XP_002527563.1|/5.3203e-34/conserved hypothetical protein [Ricinus communis]	113.192	90.8026	122.037	237.469	34.906	75.9665	33.1542	61.3734
Csa1M533580.1:gi|225434486|ref|XP_002275144.1|/6.61784e-71/PREDICTED: mitochondrial import inner membrane translocase subunit tim22 [Vitis vinifera]	8.51303	9.67712	9.82874	15.5436	8.23254	7.17541	14.0958	20.4518
Csa6M522690.1:gi|115768|sp|P08221.1|CB21_CUCSA/2.55312e-148/RecName: Full=Chlorophyll a-b binding protein of LHCII type I, chloroplastic; Short=CAB; Short=LHCP; Flags: Precursor	1597.66	1897.41	703.742	917.984	10.7554	3326.48	22.3874	26.0898
Csa4M132700.1:gi|356499624|ref|XP_003518637.1|/3.06001e-15/PREDICTED: uncharacterized protein LOC100526968 [Glycine max]	5.70022	4.21996	6.56427	11.3434	8.66236	6.3044	7.6494	17.3726
Csa2M033930.1:gi|351726044|ref|NP_001237625.1|/9.73765e-61/uncharacterized protein LOC100305594 [Glycine max]	5.07664	1.84158	1.71877	6.71369	1.71828	0.245645	2.04378	6.64598
Csa3M640590.1:gi|359483216|ref|XP_002268455.2|/6.79639e-13/PREDICTED: 7-dehydrocholesterol reductase-like [Vitis vinifera]	29.2862	26.1668	25.3988	13.8894	44.4352	23.4551	43.1968	27.3224
Csa3M510960.1:gi|296090659|emb|CBI41059.3|/4.95195e-84/unnamed protein product [Vitis vinifera]	62.7972	65.8056	59.8047	62.4691	18.0035	45.7131	56.0716	29.4241
Csa6M134890.1:gi|356557064|ref|XP_003546838.1|/3.87703e-142/PREDICTED: probable GMP synthase [glutamine-hydrolyzing]-like [Glycine max]	88.3725	52.5834	79.7786	104.73	9.35619	58.4609	21.9687	21.144
Csa1M039020.1:gi|255547273|ref|XP_002514694.1|/1.85118e-105/synaptosomal associated protein, putative [Ricinus communis]	0.479173	1.82099	0.772529	5.66097	0.772309	0.927434	0.964538	18.9584
Csa3M697390.1:gi|195982689|gb|ACG63772.1|/4.09399e-80/telomerase reverse transcriptase [Carica papaya]	1.79843	1.44975	0.966483	1.26846	3.09186	1.16028	1.00558	0.465062
Csa5M152800.1:gi|356539637|ref|XP_003538302.1|/1.50406e-95/PREDICTED: 40S ribosomal protein S10-1-like [Glycine max]	162.008	198.196	146.621	253.513	95.1124	149.714	133.385	195.81
Csa3M228370.1:gi|255576211|ref|XP_002528999.1|/3.07424e-73/ATP-dependent RNA helicase, putative [Ricinus communis]	4.58136	5.73754	6.46287	2.3225	12.1836	3.69465	9.0298	3.55413
Csa6M211850.1:gi|147865317|emb|CAN79821.1|/5.1718e-06/hypothetical protein VITISV_020029 [Vitis vinifera]	8.6772	5.02573	9.13432	4.18511	11.8465	7.16241	9.24698	4.90021
Csa6M087710.1:gi|255547690|ref|XP_002514902.1|/1.66815e-27/stress associated endoplasmic reticulum protein, putative [Ricinus communis]	96.6402	103.689	131.008	191.525	68.4467	117.892	101.374	141.76
Csa4M296140.1:gi|363807064|ref|NP_001242073.1|/3.11369e-113/uncharacterized protein LOC100796466 [Glycine max]	24.4444	17.3346	23.9569	16.9291	48.8332	11.828	52.6037	21.1468
Csa4M639960.1:gi|224136796|ref|XP_002326947.1|/0/predicted protein [Populus trichocarpa]	1.71678	2.19801	0.683813	0.747891	0.781277	1.56367	2.03279	3.23168
Csa4M572850.1:-	12.0261	11.2772	11.0792	6.36163	25.4749	17.7343	14.4093	8.99639
Csa4M289630.1:gi|225435578|ref|XP_002283186.1|/0/PREDICTED: G-type lectin S-receptor-like serine/threonine-protein kinase RLK1 [Vitis vinifera]	0.516033	0.467983	0.499173	0.136487	2.86942	2.87148	3.50572	0.713084
Csa4M056600.1:gi|367465454|gb|AEX15511.1|/0/ABA 8'-hydroxylase [Citrus sinensis]	6.72297	3.37841	3.94141	2.96364	27.1879	13.998	36.8052	38.9388
Csa3M859700.1:gi|307136373|gb|ADN34185.1|/0/endo-beta-mannanase [Cucumis melo subsp. melo]	6.06278	6.39796	4.1586	2.85726	7.24882	7.25401	10.4288	5.77233
Csa6M425840.1:gi|224104583|ref|XP_002313488.1|/2.11839e-66/predicted protein [Populus trichocarpa]	242.952	184.398	286.41	528.418	352.421	226.368	232.762	634.059
Csa3M038190.1:gi|317513779|gb|ADV31547.1|/0/phospholipase D beta [Dimocarpus longan]	9.75556	17.2516	11.5694	10.3503	70.0897	20.1085	64.8471	33.9926
Csa6M046400.1:gi|224097536|ref|XP_002310977.1|/0/predicted protein [Populus trichocarpa]	15.0555	9.72166	16.702	11.8199	2.42658	9.01947	0.661432	0.903794
Csa6M062330.1:-	13.6019	10.4054	12.531	26.5538	23.1757	11.2827	35.8542	121.537
Csa1M690280.1:gi|255561907|ref|XP_002521962.1|/2.33269e-154/conserved hypothetical protein [Ricinus communis]	441.789	433.391	438.031	679.951	237.43	470.565	214.515	602.667
Csa3M624580.1:gi|356566431|ref|XP_003551435.1|/1.34187e-21/PREDICTED: uncharacterized protein LOC100804648 [Glycine max]	7.68419	7.96421	7.02018	13.7753	6.60535	7.84946	9.02281	17.387
CsaUNM026770.1:-	4.76395	7.40633	5.92496	0.540014	6.91048	3.62237	6.50714	2.17787
Csa7M024010.1:gi|225428159|ref|XP_002278742.1|/2.93118e-101/PREDICTED: lysM domain-containing GPI-anchored protein 2 [Vitis vinifera]	6.92837	15.9574	11.7906	14.3886	14.5169	13.2856	32.4122	28.0689
Csa1M097740.1:gi|357492957|ref|XP_003616767.1|/8.70127e-28/Protein transport protein SEC61 gamma subunit [Medicago truncatula]	60.6052	78.6211	74.9314	150.742	111.395	55.543	108.663	200.598
Csa1M524760.1:gi|225434812|ref|XP_002282608.1|/1.36941e-140/PREDICTED: probable protein phosphatase 2C 24 [Vitis vinifera]	3.95907	3.98936	4.57439	7.67908	25.5242	3.29923	17.9309	83.0549
Csa3M599980.1:gi|356571641|ref|XP_003553984.1|/1.75628e-45/PREDICTED: uncharacterized protein LOC100819645 [Glycine max]	14.6095	14.4208	18.8428	7.7282	25.2288	18.1777	23.8062	8.09552
Csa2M033900.1:-	9.24949	14.7485	21.3359	25.5934	20.6417	8.26259	31.5082	71.2038
Csa3M697940.1:gi|224055247|ref|XP_002298442.1|/1.27184e-58/predicted protein [Populus trichocarpa]	69.0573	74.1505	79.8941	180.752	116.201	61.7507	133.169	321.118
Csa7M206950.2:gi|255572331|ref|XP_002527104.1|/5.41339e-109/protein with unknown function [Ricinus communis]	0.230191	0.238579	0.44534	3.89657	0.01	0.222766	0.463356	0.803599
Csa7M232590.1:gi|357494931|ref|XP_003617754.1|/1.19382e-25/Meiotic recombination protein SPO11 [Medicago truncatula]	7.82649	12.381	11.5554	0.2179	12.7472	5.97951	12.0229	0.23967
Csa3M116890.1:-	3.63218	4.30234	5.01931	0.411724	8.53038	3.26395	7.3113	0.905714
Csa2M382660.1:-----------------------------------gi|356552420|ref|XP_003544566.1|/2.32235e-35/PREDICTED: probable WRKY transcription factor 40-like [Glycine max]	25.5512	32.6854	36.9632	63.9282	16.2503	20.0489	17.3759	28.7956
Csa2M287170.1:gi|224094592|ref|XP_002310185.1|/2.46775e-15/predicted protein [Populus trichocarpa]	9.00583	4.00029	7.46708	7.82651	15.552	15.5631	14.2435	35.9308
Csa2M302170.1:gi|296088549|emb|CBI37540.3|/0/unnamed protein product [Vitis vinifera]	3.93125	2.19396	4.01175	2.12528	2.08886	3.09372	2.1305	0.879745
Csa3M814380.1:-	9.82862	9.43221	7.04259	2.69588	8.09667	3.52281	5.49562	4.02423
Csa6M490070.1:-	4.57123	3.87639	3.21591	0.01	2.00937	0.804323	1.673	0.241791
Csa1M064870.1:gi|358347946|ref|XP_003638011.1|/8.19257e-148/Cysteine-rich receptor-like protein kinase, partial [Medicago truncatula]	1.6936	2.4734	2.6808	2.40262	24.6415	16.0172	21.9266	10.481
Csa1M611290.1:gi|225435571|ref|XP_002285582.1|/0/PREDICTED: beta-glucosidase 12-like [Vitis vinifera]	432.555	423.269	168.987	146.711	325.436	145.226	664.91	405.13
Csa4M286970.1:-	0.4269	6.63685	2.89066	3.7261	0.619251	3.09847	4.51141	2.73224
Csa6M513550.1:gi|255554815|ref|XP_002518445.1|/0/Aspartic proteinase precursor, putative [Ricinus communis]	11.1721	7.53117	8.43476	4.56453	15.635	9.14159	14.1696	9.88256
Csa5M374730.1:gi|356509446|ref|XP_003523460.1|/0/PREDICTED: auxin transporter-like protein 3-like [Glycine max]	18.502	8.8586	17.9948	16.064	15.6559	28.6094	17.4071	14.7436
Csa1M701310.1:-	19.8835	19.2927	15.96	8.28022	17.5919	13.101	19.5862	4.18451
Csa1M702010.1:-	25.3686	27.9714	22.9734	6.85259	27.6646	6.26817	19.5568	4.3967
Csa6M140800.1:-	8.83933	8.58886	8.55053	2.63019	8.54809	11.2274	11.6766	0.964319
Csa6M425740.1:gi|225464876|ref|XP_002273038.1|/1.07873e-71/PREDICTED: F-box protein At2g27310-like [Vitis vinifera]	10.1533	23.1136	25.957	37.0212	125.89	63.8676	143.429	233.981
Csa7M057010.1:-	17.7204	22.0393	22.2838	4.68692	24.8479	24.8657	15.1596	5.15517
Csa1M051740.1:-----------------------------------gi|225456461|ref|XP_002284464.1|/3.8334e-80/PREDICTED: transcription factor bHLH137 [Vitis vinifera]	4.53223	4.30594	3.89703	2.2643	5.72212	6.45722	11.5305	8.35054
Csa6M500720.1:gi|224096239|ref|XP_002310588.1|/6.50916e-08/predicted protein [Populus trichocarpa]	261.812	351.359	312.995	680.906	482.733	146.293	514.059	929.335
Csa6M505230.1:gi|359476640|ref|XP_003631872.1|/3.51205e-61/PREDICTED: probable salt tolerance-like protein At1g78600-like [Vitis vinifera]	2.22291	7.48772	4.30056	5.87944	3.49321	12.9072	3.91522	15.1971
Csa6M495000.1:gi|210062500|gb|ACI42310.2|/2.4192e-152/peroxidase 5 [Litchi chinensis]	10.5302	48.6702	26.9795	34.9275	4.8164	9.50198	15.1812	8.03112
Csa1M256170.1:gi|224143959|ref|XP_002325137.1|/0/predicted protein [Populus trichocarpa]	13.8795	9.35043	8.87609	6.56707	7.68048	9.17839	6.75177	4.30698
Csa7M397040.2:gi|356505580|ref|XP_003521568.1|/3.6904e-121/PREDICTED: LOW QUALITY PROTEIN: pre-mRNA-splicing factor SF2-like [Glycine max]	2.73216	3.53965	3.13843	8.03934	2.80727	1.65252	2.92167	8.04768
Csa5M589280.1:gi|388502236|gb|AFK39184.1|/1.54022e-20/unknown [Medicago truncatula]	61.1212	65.6661	75.7079	37.8524	98.0317	61.3137	99.7761	48.5731
Csa4M621160.1:gi|359494386|ref|XP_002267956.2|/0/PREDICTED: putative callose synthase 8-like [Vitis vinifera]	1.76803	0.904015	1.41382	1.08491	7.13548	1.75663	5.33837	3.16841
Csa6M511820.1:gi|356555716|ref|XP_003546176.1|/1.6566e-49/PREDICTED: uncharacterized protein LOC100810643 [Glycine max]	7.13592	6.68022	5.78942	9.37613	20.925	9.8017	30.5815	47.1445
Csa7M072780.1:gi|388505150|gb|AFK40641.1|/1.52706e-73/unknown [Medicago truncatula]	5.39758	15.4775	6.96164	10.5644	57.9391	69.4722	129.474	111.069
Csa5M608390.1:gi|359472983|ref|XP_002281762.2|/2.25998e-90/PREDICTED: uncharacterized protein LOC100257723 isoform 1 [Vitis vinifera]	6.05073	11.8608	7.37993	9.8806	7.75943	18.0759	23.3002	8.57173
Csa7M037650.1:gi|224131716|ref|XP_002321160.1|/8.69399e-94/predicted protein [Populus trichocarpa]	17.9061	15.1173	17.4357	15.3059	21.7885	17.558	22.199	8.3485
Csa4M038820.1:-	32.7477	34.5815	29.8847	0.653701	23.9009	36.475	20.5218	0.71901
Csa1M423280.1:gi|224143672|ref|XP_002325036.1|/3.3066e-63/predicted protein [Populus trichocarpa]	5.83248	7.75003	2.89329	1.66132	20.1027	2.60508	14.7507	14.1833
Csa3M903550.1:gi|357482355|ref|XP_003611463.1|/1.8904e-120/Cytochrome P450 ent-kaurenoic acid oxidase [Medicago truncatula]	85.3886	83.236	46.4445	29.9609	93.7892	49.154	96.5502	39.478
Csa7M433310.1:gi|317106754|dbj|BAJ53248.1|/0/JHL25H03.11 [Jatropha curcas]	0.417042	0.691584	2.50118	1.45602	3.71037	4.52021	3.27395	4.70741
Csa1M650080.1:gi|255569100|ref|XP_002525519.1|/1.66495e-27/tubulin-specific chaperone E, putative [Ricinus communis]	7.22446	14.5075	12.6665	7.40443	16.1561	13.9828	12.27	6.30516
Csa3M914040.1:gi|297812527|ref|XP_002874147.1|/1.74643e-45/hypothetical protein ARALYDRAFT_910389 [Arabidopsis lyrata subsp. lyrata]	19.1314	19.3779	19.3476	49.6813	19.7625	24.4052	23.1936	53.3798
Csa4M064100.1:gi|5360798|dbj|BAA82168.1|/0/CsPK3 [Cucumis sativus]	1.98979	2.57787	2.02101	2.2104	1.92423	1.15536	2.60344	5.61498
Csa6M303220.1:gi|225435076|ref|XP_002284421.1|/2.52547e-98/PREDICTED: uncharacterized protein LOC100244942 [Vitis vinifera]	8.60428	9.97588	9.31066	5.63158	12.6927	7.76222	10.7148	5.51539
Csa4M280430.1:gi|380042388|gb|AFD33358.1|/0/acyl-activating enzyme 14 [Cannabis sativa]	3.81622	4.55864	4.06695	8.82767	10.6962	6.69771	5.79387	11.4031
Csa3M183960.1:gi|255545170|ref|XP_002513646.1|/2.96895e-88/DNA binding protein, putative [Ricinus communis]	2.47152	3.84238	2.90308	9.89891	6.31667	4.61276	6.21873	35.4369
Csa1M144320.1:gi|225469306|ref|XP_002269823.1|/3.77025e-32/PREDICTED: ycf20-like protein isoform 2 [Vitis vinifera]	1.83433	4.94307	3.54881	0.582203	4.96691	5.3255	6.27703	0.426912
Csa2M023880.1:--------------------------------gi|3668063|gb|AAC61785.1|/9.50229e-42/lipoxygenase 1 [Cucumis sativus]	0.28987	2.7039	4.76679	0.460012	3.92447	1.4026	19.8385	0.50597
Csa6M486910.1:gi|359480859|ref|XP_002275722.2|/0/PREDICTED: uncharacterized protein LOC100264494 [Vitis vinifera]	5.31781	5.04451	4.01063	2.57466	8.45478	3.57623	8.79933	6.18818
Csa7M012940.2:gi|118564|sp|P13443.1|DHGY_CUCSA/0/RecName: Full=Glycerate dehydrogenase; Short=GDH; AltName: Full=NADH-dependent hydroxypyruvate reductase; Short=HPR	11.4061	7.92306	6.80784	1.79726	6.21918	6.81076	7.69387	0.847206
Csa7M396350.1:gi|255582170|ref|XP_002531879.1|/2.30155e-16/conserved hypothetical protein [Ricinus communis]	35.0329	40.1722	33.8883	5.91444	27.3912	34.6242	34.509	3.9032
Csa6M524100.1:gi|224116416|ref|XP_002317294.1|/9.0636e-18/predicted protein [Populus trichocarpa]	6.6295	6.2985	4.80968	8.1828	180.044	13.9006	71.1716	233.044
Csa6M091930.1:gi|224075495|ref|XP_002304653.1|/1.36509e-46/predicted protein [Populus trichocarpa]	6.34581	7.89246	8.8394	13.1588	13.9917	7.36934	18.1385	49.771
Csa5M608150.1:gi|224111766|ref|XP_002315971.1|/1.27241e-70/predicted protein [Populus trichocarpa]	13.9138	18.9273	26.9184	30.5141	24.3878	25.8078	34.4257	60.5477
Csa5M182120.1:gi|16923365|gb|AAL31480.1|AF319475_1/8.14753e-144/alpha-expansin 9 precursor [Cucumis sativus]	6.3214	4.86702	5.24131	7.26111	10.4796	5.41835	19.2685	22.5935
Csa4M331590.1:gi|225439649|ref|XP_002269923.1|/1.63844e-165/PREDICTED: CBL-interacting serine/threonine-protein kinase 14 isoform 1 [Vitis vinifera]	14.8577	11.8022	14.1624	11.7032	4.50971	13.4339	14.4079	7.82442
Csa3M731130.1:-----------------------------------gi|307135928|gb|ADN33790.1|/8.4432e-173/transcription factor [Cucumis melo subsp. melo]	0.762321	2.68634	1.32735	1.37108	1.62185	1.9181	6.13797	8.69348
Csa2M373580.1:gi|297825653|ref|XP_002880709.1|/8.59635e-115/hypothetical protein ARALYDRAFT_320374 [Arabidopsis lyrata subsp. lyrata]	27.6487	32.2952	27.4529	20.7392	22.6351	19.5368	25.0299	10.8098
Csa2M435480.1:-	16.1002	22.2492	22.0634	15.2593	37.6269	13.6333	24.9815	17.5644
Csa2M368850.1:gi|190613917|gb|ACE80962.1|/1.61088e-126/putative allergen Pru du 2.04 [Prunus dulcis x Prunus persica]	13.7587	14.1051	17.0704	30.7739	72.8902	43.4181	52.8315	150.447
Csa2M374650.1:gi|255550992|ref|XP_002516544.1|/9.34466e-178/nitrate transporter, putative [Ricinus communis]	4.76044	3.67953	1.79513	0.768268	0.312108	0.54658	1.2181	0.657239
Csa6M014790.1:gi|296081197|emb|CBI18223.3|/0/unnamed protein product [Vitis vinifera]	73.4486	80.6178	65.9241	157.897	32.6033	57.0966	39.9912	95.3481
Csa2M000850.1:gi|209978718|gb|ACJ04704.1|/9.08598e-10/hexokinase 1 [Cucumis melo]	30.5233	32.4468	34.8256	1.65604	0.01	0.01	0.01	0.01
Csa2M356670.1:-	27.0917	26.831	21.5476	0.01	18.6305	26.2178	14.5423	0.01
Csa3M902220.1:gi|21322711|emb|CAD22154.1|/2.88824e-134/pherophorin-dz1 protein [Volvox carteri f. nagariensis]	17.2943	13.07	13.244	26.1748	1.04528	13.5984	1.81313	6.14928
Csa5M628690.1:-	1.33533	0.691993	1.72226	0.353185	3.22832	1.723	3.35988	0.51796
Csa3M829160.1:gi|388502980|gb|AFK39556.1|/9.68281e-73/unknown [Medicago truncatula]	2.63545	6.70457	3.9399	6.84385	16.6819	7.41947	10.3688	36.8016
Csa6M425830.1:gi|296084859|emb|CBI28268.3|/1.47752e-31/unnamed protein product [Vitis vinifera]	179.908	174.454	166.951	826.839	249.47	158.17	250.429	1136.54
Csa6M079760.1:gi|307136273|gb|ADN34101.1|/8.23295e-108/uridylate kinase [Cucumis melo subsp. melo]	19.4544	15.0646	15.7905	8.98995	33.302	21.4237	29.4827	15.7429
Csa4M022960.1:gi|255588641|ref|XP_002534670.1|/9.00232e-126/Derlin-2, putative [Ricinus communis]	0.328384	1.19123	1.11179	3.30051	8.41546	2.70123	6.27961	9.64881
Csa4M653440.2:gi|224061925|ref|XP_002300667.1|/0/predicted protein [Populus trichocarpa]	0.316933	0.164241	0.306579	1.67653	0.306491	0.153355	0.318981	1.65963
Csa4M297440.1:gi|388496258|gb|AFK36195.1|/1.33473e-116/unknown [Lotus japonicus]	14.8973	18.2933	19.1097	31.3506	16.912	13.1632	18.742	37.3092
Csa6M516850.1:-----------------------------------gi|255567435|ref|XP_002524697.1|/1.88118e-29/r2r3-myb transcription factor, putative [Ricinus communis]	6.43512	2.88416	4.54247	2.30006	23.8832	1.17818	14.1787	20.1376
Csa3M816710.1:gi|255560030|ref|XP_002521033.1|/2.59832e-53/conserved hypothetical protein [Ricinus communis]	38.9701	43.0156	48.6289	79.3664	121.915	65.8093	187.677	419.472
Csa2M416820.1:gi|297739163|emb|CBI28814.3|/0/unnamed protein product [Vitis vinifera]	1.44737	2.0557	1.34822	1.10592	3.31775	1.24505	2.75158	1.34117
Csa5M589380.1:gi|357462997|ref|XP_003601780.1|/9.1557e-42/Drought-induced protein [Medicago truncatula]	13.8115	20.995	16.0323	32.6338	29.8293	40.9889	24.5579	49.0196
Csa6M293930.1:gi|357453827|ref|XP_003597194.1|/1.37874e-37/Protein transport protein Sec61 beta subunit [Medicago truncatula]	74.7074	83.1818	76.3961	175.24	99.493	41.7261	119.015	210.631
Csa6M190280.1:-	7.47074	10.5083	4.12952	0.28228	15.9973	6.19694	5.90779	3.72578
Csa1M064850.1:gi|358347994|ref|XP_003638035.1|/6.3159e-54/Cysteine-rich receptor-like protein kinase [Medicago truncatula]	7.43022	8.47108	5.74996	5.6599	103.757	26.3174	84.6535	47.5548
Csa4M454650.1:gi|186516051|ref|NP_001119111.1|/1.70684e-49/serine/threonine-protein kinase SRK2E [Arabidopsis thaliana]	0.225764	0.935965	0.655164	2.62738	2.18326	0.436964	1.36334	15.7629
Csa2M021680.1:gi|150036256|gb|ABR67419.1|/0/nucleolar GTPase [Cucumis melo subsp. melo]	1.41839	1.20757	1.02904	3.26921	1.12672	0.686321	1.01968	3.06529
Csa1M651680.1:gi|255573797|ref|XP_002527818.1|/2.47396e-82/conserved hypothetical protein [Ricinus communis]	4.41693	2.16847	4.04775	7.99328	2.0233	1.34983	5.14739	11.9028
Csa3M806250.1:gi|356498420|ref|XP_003518050.1|/0/PREDICTED: probable L-type lectin-domain containing receptor kinase S.5-like [Glycine max]	0.210894	0.655736	0.476008	0.446239	3.94294	0.408182	5.58941	1.22705
Csa5M366670.1:gi|357488341|ref|XP_003614458.1|/8.94495e-92/Allene oxide cyclase [Medicago truncatula]	2.43214	44.5982	20.6311	25.2365	24.7865	46.3495	116.179	149.13
Csa3M843770.1:gi|225437203|ref|XP_002281599.1|/2.31393e-125/PREDICTED: indole-3-glycerol phosphate lyase, chloroplastic [Vitis vinifera]	1.80034	1.86595	3.33792	2.85707	7.25427	1.45189	2.56697	4.80106
Csa5M220390.1:gi|255559659|ref|XP_002520849.1|/5.32677e-60/conserved hypothetical protein [Ricinus communis]	8.14317	11.8159	7.61455	18.2356	20.4747	29.6832	14.7524	42.7998
Csa3M890120.1:gi|255545940|ref|XP_002514030.1|/3.95964e-81/DNA binding protein, putative [Ricinus communis]	3.28384	2.04211	5.55897	9.03297	10.4796	2.54234	9.41942	18.7244
Csa6M338110.1:gi|45124837|emb|CAF33484.1|/2.82206e-97/putative pathogenesis-related protein [Cucumis sativus]	35.7687	83.4642	45.618	29.0689	69.7602	163.406	156.267	83.3623
Csa1M660130.1:gi|356553345|ref|XP_003545017.1|/6.85207e-106/PREDICTED: septum-promoting GTP-binding protein 1-like [Glycine max]	8.96627	8.82049	10.7314	20.0976	9.99352	7.79464	12.0833	28.3834
Csa1M038340.1:gi|255547357|ref|XP_002514736.1|/3.92887e-110/NAC domain-containing protein 21/22, putative [Ricinus communis]	31.588	44.5778	18.5518	12.3084	27.9562	10.5081	38.3208	20.2661
Csa6M361240.2:gi|225459818|ref|XP_002285916.1|/5.36839e-157/PREDICTED: alcohol dehydrogenase-like 7 [Vitis vinifera]	2.90468	4.64123	2.45855	1.98469	5.73499	3.16236	6.69956	2.46465
Csa7M419630.1:gi|224100509|ref|XP_002311904.1|/3.6259e-31/predicted protein [Populus trichocarpa]	120.487	117.833	115.056	227.161	109.048	55.6094	122.198	222.893
Csa5M606630.1:gi|225423491|ref|XP_002269100.1|/7.48434e-130/PREDICTED: 14-3-3-like protein GF14 iota-like [Vitis vinifera]	24.3241	15.9316	10.7843	13.2245	2.77698	7.51955	2.72014	1.76907
Csa1M605100.1:gi|4588012|gb|AAD25952.1|AF085717_1/2.53813e-169/putative callose synthase catalytic subunit [Gossypium hirsutum]	36.8285	32.1551	36.646	25.9571	48.8814	29.4111	31.8623	24.2524
Csa2M007990.1:gi|224087094|ref|XP_002308063.1|/6.38525e-59/predicted protein [Populus trichocarpa]	31.5119	28.1775	27.6931	43.798	85.645	47.6367	108.206	220.976
Csa7M045510.1:gi|224124690|ref|XP_002319396.1|/5.23922e-37/predicted protein [Populus trichocarpa]	17.076	17.2558	23.9512	39.2934	57.7968	14.0464	56.7148	81.4704
Csa7M446690.1:gi|147800073|emb|CAN70924.1|/0/hypothetical protein VITISV_043806 [Vitis vinifera]	41.5283	40.1281	38.1938	28.4907	12.7894	29.616	11.8317	6.17077
Csa3M644810.1:gi|224113655|ref|XP_002332527.1|/2.76733e-17/predicted protein [Populus trichocarpa]	3.1729	0.657705	1.84154	1.00705	3.68203	1.53528	2.87406	0.369221
Csa1M528510.2:gi|255558834|ref|XP_002520440.1|/6.96336e-53/conserved hypothetical protein [Ricinus communis]	12.6585	19.2565	10.8624	5.94016	19.9417	11.4599	19.5214	15.3243
Csa3M901000.1:gi|359474462|ref|XP_002276953.2|/1.10209e-123/PREDICTED: inactive poly [ADP-ribose] polymerase RCD1-like [Vitis vinifera]	1.43675	2.1161	2.48702	10.6803	2.41318	0.951329	3.50092	11.4393
Csa3M728030.1:gi|224140605|ref|XP_002323672.1|/0/predicted protein [Populus trichocarpa]	2.10337	0.608377	1.32489	1.00915	1.84485	1.56215	1.72311	1.47996
Csa6M487600.1:gi|356525533|ref|XP_003531379.1|/9.15511e-61/PREDICTED: uncharacterized protein LOC100783763 [Glycine max]	22.9713	21.7014	47.3912	54.9505	246.324	31.2798	267.002	387.244
Csa3M118110.1:-	33.4405	33.1842	39.2304	0.01	33.0267	17.2137	37.237	0.01
Csa2M055040.1:gi|1708972|sp|P52707.1|MDL3_PRUSE/9.20362e-148/RecName: Full=(R)-mandelonitrile lyase 3; AltName: Full=Hydroxynitrile lyase 3; Short=(R)-oxynitrilase 3; Flags: Precursor	6.95688	7.12027	5.04719	2.80607	26.4061	12.0343	23.3686	18.2149
Csa6M148290.1:gi|74229679|gb|ABA00454.1|/1.77312e-90/chloroplast Cu/ZnSOD [Gossypium hirsutum]	1290.74	923.213	637.163	1097.54	211.246	1084.37	192.214	334.577
Csa1M533380.1:gi|356566032|ref|XP_003551239.1|/1.01555e-158/PREDICTED: uncharacterized protein LOC100799507 [Glycine max]	6.4893	9.17152	9.1306	6.86551	22.0213	8.22107	9.38122	13.9358
Csa1M572970.1:gi|298205012|emb|CBI34319.3|/3.30333e-49/unnamed protein product [Vitis vinifera]	9.53854	8.74543	9.93666	4.36652	6.56342	6.74563	6.83089	3.73548
Csa3M799620.1:-	4.41967	5.15332	5.87849	0.01	4.8083	2.67319	8.89644	0.01
Csa5M167220.1:gi|3927894|emb|CAA76680.1|/8.04869e-103/peroxidase [Cucurbita pepo]	2.3759	6.22863	3.10943	2.80936	2.97339	4.73378	15.7541	10.4085
Csa2M000920.1:gi|359484547|ref|XP_003633119.1|/3.32878e-20/PREDICTED: E3 ubiquitin-protein ligase RNF115-like [Vitis vinifera]	15.653	36.1907	13.5886	45.0104	10.8678	19.4206	19.3897	28.023
Csa5M576580.1:gi|224111512|ref|XP_002315884.1|/5.54123e-26/predicted protein [Populus trichocarpa]	242.989	240.085	232.916	426.126	232.545	130.233	347.965	502.255
Csa3M881760.1:gi|296081766|emb|CBI20771.3|/1.07685e-152/unnamed protein product [Vitis vinifera]	1.16668	0.906898	0.94047	0.874309	15.8894	3.19897	14.6778	7.63669
Csa1M599570.1:gi|358248836|ref|NP_001239948.1|/2.0864e-82/uncharacterized protein LOC100808506 [Glycine max]	6.42363	2.75492	5.57096	5.6243	4.06992	5.57335	4.90458	11.728
Csa4M015120.1:-	6.90573	5.24875	4.4534	0.487072	8.01384	4.45532	5.09692	0.267866
Csa5M606900.1:-	21.4378	19.3094	25.6748	8.50522	48.6202	13.5839	44.9506	20.3433
Csa7M398090.1:gi|1370589|emb|CAA66948.1|/5.33766e-26/protein induced upon tuberization [Solanum demissum]	516.549	792.629	596.145	560.216	256.468	490.365	559.046	426.489
Csa4M308490.1:gi|224087726|ref|XP_002308212.1|/0/predicted protein [Populus trichocarpa]	0.298468	3.91836	1.15487	1.36834	0.673479	0.577681	1.50198	1.85236
Csa6M366250.1:gi|225434170|ref|XP_002275194.1|/1.29167e-131/PREDICTED: UDP-glycosyltransferase 74E2 [Vitis vinifera]	3.44839	0.840954	0.392438	1.01938	9.0235	0.490759	5.00185	2.65552
Csa3M483800.1:gi|255549974|ref|XP_002516038.1|/5.60127e-23/conserved hypothetical protein [Ricinus communis]	20.7642	16.8856	16.0686	30.2481	14.8283	14.8389	9.96689	31.7832
Csa5M608010.1:gi|255546977|ref|XP_002514546.1|/1.05701e-71/N-acetyltransferase, putative [Ricinus communis]	51.7753	47.6718	53.3449	120.509	27.4799	50.5713	28.3574	54.6448
Csa6M151780.1:gi|255576337|ref|XP_002529061.1|/0/aldo-keto reductase, putative [Ricinus communis]	8.71403	8.27895	7.37566	19.6548	20.5991	18.5056	16.4444	61.6866
Csa6M079740.1:gi|225448471|ref|XP_002269618.1|/0/PREDICTED: endoglucanase 13-like [Vitis vinifera]	1.69491	1.03334	1.44665	2.68975	0.771325	1.35078	2.00689	2.84246
Csa5M524810.1:gi|340807202|gb|AEK71791.1|/8.06411e-22/ribosomal protein L2 [Malesherbia linearifolia]	552.606	506.692	399.089	231.329	158.536	384.653	96.6346	56.8403
Csa1M066530.1:gi|356521275|ref|XP_003529282.1|/6.97325e-171/PREDICTED: uncharacterized protein LOC100804052 [Glycine max]	4.49769	6.32081	6.63673	14.4769	6.48739	2.80338	7.28884	16.0563
Csa1M470270.1:gi|188509962|gb|ACD56646.1|/0/cellulose synthase [Gossypioides kirkii]	3.8616	2.27292	1.70631	2.16883	2.21296	3.92158	1.77534	1.24823
Csa5M146930.1:gi|297846272|ref|XP_002891017.1|/2.04998e-09/hypothetical protein ARALYDRAFT_473474 [Arabidopsis lyrata subsp. lyrata]	6.95688	14.4208	8.41198	9.20024	31.3958	14.587	110.862	80.9552
Csa1M534750.1:gi|222139394|gb|ACM45716.1|/1.16477e-122/class IV chitinase [Pyrus pyrifolia]	0.841558	8.19892	2.605	4.18463	5.85958	18.2428	16.2623	30.652
Csa6M511610.1:-	7.31828	9.48121	4.12952	3.87127	17.6929	8.26259	23.9381	37.2578
Csa6M500450.1:gi|225457534|ref|XP_002270383.1|/5.79538e-137/PREDICTED: xyloglucan galactosyltransferase KATAMARI1 homolog [Vitis vinifera]	0.378701	0.130834	0.122109	0.267104	9.64389	0.488648	4.44673	5.94923
Csa2M006870.1:gi|255572515|ref|XP_002527192.1|/8.19279e-40/Cucumber peeling cupredoxin, putative [Ricinus communis]	8.46107	14.2503	12.0723	19.5816	8.38685	16.581	22.3538	34.0914
Csa4M312880.1:gi|224139258|ref|XP_002323024.1|/2.15954e-81/predicted protein [Populus trichocarpa]	23.0236	21.7362	20.7278	34.0052	3.74757	26.4724	5.50629	10.0801
Csa2M293360.1:gi|2462265|emb|CAA73328.1|/2.69312e-54/patatin-like protein [Cucumis sativus]	0.01	2.29938	0.71535	2.73834	5.00602	1.43131	13.3972	30.7646
Csa2M433930.1:gi|256538311|gb|ACU82515.1|/0/pleiotropic drug resistance protein [Cucumis sativus]	3.49282	3.78769	2.53402	2.15559	10.7274	5.28931	9.7324	5.36286
Csa5M169040.1:gi|359488637|ref|XP_003633794.1|/4.73775e-54/PREDICTED: probable leucine-rich repeat receptor-like protein kinase At1g35710-like [Vitis vinifera]	0.376676	0.260268	0.364369	0.01	0.971374	0.364526	0.88459	0.01
Csa1M165230.1:gi|356542033|ref|XP_003539476.1|/4.32858e-77/PREDICTED: NAC domain-containing protein 90-like [Glycine max]	3.34018	6.31287	5.13166	5.09285	1.90007	14.641	2.57076	18.977
Csa5M647420.1:-	26.1375	29.3858	30.426	59.5238	23.1343	19.2924	23.1853	55.6758
Csa6M213910.1:gi|224126945|ref|XP_002319968.1|/8.49699e-126/predicted protein [Populus trichocarpa]	0.144046	0.01	0.418019	0.91438	2.0895	1.394	10.8732	4.27436
Csa4M279910.1:gi|255582552|ref|XP_002532059.1|/0/calmodulin binding protein, putative [Ricinus communis]	2.21073	2.29129	1.84354	1.4114	0.442322	0.663958	1.30432	1.99595
Csa1M665350.1:gi|224058973|ref|XP_002299671.1|/4.68762e-41/predicted protein [Populus trichocarpa]	10.1533	13.483	13.8116	5.53879	23.6264	10.4399	16.925	8.12287
Csa6M000020.1:gi|224108802|ref|XP_002314972.1|/1.99916e-33/predicted protein [Populus trichocarpa]	12.8403	17.4909	16.6794	7.1805	23.4154	13.4913	18.0926	11.3132
Csa1M010940.1:gi|356508525|ref|XP_003523006.1|/0/PREDICTED: LON peptidase N-terminal domain and RING finger protein 1-like [Glycine max]	51.3854	51.9614	104.998	75.8454	159.313	172.185	114.669	138.236
Csa5M604170.1:gi|356498154|ref|XP_003517918.1|/0/PREDICTED: nitrate transporter 1.7-like [Glycine max]	9.48587	12.6754	14.3327	12.7728	30.9315	10.3179	13.3345	16.7857
Csa3M183380.1:gi|115607575|gb|ABJ16556.1|/0/Fe(III)-chelate reductase [Citrus junos]	11.5396	21.1549	24.519	19.5126	22.7704	45.0569	33.7013	19.8708
Csa6M191570.1:gi|356557465|ref|XP_003547036.1|/1.14502e-52/PREDICTED: histone H4-like [Glycine max]	10.8367	10.7636	4.36776	12.898	7.85973	17.0416	10.4523	19.9664
Csa4M056740.1:-	13.9138	20.129	11.7768	17.4805	7.56863	11.7818	10.7945	17.7089
Csa6M121430.1:gi|225447713|ref|XP_002277091.1|/8.29397e-64/PREDICTED: frataxin, mitochondrial isoform 1 [Vitis vinifera]	34.171	33.4608	33.0546	45.0237	35.8834	29.8228	42.8315	74.6486
Csa6M425040.1:gi|319433449|gb|ADV57642.1|/7.58148e-53/copper binding protein 7 [Gossypium hirsutum]	14.6431	9.94337	13.432	20.2999	4.39469	12.7048	7.36886	11.3109
Csa1M320330.1:-	14.5735	19.3003	18.7964	4.28287	32.8844	10.9693	25.2609	6.12398
Csa5M151600.1:gi|224058425|ref|XP_002299503.1|/0/predicted protein [Populus trichocarpa]	0.179919	0.186476	0.174041	0.285525	0.782961	0.01	3.89326	3.71626
Csa3M149910.1:gi|351722148|ref|NP_001236210.1|/6.71983e-21/uncharacterized protein LOC100526935 [Glycine max]	139.759	118.199	111.399	203.26	23.4267	44.3622	71.2686	83.0514
Csa6M495110.1:gi|159025723|emb|CAN88862.1|/2.01981e-69/D5-type cyclin [Populus trichocarpa]	23.8963	21.4552	23.6531	15.8745	18.5409	20.7054	23.0719	9.1344
Csa1M569430.1:gi|259019463|gb|ACV90044.1|/8.69128e-89/rubber elongation factor [Morus alba]	74.4	81.117	78.6988	80.1443	183.142	66.7638	192.745	377.566
Csa3M321310.1:gi|359472614|ref|XP_002280855.2|/8.00991e-06/PREDICTED: LOW QUALITY PROTEIN: MLP-like protein 28-like [Vitis vinifera]	0.01	0.01	0.01	0.01	1.64139	1.09504	13.6662	12.1799
Csa3M824890.1:gi|255578278|ref|XP_002530006.1|/2.55678e-90/hypothetical protein RCOM_0537780 [Ricinus communis]	206.098	222.771	212.823	434.251	237.851	238.582	294.515	897.675
Csa6M404160.1:-	5.65247	4.5065	6.30899	0.230006	6.72767	5.89092	3.93853	2.52985
Csa4M279820.1:gi|225431707|ref|XP_002264771.1|/2.89587e-120/PREDICTED: cyanidin-3-O-glucoside 2-O-glucuronosyltransferase [Vitis vinifera]	19.5921	12.2481	6.5179	6.63514	11.5284	2.7086	10.5375	5.54892
Csa2M408980.1:gi|356549882|ref|XP_003543319.1|/2.10112e-94/PREDICTED: methyltransferase-like protein 21A-like [Glycine max]	12.3576	17.9311	19.3254	24.8407	25.096	12.557	25.4968	39.0662
Csa6M498430.1:gi|224144306|ref|XP_002325254.1|/7.33628e-167/predicted protein [Populus trichocarpa]	0.201109	1.14641	0.486346	0.638304	0.291724	0.681177	2.3277	2.28174
Csa1M050230.1:gi|356513945|ref|XP_003525668.1|/1.5018e-12/PREDICTED: uncharacterized protein LOC100818618 [Glycine max]	106.31	89.2287	43.532	93.1525	1.26144	5.04936	4.59495	4.17425
Csa6M516930.1:gi|30349804|emb|CAD30830.1|/0/monosaccharide-H+ symporter [Datisca glomerata]	3.81921	3.14872	2.68686	1.51523	29.2952	12.6841	31.3626	9.99969
Csa3M199660.1:gi|157099227|gb|ABV23488.1|/0/cyclin D3-1 [Cucumis sativus]	6.35254	3.74386	3.85568	2.76739	2.04774	2.29029	1.12828	0.507312
Csa1M479100.1:-	16.4991	26.7467	10.2308	41.6249	32.7292	8.18815	35.7661	58.337
Csa4M418550.1:gi|384250931|gb|EIE24409.1|/4.48223e-09/heat shock protein 70 [Coccomyxa subellipsoidea C-169]	5.30182	10.205	12.4552	2.40393	16.1138	8.06269	15.2459	3.52547
Csa7M390190.1:gi|224128624|ref|XP_002320378.1|/5.22912e-13/predicted protein [Populus trichocarpa]	0.01	5.90995	1.62231	2.30663	2.27059	4.54442	6.41418	4.29352
Csa1M600960.1:-	20.0153	14.3617	18.6167	4.88669	23.8226	13.4098	27.8925	11.6456
Csa3M624020.1:gi|225464210|ref|XP_002265100.1|/0/PREDICTED: probable pectate lyase 15 [Vitis vinifera]	20.8827	15.9244	12.2458	9.95916	1.04635	11.0993	2.61359	2.26637
Csa2M020890.1:gi|307135796|gb|ADN33675.1|/0/TIR-NBS-LRR disease resistance protein [Cucumis melo subsp. melo]	6.41655	5.19458	5.86723	3.05653	11.5768	9.05178	10.4421	7.0024
Csa2M033940.1:gi|357441869|ref|XP_003591212.1|/0/Calreticulin [Medicago truncatula]	9.03486	9.47971	16.1846	146.094	12.8361	13.2771	14.5941	99.7494
Csa2M373460.1:gi|225442495|ref|XP_002278380.1|/2.56188e-48/PREDICTED: uncharacterized protein LOC100254824 [Vitis vinifera]	1.84153	2.22674	2.37515	2.92243	30.5713	0.297021	14.2096	22.1436
Csa6M042360.1:gi|255585499|ref|XP_002533441.1|/1.21169e-46/conserved hypothetical protein [Ricinus communis]	28.1014	27.9758	19.6721	48.1165	19.3089	22.1854	19.3515	47.7604
Csa3M740820.2:gi|255556874|ref|XP_002519470.1|/8.13427e-27/conserved hypothetical protein [Ricinus communis]	1.71383	4.9736	4.64194	10.1538	0.994418	2.32197	1.37992	2.59263
Csa3M901180.1:gi|365222874|gb|AEW69789.1|/1.0301e-83/Hop-interacting protein THI018 [Solanum lycopersicum]	21.1461	14.9638	16.7874	15.0433	2.53855	1.55244	1.46778	0.424261
Csa1M120450.1:gi|255577068|ref|XP_002529418.1|/1.20321e-95/carbonic anhydrase, putative [Ricinus communis]	274.948	271.389	264.813	290.528	48.0443	130.076	23.8024	42.6665
Csa3M002770.1:gi|307136096|gb|ADN33944.1|/1.93936e-31/cold-shock DNA-binding family protein [Cucumis melo subsp. melo]	0.74538	1.54509	2.88411	10.2517	0.01	0.721337	1.50039	12.1433
Csa5M515060.1:gi|147790577|emb|CAN76522.1|/4.30256e-22/hypothetical protein VITISV_034514 [Vitis vinifera]	0.602038	1.24795	0.582368	0.63694	13.9728	0.873928	9.39188	4.55373
Csa4M337300.1:-	11.3205	8.25655	8.11156	1.10896	3.2437	2.43451	1.68794	0.975799
Csa3M910750.1:-	7.62581	16.2234	12.4239	26.5392	14.361	12.4292	18.1778	45.5373
Csa2M277070.1:gi|356565521|ref|XP_003550988.1|/0/PREDICTED: aspartic proteinase-like protein 2-like [Glycine max]	0.740678	0.460601	0.573183	0.352628	1.14604	0.358393	1.11819	0.172381
Csa4M000940.1:gi|296083068|emb|CBI22472.3|/1.27642e-59/unnamed protein product [Vitis vinifera]	7.66677	7.61507	11.1244	19.9401	20.6979	6.80118	23.7919	47.396
Csa5M651690.1:gi|225433682|ref|XP_002265776.1|/6.00851e-103/PREDICTED: fanconi-associated nuclease 1 homolog [Vitis vinifera]	4.94815	4.32401	5.25575	3.23339	9.38259	5.25801	8.30021	4.45964
Csa6M190460.1:gi|359478641|ref|XP_003632149.1|/0/PREDICTED: U-box domain-containing protein 33-like [Vitis vinifera]	0.94362	0.920477	0.966483	0.763424	15.4056	1.07433	8.37985	5.10276
Csa1M527860.1:gi|315932710|gb|ADU55785.1|/1.2174e-73/HSP16.5 [Citrullus lanatus]	23.3219	13.3925	24.9988	33.8433	36.2684	20.7397	45.6764	73.3487
Csa1M426970.1:gi|351724653|ref|NP_001236809.1|/7.55964e-12/uncharacterized protein LOC100527492 [Glycine max]	446.57	355.006	483.194	855.785	108.632	222.32	156.151	246.705
Csa7M037600.2:gi|118562492|dbj|BAF37542.1|/5.26292e-66/cell wall glycine-rich protein [Cucumis sativus]	1.64192	2.38246	3.17655	15.9814	0.952694	5.40246	0.991518	4.77664
Csa7M291160.1:gi|302141664|emb|CBI18867.3|/4.21225e-61/unnamed protein product [Vitis vinifera]	9.70881	9.44654	7.28329	4.0877	9.00571	8.24516	8.97387	5.07251
Csa3M017310.1:gi|363807228|ref|NP_001242611.1|/1.46678e-102/uncharacterized protein LOC100816564 [Glycine max]	1.75697	2.97981	3.70814	6.08343	5.56062	3.55516	3.85815	9.20039
Csa4M075240.1:-	7.13301	10.1653	6.03746	1.88663	8.9099	6.6153	11.3669	2.5939
Csa5M140470.1:-	10.8107	6.65276	10.1307	3.57419	7.51417	4.90405	9.52048	13.3663
Csa4M288620.1:gi|147811983|emb|CAN59769.1|/0/hypothetical protein VITISV_011720 [Vitis vinifera]	4.33271	15.1228	7.76596	6.53879	18.1154	13.3188	27.7674	17.9801
Csa3M180260.1:gi|269315906|gb|ACZ37079.1|/7.34042e-75/CRT/DRE binding factor [Citrus jambhiri]	0.01	0.454862	0.01	0.580389	0.212204	0.637069	8.61323	17.4914
Csa4M050160.1:gi|225426130|ref|XP_002272759.1|/3.44821e-59/PREDICTED: protein LURP-one-related 17 [Vitis vinifera]	3.66194	5.58144	9.16829	10.4832	91.6567	13.5499	72.1943	143.38
Csa6M008070.1:gi|356558769|ref|XP_003547675.1|/0/PREDICTED: lysine histidine transporter 1-like [Glycine max]	0.620603	1.17923	0.90049	1.75088	16.3042	4.40429	31.1265	32.7989
Csa3M199040.1:gi|224056208|ref|XP_002298756.1|/4.91136e-26/predicted protein [Populus trichocarpa]	45.7549	44.3024	43.9688	86.3053	26.1991	36.705	30.9023	78.6394
Csa1M264530.1:gi|225463055|ref|XP_002268417.1|/0/PREDICTED: uncharacterized protein LOC100267143 [Vitis vinifera]	15.9153	14.9545	17.4255	14.9877	12.3466	17.9407	11.1775	24.8802
Csa6M181500.1:gi|224126907|ref|XP_002319956.1|/0/predicted protein [Populus trichocarpa]	12.7724	10.7593	12.6706	8.79773	11.7209	9.41495	10.448	5.62892
Csa7M027860.1:-	1.38115	4.29443	7.34812	0.365304	5.34256	4.00979	3.47517	0.01
Csa1M569400.1:gi|255542772|ref|XP_002512449.1|/1.04371e-37/conserved hypothetical protein [Ricinus communis]	130.204	207.217	196.84	442.239	122.818	19.6236	215.903	235.345
Csa1M613530.1:-	12.7065	18.3229	13.3602	33.6079	18.1647	16.0391	18.3489	44.3587
Csa5M529450.1:gi|255550345|ref|XP_002516223.1|/1.2688e-19/conserved hypothetical protein [Ricinus communis]	12.8578	12.747	17.3047	32.2337	12.4342	10.2791	12.3782	21.4676
Csa7M290460.1:gi|224130034|ref|XP_002320736.1|/1.90373e-11/predicted protein [Populus trichocarpa]	5.58431	6.05089	6.13848	0.01	10.8006	5.40418	9.45247	0.01
Csa3M154410.1:gi|224110416|ref|XP_002315514.1|/8.24367e-43/predicted protein [Populus trichocarpa]	7.92432	17.6429	16.7504	17.2332	68.4015	38.6276	43.7177	46.448
Csa4M110050.1:gi|224055948|ref|XP_002298705.1|/3.43835e-126/predicted protein [Populus trichocarpa]	16.8807	38.8089	22.7124	38.8034	30.1261	21.237	58.5374	81.1635
Csa1M427500.1:gi|297803046|ref|XP_002869407.1|/4.40146e-76/hypothetical protein ARALYDRAFT_491771 [Arabidopsis lyrata subsp. lyrata]	28.4225	24.9755	22.7124	78.1173	19.3199	24.516	26.5333	73.0993
Csa3M009450.1:gi|225427161|ref|XP_002279736.1|/3.17685e-140/PREDICTED: inositol-tetrakisphosphate 1-kinase 1-like [Vitis vinifera]	4.64429	3.61015	3.99338	2.86623	6.86167	3.7454	5.06382	2.85234
Csa1M569470.1:gi|225432286|ref|XP_002272904.1|/3.25425e-67/PREDICTED: uncharacterized protein LOC100242678 [Vitis vinifera]	2.46288	9.87018	6.19428	8.85925	74.9453	8.73928	68.4147	139.86
Csa3M651820.1:gi|225442104|ref|XP_002273390.1|/0/PREDICTED: flavonoid 3'-monooxygenase-like [Vitis vinifera]	0.328384	0.340351	0.529426	0.231614	15.6665	1.16524	11.2372	4.58557
Csa3M835770.1:gi|297801560|ref|XP_002868664.1|/3.22706e-31/nodulin MtN21 family protein [Arabidopsis lyrata subsp. lyrata]	46.959	77.0936	49.4221	133.345	3.99623	3.99909	8.69627	5.46448
Csa1M668010.1:gi|225451340|ref|XP_002274609.1|/1.42921e-26/PREDICTED: uncharacterized protein LOC100248755 [Vitis vinifera]	34.2959	27.3428	40.3208	15.0719	30.6147	35.7427	32.3933	9.51678
Csa1M522510.1:-	6.95688	3.6052	6.16879	2.14672	15.1373	3.36624	11.0862	3.37313
Csa5M011680.1:-	48.9831	36.5026	46.5995	112.854	23.0974	41.9184	28.9278	105.992
Csa3M036550.2:gi|359474284|ref|XP_003631430.1|/5.4981e-59/PREDICTED: ycf49-like protein-like [Vitis vinifera]	9.04023	8.84913	10.6882	28.1616	9.71374	14.8241	11.626	21.6241
Csa2M382470.1:-	69.3871	111.869	120.003	169.806	258.915	198.734	294.861	435.935
Csa4M631060.1:gi|225461508|ref|XP_002285119.1|/0/PREDICTED: uncharacterized protein LOC100264152 isoform 1 [Vitis vinifera]	15.5783	12.5451	23.0918	24.3664	39.8843	6.72445	18.7245	19.6278
Csa5M593390.1:gi|255547986|ref|XP_002515050.1|/1.03573e-138/F-box and wd40 domain protein, putative [Ricinus communis]	52.7499	48.0154	61.2113	75.0232	56.1029	36.9871	129.283	75.841
Csa3M902910.1:gi|7707791|dbj|BAA95409.1|/0/DIP-1 [Citrullus lanatus]	0.318006	5.82285	8.20311	5.71952	27.0625	1.64133	63.9055	51.746
Csa1M232040.1:gi|356569168|ref|XP_003552777.1|/2.68333e-09/PREDICTED: uncharacterized protein LOC100790375 [Glycine max]	6.83039	12.3888	9.08494	0.01	0.825668	0.01	1.71863	0.01
Csa3M199550.1:gi|225429303|ref|XP_002270096.1|/0/PREDICTED: uncharacterized protein LOC100243866 [Vitis vinifera]	9.87665	8.93373	28.4013	32.4401	27.0908	10.3401	23.9475	89.1765
Csa1M030680.1:gi|356529472|ref|XP_003533315.1|/0/PREDICTED: uncharacterized protein LOC100817090 [Glycine max]	6.5298	6.33577	6.45085	3.67465	10.1437	5.04189	9.15883	4.97138
Csa4M430820.1:gi|300068801|dbj|BAJ10464.1|/0/auxin efflux facilitator [Cucumis sativus]	1.96646	1.30439	1.52177	2.66298	0.532466	0.837331	1.02916	2.4256
Csa5M598650.1:gi|359496284|ref|XP_002271910.2|/0/PREDICTED: uncharacterized protein LOC100242526 [Vitis vinifera]	2.24617	1.74602	1.56169	0.816882	2.44368	0.611358	1.62486	0.775972
Csa6M483330.1:gi|224130578|ref|XP_002328324.1|/3.14052e-82/predicted protein [Populus trichocarpa]	12.0986	15.0899	16.2656	10.8474	30.1423	9.12854	22.7024	14.914
Csa2M361400.1:gi|359492114|ref|XP_002283430.2|/8.73889e-114/PREDICTED: uncharacterized protein LOC100247103 isoform 1 [Vitis vinifera]	23.4795	17.8168	23.1179	19.0741	23.7195	20.2876	24.2642	11.5876
Csa5M609770.1:gi|255572090|ref|XP_002526985.1|/4.23347e-96/Nuclease S1 precursor, putative [Ricinus communis]	1.9485	1.21171	1.69636	0.515366	2.26117	0.942827	1.96109	0.226742
Csa6M376250.1:gi|133902320|gb|ABO41848.1|/9.70605e-45/putative calcium-binding protein [Gossypium hirsutum]	1.9802	8.50263	5.19921	3.74106	42.129	6.02273	14.2357	39.6668
Csa5M523120.1:gi|255560884|ref|XP_002521455.1|/0/pentatricopeptide repeat-containing protein, putative [Ricinus communis]	19.2406	17.9553	20.2521	10.997	23.4544	14.8389	18.994	8.83581
Csa1M657490.1:gi|255569018|ref|XP_002525479.1|/1.20836e-36/conserved hypothetical protein [Ricinus communis]	7.85559	7.2372	6.58574	2.58564	13.843	8.27795	13.0015	5.48479
Csa4M064670.1:gi|255577277|ref|XP_002529520.1|/7.89266e-102/Triose phosphate/phosphate translocator, chloroplast precursor, putative [Ricinus communis]	16.5494	16.5093	16.2088	7.9884	19.0049	16.2158	16.8645	12.9992
Csa3M171090.1:gi|359477637|ref|XP_002267517.2|/0/PREDICTED: probable sugar phosphate/phosphate translocator At3g17430-like [Vitis vinifera]	11.2402	10.3554	9.78564	9.84377	11.4737	8.21864	8.67315	4.94128
Csa5M159100.1:gi|14334057|gb|AAK60517.1|AF332974_1/7.59639e-27/P450 monooxygenase [Gossypium arboreum]	24.3281	20.719	16.4186	25.539	10.7602	35.7714	11.9579	22.3846
Csa7M073780.1:gi|147811058|emb|CAN63485.1|/5.75763e-89/hypothetical protein VITISV_017086 [Vitis vinifera]	6.65359	10.3441	7.7977	7.17468	11.6313	10.1538	23.6956	15.0385
Csa1M656450.1:gi|224120130|ref|XP_002318251.1|/6.11617e-14/predicted protein [Populus trichocarpa]	35.0539	30.8473	34.5484	59.8275	15.9901	23.0422	27.2923	62.726
Csa4M344590.1:-	3.46419	2.39362	0.372334	7.73725	1.48891	1.11748	3.87396	8.06234
Csa5M640010.1:gi|225451754|ref|XP_002280247.1|/0/PREDICTED: eukaryotic translation initiation factor 3 subunit M [Vitis vinifera]	10.283	7.93407	9.17336	15.3516	6.18749	9.50901	6.66963	14.7581
Csa4M593900.1:gi|255569420|ref|XP_002525677.1|/0/conserved hypothetical protein [Ricinus communis]	1.41585	0.831551	0.45653	0.324551	2.69276	0.776434	1.52	2.03202
Csa4M343590.1:gi|296087052|emb|CBI33379.3|/0/unnamed protein product [Vitis vinifera]	2.2485	1.43411	3.42986	1.73839	2.92709	7.86696	11.4022	7.14508
Csa2M022840.1:gi|357441673|ref|XP_003591114.1|/3.72077e-94/F-box protein [Medicago truncatula]	82.7869	72.104	90.1765	368.01	65.5948	48.3055	79.2957	358.126
Csa2M406680.1:gi|302143035|emb|CBI20330.3|/7.58107e-28/unnamed protein product [Vitis vinifera]	10.1926	15.8461	17.2543	23.3001	15.8413	11.6253	16.8532	22.6627
Csa6M239680.1:gi|356547585|ref|XP_003542191.1|/3.7833e-62/PREDICTED: uncharacterized protein LOC100803853 [Glycine max]	5.84468	4.38658	2.72938	25.4803	4.0929	2.53552	4.05685	22.2801
Csa6M324850.1:gi|15232289|ref|NP_191587.1|/2.74551e-06/uclacyanin 3 [Arabidopsis thaliana]	15.7879	14.2654	11.3562	40.6873	19.574	16.4539	17.5197	73.2522
Csa1M574810.1:gi|356557036|ref|XP_003546824.1|/2.53399e-138/PREDICTED: cysteine synthase-like [Glycine max]	3.46774	1.6473	1.67722	2.36942	4.61104	4.75417	3.63557	9.83606
Csa6M487730.1:-	15.4751	14.9329	14.9695	43.1889	12.9011	13.9431	16.1122	45.3303
Csa1M008510.1:-	15.8735	8.91144	7.03763	1.39947	12.1524	17.2816	6.65667	5.77233
Csa4M269790.1:-	9.22408	6.08377	8.11156	1.55254	25.9496	5.68053	14.3475	5.3669
Csa1M538810.1:gi|388505874|gb|AFK41003.1|/3.77267e-48/unknown [Lotus japonicus]	83.3851	75.0522	84.906	140.686	52.2023	86.2166	61.3969	126.909
Csa6M107940.1:gi|351723153|ref|NP_001236501.1|/5.01712e-32/uncharacterized protein LOC100499823 [Glycine max]	41.267	34.6591	11.3562	9.59753	9.28877	4.13129	9.6673	3.3118
Csa1M665370.1:gi|359486082|ref|XP_002273298.2|/9.96282e-26/PREDICTED: uncharacterized protein LOC100248070 [Vitis vinifera]	12.7504	14.8267	18.0496	13.8186	32.1792	12.6401	18.7797	15.0183
Csa1M635920.1:gi|224106708|ref|XP_002314255.1|/1.14564e-74/predicted protein [Populus trichocarpa]	10.5295	5.14298	5.3854	4.99374	86.376	11.7124	56.1545	57.9544
Csa5M146920.1:-	9.7462	4.59153	10.2848	31.871	4.28413	6.00207	1.78349	18.5586
CsaUNM024230.1:gi|357115086|ref|XP_003559323.1|/1.96855e-76/PREDICTED: LOW QUALITY PROTEIN: photosystem Q(B) protein-like [Brachypodium distachyon]	61.5447	61.2065	44.5644	100.304	49.7121	54.2232	45.2931	202.641
Csa6M445760.1:gi|355340443|gb|AER58180.1|/0/phenylalanine ammonia lyase [Cucumis sativus]	2.82806	19.9043	6.87097	6.85379	17.1725	25.1407	31.8392	31.4934
Csa6M486800.1:gi|224138442|ref|XP_002322815.1|/5.99281e-10/predicted protein [Populus trichocarpa]	18.9414	13.9058	14.8871	4.80113	10.3035	11.0746	10.3262	1.148
Csa2M011600.1:gi|298204898|emb|CBI34205.3|/4.49307e-67/unnamed protein product [Vitis vinifera]	15.5094	9.60009	11.8771	6.95083	4.37453	8.96377	6.72079	3.1333
Csa6M516600.1:gi|359496705|ref|XP_003635307.1|/1.21694e-65/PREDICTED: uncharacterized protein LOC100265431, partial [Vitis vinifera]	0.920764	0.318106	1.58343	0.324714	3.16596	1.28709	3.08904	0.119052
Csa4M337900.1:gi|3047096|gb|AAC13608.1|/6.86784e-21/similar to eukaryotic protein kinase domains (Pfam: pkinase.hmm, score: 189.74) [Arabidopsis thaliana]	2.81754	6.32713	3.63398	13.1655	11.3529	7.72552	10.8703	19.1257
Csa6M044010.1:-	12.9886	9.31983	9.66483	5.02098	14.9762	8.21864	13.0726	4.65062
Csa5M218880.1:gi|42572363|ref|NP_974277.1|/1.30864e-60/haloacid dehalogenase-like hydrolase [Arabidopsis thaliana]	74.5819	72.6149	65.1007	27.3646	43.2262	57.8381	42.9658	16.2181
Csa2M360780.1:gi|21616113|gb|AAM66138.1|AF081954_1/0/allene oxide synthase [Cucumis melo]	13.5679	22.6458	20.3687	25.2601	58.9586	18.2459	79.8938	121.438
Csa1M240080.1:gi|356513141|ref|XP_003525272.1|/3.46735e-28/PREDICTED: probable protein ABIL5-like [Glycine max]	39.7165	19.8555	38.1929	27.0652	10.6187	11.9828	11.5217	8.83559
Csa3M710870.1:gi|315613814|gb|ADU52512.1|/3.82077e-176/WRKY protein [Cucumis sativus]	3.26929	8.6251	3.16248	4.8738	13.0774	7.9096	45.7667	68.5653
Csa4M630010.1:-----------------------------------gi|292668897|gb|ADE41103.1|/3.1637e-44/AP2 domain class transcription factor [Malus x domestica]	9.92432	10.5368	9.60007	13.5727	24.5785	8.43295	101.102	100.98
Csa3M713870.1:-	5.86987	10.1396	6.15126	11.3853	15.1373	19.4085	12.8002	33.2991
Csa6M110840.1:gi|224131794|ref|XP_002321180.1|/3.40078e-49/predicted protein [Populus trichocarpa]	13.9285	7.42427	13.8584	30.9456	1.92423	7.31729	1.60211	1.62082
Csa6M509560.1:-	34.989	36.2641	36.5179	9.74143	19.5894	45.4442	30.5815	4.28586
Csa3M239270.1:-	13.0711	6.52281	8.66348	4.73765	7.72468	11.2439	8.77033	2.53507
Csa5M628650.1:gi|348076090|gb|AEP60134.1|/1.55131e-100/JAZ3 [Vitis rupestris]	20.4062	21.1499	28.1823	44.1539	52.1879	13.9188	57.7789	81.6095
Csa2M379230.1:-	25.1975	16.6191	17.1728	7.27044	14.3988	13.3008	13.8329	13.328
Csa5M321480.1:gi|346683384|ref|YP_004849346.1|/7.16414e-159/ATPase subunit 1 [Cucumis sativus]	5.38383	4.34002	5.06326	12.1039	5.64031	3.32872	5.87017	14.9664
Csa3M127030.1:gi|255571045|ref|XP_002526473.1|/1.88707e-83/cyclin-dependent protein kinase, putative [Ricinus communis]	19.0494	14.9225	17.5699	26.5982	2.99889	10.718	5.12752	9.79481
Csa3M116710.1:gi|73808794|gb|AAZ85394.1|/2.80656e-70/cytosolic nucleoside diphosphate kinase [Solanum chacoense]	137.41	128.372	139.018	333.432	104.538	124.438	129.734	256.17
Csa7M031560.1:-	9.57416	9.92305	9.70237	24.1171	12.3449	9.26533	9.63601	23.8739
Csa6M330470.1:gi|225431980|ref|XP_002278781.1|/1.56889e-76/PREDICTED: probable ubiquitin-conjugating enzyme E2 23-like [Vitis vinifera]	15.4567	19.5291	18.7964	22.7382	15.5169	47.4387	17.4826	33.5748
Csa4M008760.1:gi|355340443|gb|AER58180.1|/8.34828e-141/phenylalanine ammonia lyase [Cucumis sativus]	0.320904	2.32819	1.03473	0.679016	1.03444	2.48442	4.09105	3.36084
Csa5M497030.1:-	3.0849	2.84206	3.97881	2.17582	5.63503	2.65368	3.44981	0.997167
Csa3M822270.1:-	7.25729	6.63685	9.4979	25.5181	7.01818	15.2858	7.73384	24.3418
Csa4M637820.1:gi|255575342|ref|XP_002528574.1|/3.90336e-142/conserved hypothetical protein [Ricinus communis]	4.67253	2.90568	4.06789	5.12879	5.0834	0.565227	1.41082	3.12644
Csa6M358110.1:gi|225459860|ref|XP_002285931.1|/0/PREDICTED: uncharacterized protein LOC100252277 [Vitis vinifera]	0.327621	0.452746	0.528194	2.19522	0.739261	0.317053	0.219825	2.16037
Csa3M305650.1:gi|388518959|gb|AFK47541.1|/4.45531e-12/unknown [Lotus japonicus]	19.2652	28.7029	20.3829	1.59235	6.98642	36.1223	13.3304	0.01
Csa2M093820.1:gi|225431029|ref|XP_002279875.1|/0/PREDICTED: protein pelota [Vitis vinifera]	4.6959	4.09854	6.57463	8.30201	4.18266	1.91344	6.96498	11.9356
Csa5M154910.1:gi|118484867|gb|ABK94300.1|/2.08622e-57/unknown [Populus trichocarpa]	0.630322	0.979937	0.01	5.00147	2.13344	1.82997	2.85477	11.369
Csa7M051410.1:gi|225434168|ref|XP_002275170.1|/5.88339e-145/PREDICTED: UDP-glycosyltransferase 74F2 [Vitis vinifera]	32.5022	33.1552	32.8288	37.4237	5.84999	8.93009	12.28	6.26386
Csa4M004260.1:-	2.23614	1.54509	1.44205	0.01	5.76657	2.88535	3.00078	0.01
Csa3M827280.1:-	66.2572	56.6708	65.3369	25.1809	62.83	94.6236	59.5635	26.5738
Csa1M021950.1:gi|224115330|ref|XP_002317005.1|/3.04482e-13/predicted protein [Populus trichocarpa]	19.4544	15.9916	20.7656	1.41947	24.0034	16.8793	27.6822	2.34192
Csa3M182200.1:gi|225464479|ref|XP_002271673.1|/8.26928e-177/PREDICTED: uncharacterized protein LOC100247339 [Vitis vinifera]	5.89937	4.28004	4.67943	2.93344	5.24859	1.8269	6.17498	1.71623
Csa2M199900.1:gi|307136252|gb|ADN34084.1|/0/hypothetical protein [Cucumis melo subsp. melo]	21.5739	12.9082	12.0474	9.18024	5.1335	34.1161	18.0145	4.51413
Csa1M533620.1:gi|297745780|emb|CBI15836.3|/6.31726e-19/unnamed protein product [Vitis vinifera]	41.3013	58.6388	89.7549	44.8927	148.272	103.481	187.341	103.693
Csa1M304710.1:gi|388518503|gb|AFK47313.1|/1.36228e-127/unknown [Lotus japonicus]	218.084	185.911	213.21	566.859	181.647	244.826	209.274	623.738
Csa1M478590.1:gi|297740473|emb|CBI30655.3|/2.51404e-80/unnamed protein product [Vitis vinifera]	7.37372	8.84913	11.6377	17.45	10.8838	15.2107	15.038	16.8225
Csa1M420340.1:gi|56785668|gb|AAW28999.1|/0/1-deoxy-D-xylulose-5-phosphate synthase [Antirrhinum majus]	0.301502	2.89053	2.47904	2.43223	2.84279	4.88726	10.1656	10.1308
Csa2M338880.1:gi|359480667|ref|XP_002272767.2|/0/PREDICTED: probable LRR receptor-like serine/threonine-protein kinase At5g63710-like [Vitis vinifera]	0.378701	0.235501	0.146531	1.0417	0.366224	0.146594	0.457378	2.6441
Csa4M361820.1:-----------------------------------gi|242877145|gb|ACS94038.1|/4.15265e-121/NAC family transcription factor 5 [Cicer arietinum]	11.7397	16.1138	17.3412	16.8681	222.916	19.498	102.987	236.209
Csa3M731830.1:gi|357505893|ref|XP_003623235.1|/0/Receptor kinase-like protein [Medicago truncatula]	0.966802	1.76549	1.42509	0.828022	7.34602	4.54442	5.79196	2.89296
Csa4M646150.1:gi|329750629|gb|AEC03330.1|/6.86434e-50/glutaredoxin 2.1 [Hevea brasiliensis]	63.5327	41.5128	96.1935	188.314	868.834	53.4638	518.148	1598.16
Csa4M418540.1:gi|166919372|gb|ABZ04081.1|/5.74841e-36/chloroplast heat shock protein 70-2 [Ipomoea nil]	13.6217	11.1458	7.97533	2.84435	10.053	7.28495	10.8234	4.17136
Csa3M645920.1:-	13.3778	11.8846	12.4126	6.06574	15.3133	8.45474	15.9373	5.55979
Csa6M108540.1:gi|297734572|emb|CBI16623.3|/2.09223e-25/unnamed protein product [Vitis vinifera]	63.979	53.9835	65.2608	36.122	125.923	54.1759	107.94	62.758
Csa3M857040.3:gi|302142499|emb|CBI19702.3|/4.3788e-103/unnamed protein product [Vitis vinifera]	1.61927	0.839141	1.76217	6.21016	0.19574	1.17528	1.83345	3.88637
Csa6M052780.1:gi|224085253|ref|XP_002307524.1|/4.85055e-79/predicted protein [Populus trichocarpa]	23.4795	24.594	26.3367	61.9695	42.03	18.3711	40.4747	81.5311
Csa3M903540.1:gi|357482355|ref|XP_003611463.1|/6.48948e-99/Cytochrome P450 ent-kaurenoic acid oxidase [Medicago truncatula]	201.397	188.177	50.0259	38.4923	211.302	23.1139	234.784	75.2543
Csa3M198480.1:gi|357462423|ref|XP_003601493.1|/3.13476e-37/hypothetical protein MTR_3g082270 [Medicago truncatula]	4.9692	3.21893	6.48925	3.41723	12.3741	5.7707	11.1279	5.78251
Csa7M033300.1:gi|255581778|ref|XP_002531690.1|/7.9366e-150/chlorophyll A/B binding protein, putative [Ricinus communis]	6493.93	7776.62	4187.27	6810.54	585.402	7566.64	621.162	1474.59
Csa6M514850.1:gi|225444349|ref|XP_002265911.1|/0/PREDICTED: cytochrome P450 77A3 [Vitis vinifera]	2.46672	0.378756	1.59075	2.27142	0.01	0.0884129	0.01	0.01
Csa1M056970.1:gi|356530191|ref|XP_003533667.1|/0/PREDICTED: allantoate deiminase, chloroplastic-like [Glycine max]	0.01	0.01	0.01	4.82056	0.01	0.01	0.01	1.29849
Csa6M301610.1:gi|224121122|ref|XP_002330909.1|/5.16711e-36/predicted protein [Populus trichocarpa]	7.22446	4.53204	3.1264	6.03417	3.30936	6.25548	11.2894	4.75653
Csa6M497110.1:-----------------------------------gi|225438169|ref|XP_002262764.1|/1.27457e-60/PREDICTED: transcription factor bHLH25-like [Vitis vinifera]	0.01	0.147485	0.137651	0.301099	0.688057	0.413129	3.0076	4.55373
Csa6M042290.1:gi|297743770|emb|CBI36653.3|/2.30438e-96/unnamed protein product [Vitis vinifera]	3.85152	3.83834	4.01228	1.72396	6.30321	5.0175	5.06915	1.98238
Csa3M892750.1:gi|255572850|ref|XP_002527357.1|/0/lyase, putative [Ricinus communis]	4.82005	4.61724	2.8258	2.39521	1.97749	7.35024	3.38113	2.16709
Csa6M499070.1:gi|359495650|ref|XP_003635046.1|/4.47257e-25/PREDICTED: uncharacterized protein LOC100268048 [Vitis vinifera]	4.37753	1.64984	3.4646	5.68388	3.84845	1.15536	22.4296	17.829
Csa3M117980.2:gi|147800078|emb|CAN77649.1|/4.71208e-176/hypothetical protein VITISV_032320 [Vitis vinifera]	2.31578	1.60012	1.49342	1.70141	5.22546	1.36955	3.49612	1.8714
Csa2M147920.1:gi|356525213|ref|XP_003531221.1|/4.15597e-119/PREDICTED: hydroxycinnamoyl-Coenzyme A shikimate/quinate hydroxycinnamoyltransferase-like [Glycine max]	16.4513	15.8637	29.6117	33.3779	92.2332	16.7267	122.19	134.189
Csa2M007970.1:gi|225445591|ref|XP_002285400.1|/6.32341e-108/PREDICTED: uncharacterized protein LOC100250952 isoform 1 [Vitis vinifera]	1.83173	1.20813	0.805403	6.78273	2.41552	2.9007	1.84357	8.04169
Csa2M437080.1:gi|224079079|ref|XP_002305741.1|/2.55865e-25/predicted protein [Populus trichocarpa]	17.9798	14.031	19.4385	33.1209	19.6375	12.0775	16.8186	41.5989
Csa1M596490.1:gi|149941236|emb|CAO02550.1|/6.23131e-06/putative ribosomal protein S3 [Vigna unguiculata]	54.1834	62.3977	54.1602	0.01	33.1855	106.037	32.1142	0.01
Csa3M842740.1:-	4.23054	9.64635	9.0031	13.875	26.1834	8.18815	118.369	130.704
Csa5M159620.1:gi|356563254|ref|XP_003549879.1|/0/PREDICTED: flavonoid 3'-monooxygenase-like [Glycine max]	75.8777	83.8105	78.7479	62.6291	14.2021	72.8161	40.4194	22.1005
Csa6M501340.1:gi|224093824|ref|XP_002310007.1|/9.53188e-95/cytochrome P450 [Populus trichocarpa]	10.319	21.3901	23.291	6.17061	44.3994	12.736	35.8231	10.3547
Csa2M036040.1:gi|42573065|ref|NP_974629.1|/1.32795e-32/Low temperature and salt responsive protein [Arabidopsis thaliana]	38.0427	33.8843	33.9248	88.0428	40.2383	58.6748	41.878	115.515
Csa4M182290.1:gi|359475790|ref|XP_003631757.1|/3.39042e-28/PREDICTED: uncharacterized protein LOC100854461 [Vitis vinifera]	0.01	0.374386	1.39768	4.2038	1.39728	0.349571	3.99912	7.98654
Csa6M425720.1:gi|356542033|ref|XP_003539476.1|/5.63743e-68/PREDICTED: NAC domain-containing protein 90-like [Glycine max]	0.01	0.491618	0.458836	0.250916	0.917409	0.918065	2.86439	11.0393
Csa5M606690.1:gi|225423470|ref|XP_002274151.1|/0/PREDICTED: pentatricopeptide repeat-containing protein At1g69290 [Vitis vinifera]	5.93241	6.37083	5.11633	3.93216	5.32223	4.08099	4.3162	2.12092
Csa2M350990.1:gi|225425836|ref|XP_002266642.1|/0/PREDICTED: ATP-dependent RNA helicase dhx8-like [Vitis vinifera]	8.21615	9.00018	8.65848	5.79497	12.2088	6.65826	10.0172	5.86868
Csa1M466560.1:gi|148270935|gb|ABQ53633.1|/7.08433e-179/esterase [Cucumis melo]	0.549228	0.853863	0.796925	1.59794	0.531132	0.265756	1.52013	3.1956
Csa4M082400.1:gi|258456188|gb|ACV72277.1|/2.96805e-84/ubiquitin-conjugating enzyme 13 [Citrus sinensis]	0.01	0.01	0.01	5.4843	0.01	0.01	0.01	8.16123
Csa4M088750.1:gi|8131905|gb|AAF73132.1|AF149017_1/0/homogentisate 1,2-dioxygenase [Solanum lycopersicum]	1.29336	1.54672	1.44358	3.73662	8.4666	1.63676	8.81163	13.777
Csa2M409500.1:gi|357474467|ref|XP_003607518.1|/1.01283e-24/Glutaredoxin-C9 [Medicago truncatula]	8.33143	6.28003	5.86125	9.81606	10.9867	13.1935	22.1066	39.2208
Csa6M363020.1:gi|343887299|dbj|BAK61845.1|/3.13077e-96/ankyrin repeat family protein [Citrus unshiu]	0.295339	0.816272	0.28569	0.260384	6.569	0.285813	7.72844	2.11935
Csa1M031860.1:-----------------------------------gi|225457458|ref|XP_002265041.1|/9.26803e-69/PREDICTED: transcription factor BTF3 [Vitis vinifera]	1.43168	1.48385	0.83094	3.02935	0.276901	0.554198	1.15274	4.165
Csa3M747620.1:gi|42569681|ref|NP_181207.2|/1.31198e-136/2-oxoglutarate (2OG) and Fe(II)-dependent oxygenase-like protein [Arabidopsis thaliana]	2.49782	3.88326	0.724862	0.59459	0.120776	1.69207	0.754187	1.16265
Csa4M622740.1:gi|147791559|emb|CAN72865.1|/1.11438e-84/hypothetical protein VITISV_029731 [Vitis vinifera]	14.9239	18.0013	15.3075	4.01534	77.6354	42.7051	76.7851	20.4356
Csa2M012650.1:-	9.14785	6.32081	11.7986	2.58085	12.9748	8.26259	9.82075	1.77418
Csa6M439940.1:gi|373089193|gb|AEY55359.1|/0/calcium-dependent protein kinase [Morus alba var. multicaulis]	16.0369	10.1932	6.94227	7.07724	1.79933	10.2893	2.49688	2.16517
Csa4M624990.1:gi|302142852|emb|CBI20147.3|/1.74658e-74/unnamed protein product [Vitis vinifera]	15.3476	12.583	13.9598	10.0574	11.5191	2.88183	8.53028	2.39904
Csa6M525730.1:gi|224115626|ref|XP_002317082.1|/3.86318e-120/predicted protein [Populus trichocarpa]	1.63984	2.16312	2.16308	6.54532	2.0183	2.16401	3.30086	11.9698
Csa6M185280.1:gi|255573810|ref|XP_002527824.1|/1.77437e-29/structural constituent of ribosome, putative [Ricinus communis]	63.4446	82.8429	66.6873	29.0689	49.2766	59.4643	48.2679	18.6025
Csa3M710830.1:gi|224075704|ref|XP_002304728.1|/9.18567e-114/multidrug resistance protein ABC transporter family [Populus trichocarpa]	2.98943	2.32378	5.18107	3.09685	8.07052	5.42438	5.51603	3.26129
Csa6M137590.1:gi|224081427|ref|XP_002306405.1|/5.92764e-41/SAUR family protein [Populus trichocarpa]	25.492	35.8074	36.6642	58.9078	52.5479	30.188	42.1985	85.2848
Csa5M609710.1:gi|379131260|emb|CCF55356.1|/2.24596e-105/ribulose-1,5-bisphosphate carboxylase small subunit [Cucumis sativus]	71944.4	65534.7	60464.7	83821.2	9246.42	76275	11757.1	20011.6
Csa7M190690.1:gi|255579560|ref|XP_002530622.1|/2.68468e-25/chaperone protein DNAj, putative [Ricinus communis]	15.5236	12.4692	16.8935	36.5424	6.38016	9.01373	4.29658	18.2902
Csa3M181980.1:gi|224120084|ref|XP_002318238.1|/4.85117e-102/predicted protein [Populus trichocarpa]	5.5518	4.79509	8.05561	19.0894	7.38221	6.49203	6.05331	22.477
Csa7M446790.1:gi|297743280|emb|CBI36147.3|/1.4461e-18/unnamed protein product [Vitis vinifera]	4.08339	4.23219	2.82141	0.771449	23.411	17.7825	36.4008	6.44876
Csa3M169500.1:gi|224099073|ref|XP_002311365.1|/0/predicted protein [Populus trichocarpa]	5.22573	4.28779	6.52936	2.34201	9.4754	6.32146	6.86656	2.61822
Csa1M481220.1:gi|6683481|dbj|BAA89231.1|/1.15706e-47/wrp15a [Citrullus lanatus]	18.306	35.4715	25.407	6.31542	10.006	19.6412	16.8222	2.547
CsaUNM008270.1:gi|255544141|ref|XP_002513133.1|/5.58608e-32/DNA repair helicase rad5,16, putative [Ricinus communis]	11.7397	13.1815	15.8987	10.2468	28.95	14.2013	20.4804	10.929
Csa5M606530.1:gi|357474983|ref|XP_003607777.1|/1.19457e-129/Anthocyanidin 5 3-O-glucosyltransferase [Medicago truncatula]	14.5276	5.93798	17.1209	18.9958	55.1075	15.6431	21.4174	37.0846
Csa3M200200.1:gi|255554038|ref|XP_002518059.1|/1.10356e-75/arp2/3 complex 20 kD subunit, putative [Ricinus communis]	8.5938	12.7242	11.8757	7.79315	12.7628	8.61361	12.974	3.92871
Csa7M135940.1:-	5.52458	7.15738	8.68414	0.01	6.01038	4.67808	6.25531	0.4018
Csa1M629130.1:gi|225436658|ref|XP_002276327.1|/1.18085e-54/PREDICTED: pentatricopeptide repeat-containing protein At4g28010-like [Vitis vinifera]	8.58783	12.8777	19.4425	13.2419	9.71847	8.13399	7.53991	4.25251
Csa7M044800.1:gi|225447340|ref|XP_002280526.1|/3.89527e-96/PREDICTED: peroxisome biogenesis protein 22 [Vitis vinifera]	5.10041	6.1977	6.8052	4.3727	7.99383	3.91467	6.72648	2.9676
Csa6M363560.1:gi|343887283|dbj|BAK61829.1|/1.76033e-44/WRKY DNA-binding protein [Citrus unshiu]	1.21971	3.1604	1.47483	1.12912	31.5523	6.19694	35.9071	12.7741
Csa3M153170.1:gi|255551703|ref|XP_002516897.1|/7.18104e-161/Flavonol synthase/flavanone 3-hydroxylase, putative [Ricinus communis]	2.48529	1.49129	2.27756	2.90615	43.0083	10.7598	18.826	43.9137
Csa2M194880.1:gi|307136252|gb|ADN34084.1|/8.66238e-157/hypothetical protein [Cucumis melo subsp. melo]	0.877107	0.489499	0.261062	0.01	0.913455	1.9588	1.76555	1.13843
Csa3M851830.2:gi|359493689|ref|XP_002281860.2|/0/PREDICTED: lysine-specific histone demethylase 1 homolog 2-like [Vitis vinifera]	1.082	0.897147	0.889655	2.74735	0.784765	0.994747	1.25234	1.44796
Csa4M002540.1:gi|8777580|dbj|BAA97098.1|/3.6632e-101/unnamed protein product [Arabidopsis thaliana]	9.60524	5.75193	8.25904	0.112912	6.60535	7.43633	5.15589	0.372578
Csa1M074970.1:gi|255536771|ref|XP_002509452.1|/3.31999e-70/zinc finger protein, putative [Ricinus communis]	6.5369	4.56283	3.74238	3.66964	18.4485	6.84246	13.6953	9.08159
Csa7M012940.1:gi|118564|sp|P13443.1|DHGY_CUCSA/0/RecName: Full=Glycerate dehydrogenase; Short=GDH; AltName: Full=NADH-dependent hydroxypyruvate reductase; Short=HPR	4.04607	3.17691	3.67667	15.8254	2.60851	1.42384	2.46801	12.7695
Csa1M013780.1:-	24.0815	24.9591	25.6242	6.68787	25.6169	25.6352	21.8134	9.80803
Csa3M119450.1:gi|224130576|ref|XP_002320875.1|/9.73471e-68/predicted protein [Populus trichocarpa]	15.1024	18.8322	22.5982	13.1069	22.1354	16.6705	25.1749	6.17843
Csa2M236120.1:gi|147858322|emb|CAN81424.1|/3.30457e-130/hypothetical protein VITISV_035944 [Vitis vinifera]	24.5631	19.2185	25.1583	24.5859	7.68507	45.0947	26.6608	6.58539
Csa4M006210.1:-----------------------------------gi|292668919|gb|ADE41114.1|/4.73309e-41/AP2 domain class transcription factor [Malus x domestica]	10.3777	6.45351	9.28572	24.1544	2.00715	2.00859	2.35006	5.28333
Csa2M292850.1:gi|2462265|emb|CAA73328.1|/4.56149e-135/patatin-like protein [Cucumis sativus]	0.713662	2.66281	2.07104	2.26511	8.8339	3.72947	21.5482	25.1632
Csa7M192210.1:-	2.40815	1.24795	0.582368	0.01	6.40422	0.582618	4.84742	0.01
Csa7M009730.1:gi|224078098|ref|XP_002305487.1|/2.34847e-63/predicted protein [Populus trichocarpa]	1085.05	1024.76	379.672	314.909	229.562	2246.45	293.064	143.604
Csa4M637160.1:gi|359493840|ref|XP_002285024.2|/7.61799e-94/PREDICTED: xylosyltransferase oxt [Vitis vinifera]	3.79041	2.83728	2.24068	2.22786	14.6621	2.44543	9.32531	4.77835
Csa6M081450.3:-----------------------------------gi|168480805|gb|ACA24496.1|/9.96645e-135/putative transcription factor [Cucumis sativus]	1.78325	2.25895	4.21664	21.3818	2.29933	4.21845	1.79477	23.2874
Csa2M171900.1:gi|164449260|gb|ABY56089.1|/2.11619e-67/proton gradient regulation 5 [Cucumis melo]	113.362	100.002	85.5262	115.858	19.8676	80.9476	23.6312	41.4105
Csa5M608080.1:gi|255546939|ref|XP_002514527.1|/9.22837e-98/conserved hypothetical protein [Ricinus communis]	0.12456	2.58197	1.32539	1.44959	0.240911	0.964334	3.00874	2.60903
Csa6M513670.1:gi|356555676|ref|XP_003546156.1|/0/PREDICTED: 5'-adenylylsulfate reductase 3, chloroplastic-like [Glycine max]	117.903	89.7881	236.326	198.243	101.296	46.7175	64.4765	97.4537
Csa7M029390.1:gi|11132836|sp|O64966.1|HMDH1_GOSHI/0/RecName: Full=3-hydroxy-3-methylglutaryl-coenzyme A reductase 1; Short=HMG-CoA reductase 1	15.7067	15.3607	6.07741	5.19822	17.0586	2.26052	22.1314	12.1849
Csa5M478620.1:gi|223469141|gb|ACM89977.1|/1.09829e-18/alpha/beta amyrin synthase [Malus x domestica]	13.4168	6.32081	7.07918	3.22606	21.8212	12.9841	31.3036	7.45156
Csa3M733250.1:gi|225440538|ref|XP_002275792.1|/6.55336e-48/PREDICTED: uncharacterized protein LOC100254537 [Vitis vinifera]	7.11958	5.65202	7.4731	5.84957	4.54118	13.6333	4.42132	1.58646
Csa3M733870.1:gi|225435226|ref|XP_002282125.1|/4.54217e-164/PREDICTED: putative receptor protein kinase ZmPK1 [Vitis vinifera]	1.52256	1.99332	1.47282	1.18693	3.48725	3.48975	2.90349	1.16563
Csa7M073520.1:gi|225438783|ref|XP_002283079.1|/1.05047e-60/PREDICTED: CBS domain-containing protein CBSX1, chloroplastic-like [Vitis vinifera]	5.00026	28.6163	8.83258	10.6953	17.4499	18.7247	40.2605	90.0627
Csa1M587970.1:gi|255546095|ref|XP_002514107.1|/1.17535e-42/hypothetical protein RCOM_1046780 [Ricinus communis]	32.9865	43.1463	91.4068	97.4577	38.5861	72.4877	42.0432	49.3647
Csa6M505950.1:gi|359806673|ref|NP_001241283.1|/4.27306e-45/uncharacterized protein LOC100800959 [Glycine max]	153.684	245.121	221.618	381.492	432.65	164.15	494.106	835.734
Csa4M624970.1:gi|302142859|emb|CBI20154.3|/1.97935e-100/unnamed protein product [Vitis vinifera]	12.0884	7.8306	11.3562	4.42705	10.5661	2.69966	8.18902	2.56993
Csa6M302120.1:gi|225439823|ref|XP_002277319.1|/5.09307e-38/PREDICTED: uncharacterized protein LOC100243200 [Vitis vinifera]	1.86592	0.644638	0.902478	1.97409	0.01	0.902866	1.25198	3.61886
Csa3M911780.1:gi|255552944|ref|XP_002517515.1|/3.12016e-169/vacuolar protein sorting-associated protein, putative [Ricinus communis]	2.66812	2.21228	2.58095	1.90539	7.35361	2.84027	2.9539	2.40623
Csa1M229510.1:gi|356565167|ref|XP_003550816.1|/0/PREDICTED: uncharacterized protein LOC100783258 [Glycine max]	0.374673	0.517768	0.422836	0.198197	0.966207	0.241725	0.879884	0.145332
Csa4M429280.1:-	37.9466	43.754	49.0954	0.01	102.75	72.9862	120.782	0.01
Csa4M642340.1:gi|358348855|ref|XP_003638457.1|/6.41437e-40/Cytochrome B5 [Medicago truncatula]	10.5418	12.4159	11.1244	21.5455	13.9016	19.4761	15.9149	33.456
Csa6M290790.1:gi|356539104|ref|XP_003538040.1|/1.53492e-76/PREDICTED: LOB domain-containing protein 1-like [Glycine max]	27.5679	57.6294	16.9495	24.7171	28.9189	36.8528	32.9191	50.0231
Csa3M199050.1:gi|224103687|ref|XP_002313154.1|/0/predicted protein [Populus trichocarpa]	8.49258	5.86804	9.82591	8.66193	3.22069	10.9582	6.70388	3.29419
Csa5M146260.1:gi|224115444|ref|XP_002317036.1|/7.52679e-42/predicted protein [Populus trichocarpa]	4.1057	3.19149	4.96445	12.081	4.96303	2.73162	6.19834	14.9303
Csa3M716370.1:gi|229368456|gb|ACQ59094.1|/1.48316e-60/cinnamoyl-CoA reductase 4 [Gossypium hirsutum]	0.656769	3.40351	1.27062	1.04227	0.01	0.317792	0.661012	3.82131
Csa6M006850.1:gi|356502533|ref|XP_003520073.1|/0/PREDICTED: fatty acid desaturase 2-like [Glycine max]	226.095	157.309	191.838	103.466	52.1019	233.307	46.2074	33.5431
Csa6M107910.1:gi|118486275|gb|ABK94979.1|/3.02492e-111/unknown [Populus trichocarpa]	1.63052	1.91526	1.36695	2.53007	8.40958	2.1039	4.59495	3.66828
Csa7M045490.1:gi|225447417|ref|XP_002276175.1|/1.64679e-104/PREDICTED: fasciclin-like arabinogalactan protein 21-like [Vitis vinifera]	1.5481	0.534837	1.7471	2.25204	3.74273	1.49816	4.6743	9.98318
Csa6M517360.1:-	9.03057	5.61579	12.8121	5.09552	34.9321	16.3133	20.6015	8.75717
Csa3M734040.1:gi|356496074|ref|XP_003516895.1|/0/PREDICTED: L-type lectin-domain containing receptor kinase S.4-like [Glycine max]	0.780285	0.808719	0.617557	0.938091	3.29269	1.167	3.78384	1.15563
Csa3M130290.1:gi|356526145|ref|XP_003531680.1|/4.16092e-26/PREDICTED: coiled-coil domain-containing protein 72 [Glycine max]	496.484	521.214	559.137	1171.58	795.118	467.663	979.62	2194.73
Csa4M189510.1:gi|357457017|ref|XP_003598789.1|/2.42516e-10/Subtilisin inhibitor [Medicago truncatula]	2.07783	3.87639	2.41193	0.01	3.61687	2.81513	4.60076	0.01
Csa5M598660.1:-	8.25652	1.60451	4.99173	0.272974	4.9903	3.49571	5.71303	0.900738
Csa3M077640.1:-	4.18446	4.33695	5.62187	1.8446	8.09318	6.52417	5.38136	1.62311
Csa5M639480.1:gi|224112281|ref|XP_002332804.1|/4.69498e-105/predicted protein [Populus trichocarpa]	22.9778	24.1271	7.86197	6.26324	36.3876	8.05956	41.4051	17.6895
Csa1M701340.1:gi|297826989|ref|XP_002881377.1|/5.09329e-16/pentatricopeptide repeat-containing protein [Arabidopsis lyrata subsp. lyrata]	8.9222	6.81383	9.08494	1.73885	13.6235	9.54329	11.343	2.73224
Csa4M280630.1:gi|224052982|ref|XP_002297648.1|/5.32547e-63/predicted protein [Populus trichocarpa]	22.042	113.481	38.2402	44.992	14.3649	40.5752	58.5957	62.5905
Csa7M379080.1:gi|225437164|ref|XP_002274787.1|/0/PREDICTED: calcium-transporting ATPase 12, plasma membrane-type-like [Vitis vinifera]	0.694659	2.6399	1.38872	0.832921	12.0471	1.52377	9.83467	8.37994
Csa1M038390.1:gi|255547323|ref|XP_002514719.1|/6.61788e-18/kinase, putative [Ricinus communis]	21.9853	20.5742	25.603	16.0335	17.9583	17.558	21.6977	8.56929
Csa5M218850.1:gi|351726465|ref|NP_001238663.1|/8.97382e-34/uncharacterized protein LOC100499962 [Glycine max]	10.6391	13.3083	13.8403	8.53897	22.3511	12.7812	21.0465	10.2459
Csa3M702070.1:gi|225450232|ref|XP_002266606.1|/0/PREDICTED: DUF246 domain-containing protein At1g04910 [Vitis vinifera]	8.52309	3.99215	6.34202	5.85251	5.30993	4.91718	10.6402	7.8677
Csa1M050100.1:gi|307136124|gb|ADN33970.1|/0/lipase [Cucumis melo subsp. melo]	13.8454	5.50081	8.92869	7.93436	13.2776	17.1951	10.2189	8.52566
Csa3M134870.1:gi|225433195|ref|XP_002281751.1|/0/PREDICTED: uncharacterized protein LOC100258054 [Vitis vinifera]	3.49282	4.07261	2.72173	1.36008	1.21974	4.64771	3.32008	0.987896
Csa5M002610.1:gi|225463167|ref|XP_002267200.1|/0/PREDICTED: DNA (cytosine-5)-methyltransferase 1B-like [Vitis vinifera]	3.17904	3.54593	2.548	2.40238	5.35806	4.01409	5.30216	2.431
Csa4M064650.1:gi|23978426|dbj|BAC21261.1|/1.00746e-98/glutathione S-transferase [Cucurbita maxima]	16.1488	33.6948	22.6096	14.3873	37.6034	22.6193	91.103	50.0704
Csa3M121690.1:gi|255541684|ref|XP_002511906.1|/0/BRASSINOSTEROID INSENSITIVE 1-associated receptor kinase 1 precursor, putative [Ricinus communis]	50.9595	33.2695	32.5252	24.5887	11.1457	19.9107	13.9007	10.2528
Csa1M002660.1:gi|357463589|ref|XP_003602076.1|/0/Aspartyl aminopeptidase [Medicago truncatula]	1.75365	3.83707	4.33514	5.2052	126.437	5.56268	112.371	92.9074
Csa7M388300.1:gi|357440677|ref|XP_003590616.1|/1.29974e-38/Senescence-associated protein SAG102 [Medicago truncatula]	141.399	119.873	174.633	92.6464	152.045	65.81	167.344	65.2701
Csa3M203260.1:gi|255570480|ref|XP_002526198.1|/0/sec15, putative [Ricinus communis]	17.1192	12.5064	11.2124	6.85476	8.9099	6.50025	8.79439	5.91408
Csa5M428440.1:gi|219567000|dbj|BAH05018.1|/2.83287e-141/galactose-binding type-2 ribosome-inactivating protein [Momordica charantia]	91.9869	89.1529	12.3963	11.7471	56.1917	34.4017	69.966	17.9255
Csa7M432520.1:gi|297743460|emb|CBI36327.3|/3.55345e-83/unnamed protein product [Vitis vinifera]	292.797	352.803	227.02	373.801	55.365	158.64	71.7568	120.643
Csa5M288090.1:-	0.01	0.01	0.01	0.01	7.43101	5.78381	2.57795	0.01
Csa3M127760.1:gi|359489252|ref|XP_002263787.2|/0/PREDICTED: protein WAX2-like [Vitis vinifera]	65.442	52.7974	29.1445	26.6292	10.8988	14.0332	11.1161	6.29508
Csa3M126940.1:gi|225436164|ref|XP_002264054.1|/1.0296e-90/PREDICTED: glutathione transferase GST 23 [Vitis vinifera]	164.04	162.161	201.05	141.803	561.232	105.765	468.597	260.972
Csa3M145780.1:gi|28194659|gb|AAO33591.1|AF479309_1/1.06826e-60/putative early light induced protein [Arachis hypogaea]	6.08277	7.56532	28.9494	29.989	125.176	37.674	58.527	199.184
Csa2M000190.1:gi|225444776|ref|XP_002279848.1|/1.47714e-80/PREDICTED: uncharacterized protein LOC100249118 [Vitis vinifera]	30.1998	33.88	31.1392	57.9323	27.6001	59.4147	28.7248	59.5686
Csa2M096930.1:gi|147865073|emb|CAN83232.1|/1.49058e-173/hypothetical protein VITISV_021876 [Vitis vinifera]	0.241558	0.100144	0.186933	0.178894	1.68192	0.28052	0.826605	0.337313
Csa3M892720.1:gi|359492502|ref|XP_003634422.1|/5.33453e-115/PREDICTED: uncharacterized protein LOC100852766 [Vitis vinifera]	3.04472	4.49077	4.07803	2.72566	11.3246	6.00635	5.65734	3.67932
Csa7M071460.1:gi|225442077|ref|XP_002271801.1|/1.38194e-29/PREDICTED: 40S ribosomal protein S29-like [Vitis vinifera]	65.3156	74.7751	62.7687	90.3297	41.2834	50.4018	56.7148	91.1574
Csa4M614230.1:gi|255561154|ref|XP_002521589.1|/2.43244e-137/aldo/keto reductase, putative [Ricinus communis]	0.132652	0.01	0.128318	0.0701713	69.0156	7.06055	21.228	39.2856
Csa5M152160.1:gi|225426122|ref|XP_002272642.1|/6.23446e-31/PREDICTED: uncharacterized protein LOC100241699 [Vitis vinifera]	38.4616	41.4856	36.3398	37.4976	36.1132	53.8839	69.5432	108.379
Csa4M575870.1:-	7.82649	8.84913	7.57079	1.50549	10.3209	4.81984	12.1736	1.24193
Csa4M046750.1:-	40.0532	35.7869	40.0806	8.03668	28.0484	35.4198	31.2766	6.42879
Csa6M008010.1:gi|147840488|emb|CAN68422.1|/0/hypothetical protein VITISV_018267 [Vitis vinifera]	8.40777	5.0994	6.68719	6.22664	8.85348	3.19436	3.76093	5.18183
Csa7M425930.1:gi|255573105|ref|XP_002527482.1|/9.68313e-44/conserved hypothetical protein [Ricinus communis]	2.1345	1.72066	2.75301	1.88187	4.12834	1.14758	5.49007	0.827951
Csa1M537470.1:gi|224115242|ref|XP_002332196.1|/7.63567e-86/predicted protein [Populus trichocarpa]	17.6886	17.0237	11.4071	4.45572	1.62912	6.72493	8.90143	3.43061
Csa6M046260.1:gi|296084465|emb|CBI25024.3|/0/unnamed protein product [Vitis vinifera]	4.76651	3.93387	3.67155	1.9611	2.73153	4.7836	2.93169	2.82468
Csa4M638320.1:gi|18416995|ref|NP_567775.1|/4.48076e-123/aluminum induced protein with YGL and LRDR motifs [Arabidopsis thaliana]	52.1152	65.2753	45.0684	34.095	6.23299	20.3162	14.2714	6.10735
Csa1M049460.1:gi|297733653|emb|CBI14900.3|/2.56841e-130/unnamed protein product [Vitis vinifera]	28.4853	61.1466	41.0437	52.8337	130.933	39.2158	111.079	201.52
Csa2M059780.1:gi|68164865|ref|YP_247661.1|/0/Ycf2 [Cucumis sativus]	14.0145	16.0427	10.6227	9.5158	20.3291	15.3842	7.26304	11.5618
Csa3M081900.1:gi|224122942|ref|XP_002330402.1|/1.40165e-42/predicted protein [Populus trichocarpa]	3.02961	9.42004	5.49493	9.01475	15.0152	10.6281	38.1148	59.0516
Csa7M059660.1:gi|225465718|ref|XP_002263056.1|/0/PREDICTED: UDP-glycosyltransferase 85A2 isoform 1 [Vitis vinifera]	83.8417	68.9659	71.2635	71.5049	5.97523	28.7016	12.4375	7.41133
Csa3M556210.1:gi|225451535|ref|XP_002273468.1|/8.37671e-158/PREDICTED: glycerophosphodiester phosphodiesterase GDE1 [Vitis vinifera]	7.68638	4.7301	5.92496	3.36715	36.9333	26.0346	19.0983	32.4934
Csa3M880040.1:-	44.8484	71.6382	65.3299	46.0529	85.2108	10.7228	108.863	28.5503
Csa2M349630.1:gi|15220546|ref|NP_176947.1|/8.08218e-52/sulfur E2 [Arabidopsis thaliana]	12.0865	14.5805	17.2499	16.8749	1.14966	4.60195	2.39303	4.84194
Csa3M184590.1:gi|224120522|ref|XP_002318350.1|/3.61334e-41/predicted protein [Populus trichocarpa]	2.81457	2.61007	2.14943	2.11577	20.6287	2.58043	7.60372	11.7219
Csa5M412760.1:gi|31747031|gb|AAP57672.1|/4.71581e-79/MutT-like protein [Cucumis sativus]	73.468	73.5286	79.8596	47.2774	36.1341	85.5134	60.4755	15.4239
Csa3M167360.1:gi|359477214|ref|XP_002273031.2|/4.20184e-123/PREDICTED: GDSL esterase/lipase At4g16230-like [Vitis vinifera]	1.3771	1.28455	2.13136	4.58933	3.46248	1.46594	3.32638	3.2851
Csa3M895770.1:gi|225429993|ref|XP_002284059.1|/2.31012e-153/PREDICTED: uncharacterized protein LOC100259497 [Vitis vinifera]	5.99717	8.44399	7.88091	13.827	10.0672	7.33678	11.3885	24.8864
Csa3M414070.1:gi|356549817|ref|XP_003543287.1|/0/PREDICTED: kinesin-3-like [Glycine max]	5.11372	3.8781	3.8608	2.47417	4.10093	3.98316	2.94997	2.53993
Csa3M120410.1:gi|224130474|ref|XP_002320846.1|/3.39267e-20/hypothetical protein POPTRDRAFT_572354 [Populus trichocarpa]	179.514	113.975	146.049	540.834	8.04765	151.864	17.3495	50.4945
Csa5M171170.1:gi|356529875|ref|XP_003533512.1|/0/PREDICTED: uncharacterized protein LOC100813721 [Glycine max]	3.79815	3.65026	5.01008	4.89507	1.33564	6.08151	2.15461	3.77692
Csa6M485150.1:gi|255585897|ref|XP_002533622.1|/8.91269e-88/Auxin-induced protein 5NG4, putative [Ricinus communis]	1.61421	0.912566	1.84538	1.63017	7.2375	1.42013	7.82783	3.32991
Csa1M342430.1:gi|255567041|ref|XP_002524503.1|/3.52839e-30/conserved hypothetical protein [Ricinus communis]	3.77043	4.9736	5.30508	9.24725	20.8828	9.61958	26.9085	53.847
Csa4M188420.1:-	5.29115	2.05649	3.83871	0.01	0.639602	2.56024	1.997	1.53929
Csa4M641570.1:gi|255538230|ref|XP_002510180.1|/1.37645e-128/conserved hypothetical protein [Ricinus communis]	2.87909	2.67532	2.49692	1.89062	8.06467	6.72536	10.8913	3.40808
Csa2M010270.2:gi|147822817|emb|CAN77274.1|/1.67035e-67/hypothetical protein VITISV_018553 [Vitis vinifera]	22.9459	21.7541	28.7346	126.273	39.7353	20.6565	43.6819	186.082
Csa3M119340.1:gi|255564597|ref|XP_002523293.1|/6.0042e-41/ATP synthase delta chain, putative [Ricinus communis]	262.393	224.139	274.341	364.874	153.962	254.328	176.819	344.765
CsaUNM026780.1:-	6.07704	6.87109	8.01613	0.584486	8.01384	3.74247	5.56028	0.642879
Csa1M652270.1:-	20.9817	23.2996	19.8129	48.36	9.17897	9.66899	10.0558	25.8691
Csa1M534770.1:-	89.1626	70.2329	75.3245	110.368	8.62248	151.864	14.9564	39.0814
Csa6M311520.1:-----------------------------------gi|149728070|gb|ABR28345.1|/3.42016e-41/MYB transcription factor MYB112 [Medicago truncatula]	1.75548	0.909723	0.84906	1.16078	29.2842	0.424713	9.71749	12.5121
Csa5M292200.1:gi|61614851|gb|AAQ21371.2|/1.65913e-14/beta-galactosidase [Sandersonia aurantiaca]	6.52905	4.1643	7.5303	1.85973	7.52815	4.86035	6.06576	1.75331
Csa3M485860.1:-----------------------------------gi|356523020|ref|XP_003530140.1|/4.02425e-69/PREDICTED: transcription factor bHLH68-like [Glycine max]	17.2349	14.7564	15.3429	6.67262	35.025	24.7768	31.5501	16.8585
Csa5M065150.1:-	4.02505	1.39058	0.01	0.01	1.29748	0.865605	1.80047	1.30107
Csa3M416650.1:gi|224115304|ref|XP_002316997.1|/0/predicted protein [Populus trichocarpa]	0.01	0.01	0.01	0.01	3.18226	0.01	1.07414	0.413975
Csa7M428880.1:-	0.527629	4.37485	2.04156	0.01	8.16391	2.04244	3.18623	0.01
Csa1M561410.1:gi|255542894|ref|XP_002512510.1|/1.27688e-103/Nicotianamine synthase, putative [Ricinus communis]	150.351	95.775	123.523	106.045	10.8882	158.922	49.0589	9.26724
Csa6M088710.1:gi|307135814|gb|ADN33686.1|/0/cytochrome p450 [Cucumis melo subsp. melo]	51.8302	41.7029	9.14149	9.68889	31.5621	11.5025	41.183	16.0987
Csa3M239250.1:gi|307135882|gb|ADN33748.1|/5.7428e-119/hypothetical protein [Cucumis melo subsp. melo]	6.65084	9.39982	11.8923	17.9109	76.4009	7.80159	80.7314	93.1072
Csa3M118070.1:gi|225453438|ref|XP_002275512.1|/3.52785e-30/PREDICTED: uncharacterized protein LOC100266789 [Vitis vinifera]	5.75008	4.96635	8.34332	21.7989	6.95078	11.5929	10.1276	27.0436
Csa7M290490.1:-	15.653	23.496	24.0177	39.9735	31.8404	15.1481	29.3353	58.7274
Csa5M610410.1:gi|255570651|ref|XP_002526280.1|/9.1111e-10/conserved hypothetical protein [Ricinus communis]	2.60883	6.75975	5.67809	6.55517	5.04575	29.0338	11.8156	28.8403
Csa7M067520.1:-	25.321	19.0864	12.0242	9.25436	13.8016	24.5042	14.3641	12.3219
Csa2M177210.1:-----------------------------------gi|292668935|gb|ADE41122.1|/3.4089e-68/AP2 domain class transcription factor [Malus x domestica]	2.66579	12.1144	1.58689	1.95254	8.5271	2.5798	12.1768	11.8119
Csa2M351720.1:gi|297802692|ref|XP_002869230.1|/4.26e-99/hypothetical protein ARALYDRAFT_491392 [Arabidopsis lyrata subsp. lyrata]	8.20827	6.92462	5.90891	3.33228	4.43041	4.98778	12.8723	2.88773
Csa6M490840.1:gi|255565156|ref|XP_002523570.1|/1.95281e-80/conserved hypothetical protein [Ricinus communis]	6.42363	3.44365	5.14242	14.2951	5.99778	3.64411	6.68807	18.6875
Csa1M042340.1:-----------------------------------gi|225455954|ref|XP_002276500.1|/3.68005e-68/PREDICTED: transcription factor BEE 3 [Vitis vinifera]	23.3953	31.5746	14.6531	7.56794	3.25532	2.44324	5.08197	0.587578
Csa3M600000.1:gi|225544167|ref|YP_002720156.1|/2.71928e-06/ORF126 [Jatropha curcas]	14.3906	18.0551	12.4552	7.2118	21.241	14.6594	7.62296	6.61025
Csa3M850530.1:-----------------------------------gi|359482873|ref|XP_003632856.1|/3.3496e-42/PREDICTED: transcription factor bHLH87-like [Vitis vinifera]	2.24436	2.86295	1.50302	0.182652	1.16868	0.668298	1.56383	0.803599
Csa5M644580.1:gi|255551354|ref|XP_002516723.1|/2.11573e-170/cytochrome P450, putative [Ricinus communis]	3.91325	3.59232	2.37939	2.77979	5.18991	3.57062	1.46288	0.910746
Csa4M094000.1:gi|225452968|ref|XP_002284346.1|/0/PREDICTED: UDP-glucose 6-dehydrogenase [Vitis vinifera]	111.198	125.47	111.626	126.372	87.6135	122.633	138.545	181.316
Csa6M516590.2:gi|359496705|ref|XP_003635307.1|/1.10696e-102/PREDICTED: uncharacterized protein LOC100265431, partial [Vitis vinifera]	1.78891	1.50646	1.94677	4.7907	6.16302	1.83941	5.739	7.87145
Csa4M011030.1:gi|224095610|ref|XP_002310418.1|/1.38628e-48/predicted protein [Populus trichocarpa]	14.1108	18.7009	14.7686	35.3643	24.6074	14.1034	25.6101	72.5456
Csa1M420320.1:gi|255586039|ref|XP_002533687.1|/1.65966e-131/zinc finger protein, putative [Ricinus communis]	136.256	155.589	165.631	153.933	54.5907	128.718	114.008	116.047
Csa4M638470.1:gi|356552166|ref|XP_003544440.1|/0/PREDICTED: nucleobase-ascorbate transporter 3-like [Glycine max]	10.6919	14.273	13.8177	20.5422	11.7458	13.9892	18.8533	30.1094
Csa3M119840.1:gi|307136355|gb|ADN34169.1|/6.31163e-81/hypothetical protein [Cucumis melo subsp. melo]	2669.26	2552.68	2064.48	3850.3	595.857	3163.47	610.401	1323.89
Csa6M109740.1:gi|225433620|ref|XP_002263700.1|/6.67329e-128/PREDICTED: UDP-glycosyltransferase 75D1-like [Vitis vinifera]	5.95823	7.6407	2.83294	2.29709	3.51575	2.83416	7.7246	2.52659
Csa4M438540.1:gi|224159219|ref|XP_002338056.1|/1.10597e-15/predicted protein [Populus trichocarpa]	147.693	134.236	110.631	5.20852	51.2713	176.646	46.5001	5.2882
Csa7M433180.1:gi|356550604|ref|XP_003543675.1|/6.48483e-21/PREDICTED: uncharacterized protein At1g15400-like [Glycine max]	1.53964	0.797872	5.21267	8.14448	5.21118	1.11748	6.19834	10.5258
Csa7M065160.1:gi|255563308|ref|XP_002522657.1|/2.54894e-152/sentrin/sumo-specific protease, putative [Ricinus communis]	2.37466	1.35366	2.06737	1.85284	6.5448	0.631968	3.58501	3.03966
Csa1M571800.1:-	4.05818	6.00867	5.04719	0.01	6.72767	6.17144	5.25137	0.674627
Csa1M001270.1:-	20.3784	11.0197	17.9985	0.01	9.42508	12.0041	9.80917	0.01
Csa1M046820.1:gi|224133650|ref|XP_002321627.1|/4.90134e-107/predicted protein [Populus trichocarpa]	1.73922	2.96141	0.721027	0.262864	0.01	0.961783	0.125033	0.01
Csa6M080930.1:gi|357493453|ref|XP_003617015.1|/0/Receptor-like protein kinase [Medicago truncatula]	0.490177	0.25402	0.37933	0.337086	10.5708	3.13081	9.57087	2.45274
Csa1M004940.1:gi|255540671|ref|XP_002511400.1|/6.94159e-161/conserved hypothetical protein [Ricinus communis]	17.4522	15.8504	15.2286	49.4434	17.8341	17.5857	17.8366	50.8762
Csa3M642670.1:gi|225448717|ref|XP_002280879.1|/3.24245e-137/PREDICTED: probable inactive serine/threonine-protein kinase scy1 isoform 2 [Vitis vinifera]	9.01861	9.02494	9.47602	3.86593	15.037	6.47054	13.4588	6.60442
Csa4M000930.1:gi|225442077|ref|XP_002271801.1|/3.58016e-30/PREDICTED: 40S ribosomal protein S29-like [Vitis vinifera]	58.4927	81.117	79.6925	1662.14	48.5985	47.836	65.504	1206.98
Csa5M496490.1:-	7.0088	5.08495	2.03394	1.85378	10.8446	6.10445	8.4649	0.01
Csa5M603340.1:gi|225424758|ref|XP_002268027.1|/7.71598e-56/PREDICTED: uncharacterized protein LOC100260319 [Vitis vinifera]	19.0598	29.2021	33.4005	47.3434	31.5211	25.128	32.2496	52.7161
Csa5M603940.1:gi|225424803|ref|XP_002271160.1|/8.0618e-158/PREDICTED: probable galacturonosyltransferase-like 9-like [Vitis vinifera]	21.0761	12.7743	15.2608	23.2759	10.608	19.2035	44.1612	17.7129
Csa3M119660.1:gi|225425642|ref|XP_002272064.1|/7.78003e-61/PREDICTED: oxygen-evolving enhancer protein 3-2, chloroplastic [Vitis vinifera]	356.189	272.346	353.491	649.953	165.946	209.092	112.374	378.153
Csa5M153010.1:gi|225426453|ref|XP_002275806.1|/0/PREDICTED: cytochrome P450 86A2 [Vitis vinifera]	7.06621	7.69453	4.23964	3.92719	6.91989	10.4738	14.4038	9.21154
Csa1M070600.1:gi|356527947|ref|XP_003532567.1|/2.70478e-156/PREDICTED: G-type lectin S-receptor-like serine/threonine-protein kinase At1g11410-like [Glycine max]	0.0633724	0.0656818	0.122604	0.01	0.857982	0.183985	0.765382	0.0737446
Csa3M251930.1:gi|323449313|gb|EGB05202.1|/3.96972e-37/expressed protein [Aureococcus anophagefferens]	4.53113	9.81943	5.18001	0.01	3.18679	2.3918	4.5604	0.01
Csa5M435080.1:gi|225465847|ref|XP_002264859.1|/5.21921e-80/PREDICTED: NADPH:quinone oxidoreductase [Vitis vinifera]	95.9998	107.89	108.751	129.098	36.0162	53.951	77.5289	58.2788
Csa5M577430.1:gi|255566821|ref|XP_002524394.1|/0/conserved hypothetical protein [Ricinus communis]	4.92537	3.94466	9.09577	5.89188	68.3071	6.66227	37.2916	30.3835
Csa1M555630.1:gi|225450537|ref|XP_002277327.1|/0/PREDICTED: putative pentatricopeptide repeat-containing protein At1g56570 [Vitis vinifera]	4.64174	6.01362	5.83711	3.39666	5.53619	2.91981	5.52822	2.34063
Csa6M450350.1:gi|356572516|ref|XP_003554414.1|/0/PREDICTED: glucomannan 4-beta-mannosyltransferase 9-like [Glycine max]	1.30926	0.36186	2.61741	4.89426	1.35054	0.929157	3.33823	6.24657
Csa6M355390.1:-	7.41457	4.61086	5.73786	1.04592	4.30217	3.82688	1.98999	1.15042
Csa4M268040.1:gi|255564826|ref|XP_002523407.1|/5.05365e-129/protein binding protein, putative [Ricinus communis]	36.9559	34.5587	36.958	90.7639	11.5545	33.2093	12.305	43.0853
Csa3M792050.1:gi|255581560|ref|XP_002531585.1|/2.42915e-91/sigma factor sigb regulation protein rsbq, putative [Ricinus communis]	77.3246	57.6131	50.7216	30.8972	3.53024	158.975	11.0223	5.69618
Csa1M427530.1:gi|224144252|ref|XP_002325236.1|/2.39086e-42/glutaredoxin C4 [Populus trichocarpa]	44.6868	45.5302	45.0584	85.1393	30.3966	37.748	43.832	81.9671
Csa2M237680.1:-	16.6162	21.7144	16.7722	2.29298	52.3982	23.7708	45.081	11.3493
Csa7M063920.1:gi|342306002|dbj|BAK55737.1|/1.57739e-84/UDP-glucose glucosyltransferase [Gardenia jasminoides]	1.90608	0.718379	1.84381	1.00829	88.6451	19.1168	72.5503	293.59
Csa5M587170.1:gi|359486185|ref|XP_003633408.1|/0/PREDICTED: cleavage and polyadenylation specificity factor subunit 3-I-like [Vitis vinifera]	2.6814	3.77675	3.19237	8.83789	6.24993	3.92564	5.60505	11.681
Csa3M159430.1:gi|359477261|ref|XP_002269707.2|/0/PREDICTED: putative E3 ubiquitin-protein ligase LIN-1-like [Vitis vinifera]	17.6972	16.744	22.17	15.1639	26.2304	13.1585	20.8801	12.4582
Csa1M569460.1:gi|356574961|ref|XP_003555611.1|/0/PREDICTED: formin-like protein 11-like [Glycine max]	2.42165	1.41864	1.27311	0.863296	1.42548	0.611358	1.7485	0.704501
Csa3M011680.1:-	26.7405	27.039	25.8669	9.66025	18.9216	20.8286	11.8156	14.0407
Csa5M537510.1:gi|356547980|ref|XP_003542382.1|/2.97005e-24/PREDICTED: polyphosphoinositide phosphatase-like [Glycine max]	5.43063	6.95289	6.79826	3.88663	11.1212	5.25546	6.75177	3.53146
Csa2M193380.1:gi|307136252|gb|ADN34084.1|/5.2793e-167/hypothetical protein [Cucumis melo subsp. melo]	4.40671	2.28365	2.26458	1.27481	1.53148	3.73149	3.11848	1.24193
Csa7M312930.1:gi|225456004|ref|XP_002279101.1|/0/PREDICTED: stromal 70 kDa heat shock-related protein, chloroplastic-like [Vitis vinifera]	1.05605	1.38641	0.885339	0.111727	1.02125	0.953852	1.3463	0.286742
Csa4M026920.1:gi|224081096|ref|XP_002306292.1|/9.47037e-15/predicted protein [Populus trichocarpa]	3.53075	4.02535	3.07385	7.84442	6.48739	5.80866	11.016	58.9588
Csa6M416820.1:gi|356525381|ref|XP_003531303.1|/2.55244e-89/PREDICTED: phosphatidylinositol-4-phosphate 5-kinase 7-like [Glycine max]	4.38628	4.81354	5.86528	4.43583	11.7272	4.99387	8.18002	5.2543
Csa5M576590.1:gi|300068805|dbj|BAJ10466.1|/0/auxin efflux facilitator [Cucumis sativus]	82.2703	66.8547	63.8228	60.5223	22.0286	43.9461	44.5171	31.3971
Csa5M052540.1:gi|255555559|ref|XP_002518816.1|/1.01854e-124/gibberellin 20-oxidase, putative [Ricinus communis]	1.36113	1.5518	1.84332	1.22403	19.6126	1.58067	6.16466	16.631
Csa6M448720.1:gi|224068915|ref|XP_002326230.1|/0/predicted protein [Populus trichocarpa]	0.01	4.71002	17.2174	10.5773	15.5279	2.5654	81.8706	48.2548
Csa7M041990.1:gi|218194860|gb|EEC77287.1|/1.0018e-138/hypothetical protein OsI_15924 [Oryza sativa Indica Group]	56.2374	49.9916	18.2247	14.3124	24.0415	11.7209	33.5755	13.3933
Csa4M639730.1:gi|359492050|ref|XP_003634359.1|/1.62834e-14/PREDICTED: probable calcium-binding protein CML10-like [Vitis vinifera]	8.77255	9.09223	14.476	27.2974	39.4234	8.98897	21.294	75.662
Csa4M361840.1:-	16.2998	8.44689	9.38527	7.5959	10.8838	10.516	11.7179	1.80644
Csa6M538730.1:gi|225424962|ref|XP_002264993.1|/5.87798e-136/PREDICTED: uncharacterized protein LOC100253105 [Vitis vinifera]	2.3161	2.04043	2.46447	2.11345	2.1838	0.896557	1.51519	0.774864
Csa3M434970.1:gi|356526067|ref|XP_003531641.1|/1.62732e-157/PREDICTED: GDSL esterase/lipase APG-like [Glycine max]	70.6369	74.1706	48.7516	144.846	11.3849	66.8222	9.1862	32.2481
Csa3M379760.1:-	6.57425	3.89362	4.54247	0.01	10.8988	3.63554	8.50722	0.01
Csa3M115610.1:gi|351721032|ref|NP_001236940.1|/7.86736e-38/uncharacterized protein LOC100527245 [Glycine max]	261.421	259.909	227.592	443.803	208.8	222.536	256.289	447.862
Csa3M883000.1:gi|224115624|ref|XP_002332102.1|/0/predicted protein [Populus trichocarpa]	2.51661	2.38634	2.43439	2.86078	4.0389	1.86544	4.85019	1.33964
Csa7M061710.1:gi|350536033|ref|NP_001233970.1|/2.36812e-127/peroxidase precursor [Solanum lycopersicum]	8.16008	44.8404	11.0211	9.04037	10.869	60.344	29.1322	25.7995
Csa3M280950.1:gi|225452043|ref|XP_002283875.1|/2.88206e-83/PREDICTED: uncharacterized protein LOC100246370 [Vitis vinifera]	2.49119	1.54918	1.68686	4.28287	1.44547	1.4465	2.38192	5.29054
Csa7M312940.1:gi|15218966|ref|NP_173553.1|/4.64863e-118/extensin 3 [Arabidopsis thaliana]	2.40815	1.24795	3.93099	1.91082	26.7813	4.36964	98.9177	35.6417
Csa3M852630.1:gi|255538496|ref|XP_002510313.1|/2.8343e-173/cytochrome P450, putative [Ricinus communis]	0.609857	0.722378	0.842759	0.599125	1.76929	0.758809	4.91037	1.36865
Csa6M517080.1:gi|224076806|ref|XP_002305001.1|/0/predicted protein [Populus trichocarpa]	0.104353	0.432624	0.01	0.331209	0.0504575	0.151481	0.315082	0.728597
Csa7M427120.1:gi|224104079|ref|XP_002313309.1|/9.89179e-97/predicted protein [Populus trichocarpa]	23.895	13.1366	18.2905	15.2781	18.0843	10.054	10.8745	8.58358
Csa4M001600.1:gi|346578204|ref|YP_004841796.1|/8.54327e-107/cytochrome f [Cucumis melo subsp. melo]	31.2289	27.8115	20.8103	238.739	18.3437	28.4306	11.8738	209.023
Csa2M096940.1:gi|359488025|ref|XP_003633688.1|/3.75879e-41/PREDICTED: uncharacterized protein LOC100852821 [Vitis vinifera]	0.295339	0.01	0.28569	0.260384	1.80885	0.571626	1.08991	0.343678
Csa2M369070.1:gi|351725929|ref|NP_001238389.1|/1.08192e-135/14-3-3 protein SGF14h [Glycine max]	18.9987	14.8611	14.2169	21.0482	13.8662	11.2743	21.8273	28.1566
Csa5M581700.1:gi|225450007|ref|XP_002272339.1|/0/PREDICTED: pentatricopeptide repeat-containing protein At2g19280 [Vitis vinifera]	4.63365	4.01404	4.68296	1.82921	5.61795	3.27948	5.22044	3.13865
Csa1M599460.1:gi|255564824|ref|XP_002523406.1|/1.55205e-143/RNA binding protein, putative [Ricinus communis]	2.95854	2.93587	2.7401	2.1977	5.47863	2.19302	2.34411	4.6514
Csa3M728050.1:-	10.7335	5.56231	9.95018	57.7249	18.5972	4.32802	17.1045	77.8037
Csa4M013030.1:gi|224133088|ref|XP_002327958.1|/0/predicted protein [Populus trichocarpa]	4.8163	4.78382	4.91778	3.00777	6.92173	2.84836	5.45335	2.9969
Csa3M894530.1:gi|225458946|ref|XP_002283560.1|/1.87509e-126/PREDICTED: putative lipase ROG1 [Vitis vinifera]	14.6467	15.1805	14.8171	7.15647	21.5165	16.6629	20.3678	14.3117
Csa3M859720.1:gi|307136371|gb|ADN34183.1|/1.86341e-71/50S ribosomal protein l31 [Cucumis melo subsp. melo]	237.578	203.694	191.793	393.034	74.0043	250.112	87.1728	252.378
Csa6M362950.1:gi|225431960|ref|XP_002278181.1|/0/PREDICTED: ATP-citrate synthase beta chain protein 2 [Vitis vinifera]	10.0241	5.83403	10.5171	7.5868	15.5847	10.8947	7.60544	8.52422
Csa1M257300.1:gi|118483765|gb|ABK93775.1|/5.2594e-37/unknown [Populus trichocarpa]	45.1053	59.557	47.2178	126.164	71.1052	52.6196	80.2216	231.881
Csa1M033160.1:gi|225456757|ref|XP_002269024.1|/1.32005e-70/PREDICTED: glutathione S-transferase U9-like [Vitis vinifera]	30.3735	100.447	39.6258	29.7031	108.408	105.972	179.798	122.428
Csa5M649290.1:gi|225460067|ref|XP_002274416.1|/4.8046e-27/PREDICTED: uncharacterized protein LOC100248156 [Vitis vinifera]	16.7711	15.8371	17.3047	26.4178	15.4977	18.3941	20.6304	32.9603
Csa6M445780.1:gi|355340443|gb|AER58180.1|/0/phenylalanine ammonia lyase [Cucumis sativus]	1.65598	12.8725	4.0047	1.87713	2.85968	8.47072	13.9287	12.7321
Csa3M710780.1:gi|356523203|ref|XP_003530231.1|/2.03092e-43/PREDICTED: chaperone protein dnaJ 8, chloroplastic-like [Glycine max]	20.3389	43.4002	23.725	38.4476	80.9891	147.332	150.818	137.134
Csa5M221960.1:gi|339715868|gb|AEJ88218.1|/3.19891e-83/chalcone flavonone isomerase [Prunus persica]	46.3792	20.0289	57.3884	46.2057	230.983	33.1014	80.5211	117.16
Csa3M834770.1:gi|334188088|ref|NP_001190441.1|/6.69938e-13/nodulin MtN21 /EamA-like transporter family protein [Arabidopsis thaliana]	6.98039	8.55017	6.75232	28.5332	0.613672	1.22822	1.91604	1.47689
Csa7M448070.1:-	4.62976	3.42748	2.23925	0.699737	1.91881	2.88027	4.9925	2.30893
Csa6M526300.1:gi|225463717|ref|XP_002263359.1|/1.85702e-139/PREDICTED: small nuclear ribonucleoprotein-associated protein B' [Vitis vinifera]	45.476	44.4009	51.0032	85.8528	37.6041	36.5148	53.0665	86.0895
Csa3M036390.1:gi|357481917|ref|XP_003611244.1|/8.75883e-72/EF hand family protein [Medicago truncatula]	96.4562	91.0922	113.869	189.997	119.666	103.478	114.004	242.025
Csa6M000690.1:gi|225432165|ref|XP_002267270.1|/1.5848e-171/PREDICTED: probable receptor-like protein kinase At5g18500 [Vitis vinifera]	3.91325	3.28853	3.78539	3.07711	10.4324	5.21995	7.13193	4.36912
Csa5M148510.1:gi|255555759|ref|XP_002518915.1|/0/valacyclovir hydrolase, putative [Ricinus communis]	0.0990695	0.616078	0.766662	0.838503	0.766443	2.5886	3.091	5.30308
Csa5M168950.1:-	24.8212	30.5927	27.2548	83.3936	20.7597	13.6333	11.478	55.4254
Csa3M181970.1:gi|356575947|ref|XP_003556097.1|/5.15853e-80/PREDICTED: 3-hexulose-6-phosphate isomerase-like [Glycine max]	62.5345	68.1865	57.1182	113.996	33.4968	48.3689	34.3939	76.4215
Csa4M571740.1:gi|359481833|ref|XP_002277512.2|/0/PREDICTED: carboxyl-terminal-processing protease-like [Vitis vinifera]	14.8581	18.0612	30.5197	25.1803	112.909	28.1364	93.8786	130.315
Csa6M445770.1:gi|355340443|gb|AER58180.1|/0/phenylalanine ammonia lyase [Cucumis sativus]	1.17724	5.62622	2.08777	2.04122	2.5299	5.69635	5.59513	4.79473
Csa6M411240.1:-	5.7267	4.74831	8.3094	1.81761	14.9526	7.75877	13.2565	2.3324
Csa1M256790.1:gi|297733750|emb|CBI14997.3|/5.51515e-51/unnamed protein product [Vitis vinifera]	3.37613	4.77159	4.15651	0.01	2.37447	4.1583	4.63356	0.01
Csa2M252100.1:gi|147791048|emb|CAN65763.1|/4.80751e-45/hypothetical protein VITISV_001840 [Vitis vinifera]	239.197	246.139	212.692	2596.5	135.289	250.89	128.741	3514.63
Csa7M395260.1:gi|93115179|gb|ABE98259.1|/0/KUP1 [Vitis vinifera]	5.692	20.3273	7.8401	7.92021	116.79	23.4705	117.066	67.316
Csa5M488770.1:-	8.41056	8.71705	13.5596	0.741512	10.8446	6.10445	7.75949	0.815593
Csa3M914010.1:gi|225470173|ref|XP_002268024.1|/0/PREDICTED: uncharacterized protein LOC100248827 [Vitis vinifera]	1.96807	1.28079	2.03659	1.59794	3.80644	1.63883	2.76388	1.83747
Csa3M175630.1:gi|224139208|ref|XP_002326795.1|/0/condensin complex components subunit [Populus trichocarpa]	0.957532	1.07513	0.656092	0.569837	1.00315	1.96912	1.72666	0.232136
Csa4M285780.1:gi|167529|gb|AAA33127.1|/0/peroxidase [Cucumis sativus]	4.13559	43.8308	16.389	18.3482	28.7694	20.1401	70.625	60.7768
Csa2M190790.1:gi|158518591|sp|Q4VZL0.2|YCF1_CUCSA/2.69635e-25/RecName: Full=Putative membrane protein ycf1; Short=RF1	536.934	595.361	361.285	203.539	238.676	352.986	246.937	316.431
Csa1M046880.1:gi|356513638|ref|XP_003525518.1|/1.38428e-34/PREDICTED: uncharacterized protein LOC100779226 [Glycine max]	23.6509	20.6049	13.5943	29.3736	3.97767	10.283	5.51969	12.3649
Csa7M426490.1:gi|255553502|ref|XP_002517792.1|/5.95975e-17/conserved hypothetical protein [Ricinus communis]	39.3026	29.6253	36.0435	32.6709	17.2762	49.8899	29.7958	36.2318
Csa2M030090.1:gi|255542702|ref|XP_002512414.1|/1.65345e-79/conserved hypothetical protein [Ricinus communis]	44.6522	45.7671	44.1496	56.7413	172.246	85.9454	219.231	351.164
Csa7M211090.1:gi|255583629|ref|XP_002532570.1|/5.30761e-63/geranyl geranyl pyrophosphate synthase, putative [Ricinus communis]	0.15601	1.29356	3.32008	2.64087	24.4409	7.85083	49.3036	82.3302
Csa1M005570.1:gi|255540731|ref|XP_002511430.1|/1.29755e-40/conserved hypothetical protein [Ricinus communis]	11.2061	7.18992	12.1305	22.4413	10.8369	8.779	11.2785	46.417
CsaUNM030430.1:gi|358348842|ref|XP_003638451.1|/1.34644e-13/hypothetical protein MTR_132s0010, partial [Medicago truncatula]	200.507	174.595	142.042	442.795	87.2194	167.35	87.773	770.665
Csa1M085370.1:gi|224128342|ref|XP_002329138.1|/0/predicted protein [Populus trichocarpa]	10.8491	6.5453	8.0668	5.05379	1.33103	9.55896	2.4446	1.2248
Csa4M016380.1:-	9.78312	7.43572	10.0944	24.1506	14.5065	5.68053	14.4413	42.881
Csa1M047430.1:gi|283788583|gb|ACV33078.2|/3.40729e-117/high-affinity nitrate transport system component [Cucumis sativus]	11.0752	17.6774	20.9982	22.4972	31.0599	21.6503	39.0137	23.456
Csa1M414240.1:gi|356516943|ref|XP_003527151.1|/2.10479e-90/PREDICTED: uncharacterized protein LOC100789568 [Glycine max]	0.01	0.142728	0.266421	0.01	16.3802	0.666338	46.4308	15.7845
Csa2M360050.1:gi|255538368|ref|XP_002510249.1|/7.83328e-74/conserved hypothetical protein [Ricinus communis]	7.56777	7.24019	7.69592	16.6289	11.0715	4.69465	14.6474	23.145
Csa4M443130.1:gi|224144444|ref|XP_002325292.1|/0/predicted protein [Populus trichocarpa]	3.45873	3.30902	4.11782	7.35368	8.36194	1.99543	7.29688	11.881
Csa7M253730.4:gi|359475268|ref|XP_003631628.1|/7.29074e-97/PREDICTED: NEDD8-conjugating enzyme Ubc12-like isoform 1 [Vitis vinifera]	15.8645	14.4695	15.1416	2.01411	18.2056	13.101	19.1604	1.47689
Csa5M589900.1:-	40.3183	44.2456	39.9187	6.02198	40.8247	53.2478	36.2822	6.89959
Csa1M587980.1:gi|224087947|ref|XP_002308268.1|/0/predicted protein [Populus trichocarpa]	23.4795	30.2167	25.9374	23.077	6.03661	25.8799	12.1369	5.20033
Csa6M495020.1:gi|255568563|ref|XP_002525255.1|/1.2996e-94/LOB domain-containing protein, putative [Ricinus communis]	52.9793	51.7901	61.1487	65.6048	9.12116	47.5805	18.9857	12.4936
Csa3M901130.1:gi|255573459|ref|XP_002527655.1|/6.51172e-114/conserved hypothetical protein [Ricinus communis]	23.4795	23.9519	21.4605	27.6768	15.912	39.1822	22.3287	33.8841
Csa7M291690.1:gi|307136378|gb|ADN34189.1|/3.61397e-38/putative peptidase [Cucumis melo subsp. melo]	85.2486	80.1186	99.585	145.604	140.427	90.1893	149.785	290.668
Csa3M875420.1:gi|163955692|gb|ABY49844.1|/1.66572e-165/24-sterol C-methyltransferase [Gossypium hirsutum]	33.9509	29.6605	36.8683	42.6626	11.4473	43.6819	20.8164	23.084
Csa6M017010.1:gi|348671893|gb|EGZ11713.1|/4.62432e-21/hypothetical protein PHYSODRAFT_347238 [Phytophthora sojae]	6.14416	5.68577	4.66983	0.464311	6.15393	4.88419	5.5213	0.510699
Csa2M270210.1:gi|225427999|ref|XP_002278045.1|/1.01288e-167/PREDICTED: uncharacterized protein LOC100267615 isoform 1 [Vitis vinifera]	28.1316	36.6445	36.1068	38.5059	74.3101	105.825	77.2282	183.105
Csa1M044900.1:gi|224107681|ref|XP_002314561.1|/2.19414e-101/predicted protein [Populus trichocarpa]	36.2717	31.4398	8.66724	8.67995	10.8571	7.73074	13.4725	5.40167
Csa1M568560.1:gi|147791474|emb|CAN74504.1|/0/hypothetical protein VITISV_015888 [Vitis vinifera]	1.24366	0.844506	1.74232	1.70141	3.19334	1.32805	0.906401	1.77159
Csa2M403690.1:gi|224135947|ref|XP_002327343.1|/5.08241e-37/predicted protein [Populus trichocarpa]	129.856	122.669	106.609	186.558	80.629	113.147	98.3829	165.049
Csa7M031540.1:-	44.4433	39.9791	32.4462	4.43583	37.3025	34.0832	42.1985	2.4395
Csa5M610360.1:gi|359472670|ref|XP_002279726.2|/4.06676e-177/PREDICTED: probable serine/threonine-protein kinase At1g18390 [Vitis vinifera]	8.22323	7.62575	7.32657	7.70785	16.1138	7.81836	15.4637	6.42139
Csa1M045550.1:-----------------------------------gi|302398829|gb|ADL36709.1|/2.73416e-127/HD domain class transcription factor [Malus x domestica]	2.24282	2.61512	3.25431	2.37284	1.49113	2.17047	3.38596	4.73044
Csa4M001950.1:gi|6682841|dbj|BAA88904.1|/0/sucrose synthase [Citrus unshiu]	0.516033	0.891396	0.6101	0.333635	7.04187	0.277437	4.90513	2.2018
CsaUNM030420.1:gi|356547585|ref|XP_003542191.1|/7.96552e-62/PREDICTED: uncharacterized protein LOC100803853 [Glycine max]	58.4772	51.8187	34.0379	143.353	25.46	43.2394	31.5932	142.43
Csa6M032470.1:gi|388495572|gb|AFK35852.1|/3.37709e-86/unknown [Medicago truncatula]	0.657689	1.63597	1.39964	1.04372	1.27204	0.891064	3.44208	7.72986
Csa5M210010.1:gi|356539989|ref|XP_003538474.1|/1.28649e-19/PREDICTED: RING-H2 finger protein ATL66-like [Glycine max]	16.1134	25.7666	17.3683	36.2868	46.3022	29.8506	46.799	93.2175
Csa3M889150.1:gi|255551038|ref|XP_002516567.1|/0/myb, putative [Ricinus communis]	0.0977294	0.101291	0.0472682	0.103395	1.51215	0.0472885	0.344263	0.767642
Csa6M487640.1:gi|226510660|gb|ACO59905.1|/5.15922e-133/geranylgeranyl pyrophosphate synthase [Elaeagnus umbellata]	0.874236	1.5533	3.02026	5.15311	40.3392	1.32949	20.8658	35.9696
Csa7M047230.1:gi|225447243|ref|XP_002272819.1|/0/PREDICTED: pentatricopeptide repeat-containing protein At1g03540-like [Vitis vinifera]	3.79701	3.53381	2.62354	1.47568	3.07241	2.32471	2.72967	2.07398
Csa6M357030.1:gi|307136148|gb|ADN33992.1|/0/starch branching enzyme [Cucumis melo subsp. melo]	58.6573	57.8209	66.8293	56.1615	1465.77	41.1188	731.761	545.902
Csa3M849900.1:gi|359476446|ref|XP_003631841.1|/2.36685e-150/PREDICTED: glutamate receptor 2.8-like [Vitis vinifera]	9.72807	10.2693	6.79628	4.25658	20.9057	9.58862	19.461	8.21069
Csa7M375730.1:gi|255553969|ref|XP_002518025.1|/7.7987e-125/Gibberellin receptor GID1, putative [Ricinus communis]	0.95279	1.5518	2.89665	4.68012	6.58141	2.371	11.0964	9.18665
Csa3M608680.1:gi|255571228|ref|XP_002526564.1|/4.05362e-92/conserved hypothetical protein [Ricinus communis]	8.77738	4.4349	5.20049	4.29488	2.65256	3.71623	1.54597	1.27675
Csa3M002510.1:gi|225459758|ref|XP_002285900.1|/0/PREDICTED: DNA-directed RNA polymerase II subunit RPB1-like [Vitis vinifera]	0.276525	0.208438	0.340442	0.638304	0.413276	0.121639	0.556623	1.11162
Csa4M355130.1:gi|255587806|ref|XP_002534401.1|/3.22391e-49/Calcium-binding allergen Ole e, putative [Ricinus communis]	24.5744	25.9743	31.7738	52.6416	60.7059	34.142	68.0774	163.226
Csa7M435540.1:gi|225442739|ref|XP_002280592.1|/3.41012e-149/PREDICTED: cyclin-A2-4 [Vitis vinifera]	6.24256	5.4078	4.41629	2.95722	6.39729	4.23786	5.90779	5.25847
Csa1M659060.1:gi|255570201|ref|XP_002526061.1|/1.18266e-33/multidrug resistance pump, putative [Ricinus communis]	19.0265	20.9785	25.4535	11.7779	37.5821	18.8045	27.7055	16.9587
Csa4M129560.1:gi|359488520|ref|XP_003633771.1|/1.70724e-80/PREDICTED: receptor-like protein kinase FERONIA-like [Vitis vinifera]	0.339667	0.440056	0.492854	0.269519	4.27018	0.903954	4.95699	1.82808
Csa2M345980.1:-	6.44535	0.954318	3.11738	0.243536	4.00692	2.67319	6.48699	2.4108
Csa5M564290.1:gi|307135834|gb|ADN33705.1|/0/RNA-dependent RNA polymerase [Cucumis melo subsp. melo]	0.12176	0.210329	0.0392608	0.0429398	8.9489	0.157111	4.82019	1.36966
Csa1M526840.1:gi|224059420|ref|XP_002299843.1|/2.36348e-130/predicted protein [Populus trichocarpa]	7.77466	3.11575	4.21156	4.38687	2.10518	0.60191	0.730323	0.965029
Csa1M033090.1:gi|225456751|ref|XP_002275944.1|/2.12531e-156/PREDICTED: activating signal cointegrator 1 [Vitis vinifera]	21.3022	21.3466	21.0616	13.6966	30.7298	20.2734	23.2166	13.6954
Csa4M627790.1:gi|302142916|emb|CBI20211.3|/1.24402e-45/unnamed protein product [Vitis vinifera]	5.89867	6.68678	7.17702	4.50983	9.40322	5.17324	7.56012	3.75381
Csa3M239290.1:gi|307135878|gb|ADN33744.1|/0/hypothetical protein [Cucumis melo subsp. melo]	0.399651	0.310661	0.193297	4.01679	0.772966	0.483449	0.603349	4.24369
Csa3M633290.1:gi|359495842|ref|XP_002271712.2|/1.20461e-35/PREDICTED: uncharacterized protein LOC100265755 [Vitis vinifera]	13.1232	18.026	21.7182	21.5787	49.0814	22.0336	29.4395	150.779
Csa5M607970.1:gi|297738217|emb|CBI27418.3|/3.07352e-21/unnamed protein product [Vitis vinifera]	15.3335	9.6016	10.8154	4.90054	21.6246	15.7664	18.9692	8.73573
Csa7M031570.1:gi|351720999|ref|NP_001236683.1|/4.8966e-50/uncharacterized protein LOC100305532 [Glycine max]	3.93849	6.28003	4.689	4.96813	5.85958	3.51826	5.18361	16.3934
Csa4M637710.1:gi|357516503|ref|XP_003628540.1|/2.23176e-32/Translation initiation factor [Medicago truncatula]	95.5598	103.807	112.132	193.34	58.4319	136.968	76.6774	128.969
Csa6M067960.1:gi|224107183|ref|XP_002314400.1|/2.56289e-20/predicted protein [Populus trichocarpa]	7.51343	7.00851	7.99475	20.0712	0.726588	2.18132	1.89049	3.06011
Csa3M308190.1:gi|224069206|ref|XP_002302926.1|/7.89527e-147/predicted protein [Populus trichocarpa]	2.86206	4.3946	4.30663	2.91583	11.8911	8.00147	39.4742	10.4849
Csa6M041170.1:gi|225433790|ref|XP_002269080.1|/0/PREDICTED: pentatricopeptide repeat-containing protein At1g06710, mitochondrial-like [Vitis vinifera]	2.67065	3.53685	3.15748	1.17728	6.88709	3.30243	5.45048	3.32358
Csa1M168880.1:gi|15077030|gb|AAK83036.1|AF286651_1/8.8304e-152/TASSELSEED2-like protein [Cucumis sativus]	138.805	332.818	466.605	472.886	0.01	0.167074	0.521276	0.2009
Csa3M912980.1:gi|255572757|ref|XP_002527311.1|/4.46226e-12/60S ribosomal protein L7, putative [Ricinus communis]	23.4795	26.207	22.7124	0.95541	27.9457	24.47	25.449	1.05086
Csa5M440100.1:gi|225449921|ref|XP_002268521.1|/2.097e-22/PREDICTED: uncharacterized protein LOC100256905 [Vitis vinifera]	71.4898	72.2789	70.171	156.459	78.6233	69.5229	73.0098	149.661
Csa5M033980.1:gi|359477390|ref|XP_002280477.2|/1.8762e-22/PREDICTED: CWF19-like protein 2-like [Vitis vinifera]	23.192	24.2358	26.5132	13.1808	31.1395	17.2503	31.4439	14.8321
Csa3M736610.1:gi|255568472|ref|XP_002525210.1|/2.98788e-89/zinc finger protein, putative [Ricinus communis]	15.0467	13.8813	20.1532	36.2988	12.3123	14.7214	16.1424	26.3603
Csa2M385000.1:gi|356535527|ref|XP_003536296.1|/5.8529e-167/PREDICTED: SEC12-like protein 1-like [Glycine max]	7.98541	7.78229	6.4563	3.97198	18.2108	10.15	17.3935	12.7597
Csa6M384060.1:gi|255545374|ref|XP_002513747.1|/0/IAA-amino acid hydrolase ILR1 precursor, putative [Ricinus communis]	1.00806	1.65426	1.30017	1.77751	3.41197	3.49571	9.46938	6.59843
Csa3M889090.1:gi|359476047|ref|XP_002281582.2|/1.87653e-69/PREDICTED: pentatricopeptide repeat-containing protein At5g02860-like [Vitis vinifera]	7.89964	4.85186	6.93399	5.10742	7.21495	3.96398	7.65621	3.31954
Csa4M293040.1:-	131.025	152.137	161.369	430.282	243.255	160.803	205.905	853.872
Csa1M348950.1:gi|356516977|ref|XP_003527167.1|/1.59885e-17/PREDICTED: blue copper protein-like [Glycine max]	0.01	0.01	0.282141	0.30858	1.4103	1.69357	9.10021	4.75172
Csa2M020860.1:gi|307135796|gb|ADN33675.1|/2.47898e-15/TIR-NBS-LRR disease resistance protein [Cucumis melo subsp. melo]	1.31354	3.40351	1.58828	0.694843	13.3377	5.08467	15.8643	2.48385
Csa5M139470.1:-	34.0452	23.1183	27.2548	15.9912	31.2206	34.9353	51.6932	18.7841
Csa1M573630.1:gi|225451187|ref|XP_002271063.1|/0/PREDICTED: pentatricopeptide repeat-containing protein At1g11290-like [Vitis vinifera]	7.0284	4.72293	5.7528	3.02337	3.73452	5.38155	4.43085	3.68493
Csa2M263960.1:gi|359474871|ref|XP_002277289.2|/3.30118e-152/PREDICTED: uncharacterized protein LOC100264071 [Vitis vinifera]	4.90106	3.54395	4.96144	1.92937	3.96802	3.19875	3.212	2.18844
Csa6M363520.1:gi|225444811|ref|XP_002278625.1|/6.83804e-14/PREDICTED: uncharacterized protein LOC100252554 [Vitis vinifera]	39.5978	77.8723	37.0764	43.2362	43.9389	47.655	88.9043	69.5613
Csa6M525340.1:gi|293337347|gb|ADE42969.1|/1.35682e-53/putative photosystem I reaction center subunit X [Gardenia jasminoides]	1999.31	2047.84	1580.23	2179.77	316.85	1763.03	345.516	647.044
Csa3M207390.1:-----------------------------------gi|224123482|ref|XP_002330325.1|/3.18262e-56/AP2/ERF domain-containing transcription factor [Populus trichocarpa]	0.01	0.353965	0.165181	0.01	0.660535	0.661007	11.5148	8.14704
Csa3M175620.1:-	1.58289	0.01	1.02078	4.18663	3.06147	5.10609	5.31038	14.7357
Csa3M121700.1:-	29.8087	22.0074	18.9599	7.7762	7.50281	10.2744	10.2744	3.08862
Csa3M727940.1:gi|225439327|ref|XP_002269188.1|/4.423e-68/PREDICTED: protein LURP-one-related 8 [Vitis vinifera]	7.74823	15.0878	12.0375	15.6496	13.6235	13.6333	18.6686	34.836
Csa2M365140.1:gi|225458085|ref|XP_002280655.1|/0/PREDICTED: abhydrolase domain-containing protein 4-like [Vitis vinifera]	3.46135	3.34832	2.79022	2.86858	5.35569	4.13129	5.34169	10.8752
Csa5M292250.1:gi|297738288|emb|CBI27489.3|/0/unnamed protein product [Vitis vinifera]	0.277864	0.230391	0.322542	0.117589	3.65444	0.591582	3.35591	0.77602
Csa7M041290.1:gi|225446505|ref|XP_002278607.1|/1.35569e-68/PREDICTED: OPA3-like protein [Vitis vinifera]	3.03852	2.00407	1.87043	2.0457	9.88373	2.67319	9.73049	3.05368
Csa3M853140.1:gi|356518064|ref|XP_003527704.1|/4.34357e-79/PREDICTED: cytochrome P450 82A1-like [Glycine max]	2.97209	5.39069	6.18121	6.21016	276.925	201.191	176.935	128.657
Csa3M835900.1:-	4.97213	10.8792	5.87849	8.76729	42.2062	6.41566	51.7106	93.539
Csa6M511710.1:gi|358344028|ref|XP_003636096.1|/2.33349e-16/hypothetical protein MTR_027s0011 [Medicago truncatula]	507.724	365.843	676.798	722.546	361.77	459.017	781.574	890.453
Csa5M636530.1:gi|359488917|ref|XP_002283393.2|/0/PREDICTED: ATP-dependent zinc metalloprotease FTSH 6, chloroplastic-like [Vitis vinifera]	0.0690573	0.214721	0.01	0.0730607	1.53599	0.0668298	0.764538	0.32144
Csa4M556180.1:gi|225438339|ref|XP_002272614.1|/7.70229e-41/PREDICTED: auxin-induced protein 6B-like [Vitis vinifera]	5.35497	5.97704	2.78924	9.36972	10.3571	9.96584	8.70622	29.9587
Csa1M009590.1:gi|255540949|ref|XP_002511539.1|/3.98924e-87/conserved hypothetical protein [Ricinus communis]	3.02537	2.45396	1.39964	2.08745	5.59697	4.07343	11.6501	2.60213
Csa2M409480.1:gi|302143346|emb|CBI21907.3|/2.0238e-128/unnamed protein product [Vitis vinifera]	0.888113	0.345179	0.429548	0.2349	2.03977	0.429733	1.22904	0.32296
Csa6M510290.1:-	14.8703	14.6011	9.08494	0.414011	8.32549	5.30183	4.72624	5.0091
Csa5M606610.1:gi|224112130|ref|XP_002316093.1|/1.03077e-61/predicted protein [Populus trichocarpa]	2.09638	1.62958	4.56275	1.94068	8.31197	3.75321	5.48581	3.04937
Csa7M039240.1:gi|356542167|ref|XP_003539541.1|/5.96165e-120/PREDICTED: LOW QUALITY PROTEIN: zinc finger protein MAGPIE-like [Glycine max]	1.43302	0.913994	0.959677	0.699737	3.73101	2.45356	3.43928	0.513096
Csa6M405940.1:gi|255587116|ref|XP_002534143.1|/0/protein binding protein, putative [Ricinus communis]	22.0525	19.495	22.3359	19.5569	24.6503	13.8718	19.1922	11.6988
Csa6M507080.1:gi|225431088|ref|XP_002263940.1|/1.92896e-39/PREDICTED: uncharacterized protein LOC100267639 [Vitis vinifera]	12.807	12.7206	17.0343	17.5014	17.5454	17.558	26.8536	35.3949
Csa6M367190.1:-	8.46353	4.81043	9.5075	2.5996	19.5376	4.75579	10.7165	7.62485
Csa3M900990.1:-	24.0385	16.8028	21.6308	2.6615	29.1933	18.3941	25.3191	7.80639
Csa3M143600.2:gi|147791158|emb|CAN74699.1|/7.84331e-143/hypothetical protein VITISV_020767 [Vitis vinifera]	0.846107	2.48466	1.36411	7.75804	2.18195	0.955284	2.41279	5.57934
Csa2M024440.1:--------------------------------gi|1017772|gb|AAA79186.1|/2.3743e-26/lipoxygenase [Cucumis sativus]	0.484113	46.6632	33.7173	14.0849	29.4942	27.6413	190.998	86.4739
Csa7M048120.1:gi|356543912|ref|XP_003540402.1|/1.50103e-75/PREDICTED: uncharacterized protein LOC100802937 [Glycine max]	2.22437	1.53695	1.43446	1.04592	7.40929	0.47836	4.72624	1.29422
Csa5M505750.1:gi|225448769|ref|XP_002275729.1|/1.05734e-141/PREDICTED: ribulose-1,5 bisphosphate carboxylase/oxygenase large subunit N-methyltransferase, chloroplastic-like [Vitis vinifera]	9.20962	8.6012	10.7688	5.88895	13.3103	6.65993	14.6676	5.77067
Csa3M164500.1:gi|255551823|ref|XP_002516957.1|/5.8082e-75/ring finger protein, putative [Ricinus communis]	5.9098	8.27724	8.49782	8.61819	16.064	9.58348	33.2766	47.396
Csa2M225360.1:gi|351734436|ref|NP_001237025.1|/2.33942e-66/uncharacterized protein LOC100306323 [Glycine max]	28.1068	33.7494	17.2415	12.511	6.62945	41.4637	14.1442	3.39037
Csa6M191580.1:gi|356557465|ref|XP_003547036.1|/1.14502e-52/PREDICTED: histone H4-like [Glycine max]	23.4795	22.4632	30.5743	53.5029	45.8484	31.4614	59.5324	138.976
Csa5M190470.1:gi|297738048|emb|CBI27249.3|/1.26642e-53/unnamed protein product [Vitis vinifera]	9.55097	8.41417	8.77698	3.87346	2.30907	5.85383	3.68486	1.66713
Csa7M420780.1:gi|356544220|ref|XP_003540552.1|/0/PREDICTED: serine carboxypeptidase-like 34-like [Glycine max]	3.42409	3.14328	3.12295	4.03661	11.826	2.46156	4.03699	4.89526
Csa6M445040.1:gi|47717929|gb|AAT37956.1|/4.53435e-80/fasciclin-like AGP 13 [Populus tremula x Populus alba]	12.0698	5.86388	6.02014	5.08784	2.18852	10.4029	3.98598	2.41403
Csa1M044880.1:gi|62149105|dbj|BAD93612.1|/3.9203e-102/hypothetical protein [Cucumis melo]	62.556	49.1917	21.5767	23.3325	28.7067	14.2825	41.8609	20.1015
Csa1M528510.1:gi|255558834|ref|XP_002520440.1|/5.33716e-55/conserved hypothetical protein [Ricinus communis]	21.479	24.0077	19.7587	37.3167	43.7826	20.7862	32.8505	94.5869
Csa6M092550.1:gi|255547620|ref|XP_002514867.1|/3.66751e-116/hydrolase, acting on ester bonds, putative [Ricinus communis]	9.53302	9.14853	4.78155	4.35801	1.02433	2.61959	0.473808	0.273909
Csa5M647510.1:gi|51477387|gb|AAU04760.1|/0/MRGH12 [Cucumis melo]	8.18295	9.30034	8.95002	5.63219	21.6268	7.15409	18.4838	9.19763
Csa4M092970.1:gi|356573530|ref|XP_003554911.1|/3.70658e-75/PREDICTED: nipped-B-like protein-like [Glycine max]	4.07682	5.32086	4.67393	3.99367	10.2213	5.6988	8.35829	3.77769
Csa4M111600.1:-	21.5229	110.86	133.751	74.867	3.78431	51.7559	5.90779	1.13843
Csa6M401540.1:-	6.34581	2.63082	1.84154	0.01	0.01	0.01	0.638681	0.01
Csa6M010030.1:gi|225448363|ref|XP_002268520.1|/0/PREDICTED: nematode resistance protein-like HSPRO2 isoform 1 [Vitis vinifera]	17.1468	19.8922	13.5709	12.9872	25.815	15.6509	87.857	42.1173
Csa6M040640.1:-----------------------------------gi|295883130|gb|ADG56766.1|/5.21506e-73/putative MYB transcription factor [Rosa rugosa]	5.89032	4.57873	5.06478	3.80832	19.9369	8.2338	34.2529	6.56879
Csa3M745000.1:gi|356505285|ref|XP_003521422.1|/9.46017e-149/PREDICTED: UDP-glycosyltransferase 73C1-like [Glycine max]	3.0077	7.24019	4.78649	4.67045	25.5207	4.60076	12.0109	24.3869
Csa6M490900.1:gi|225438720|ref|XP_002282548.1|/5.91454e-90/PREDICTED: uncharacterized protein LOC100252502 [Vitis vinifera]	45.3236	40.5585	51.1876	41.8336	21.1244	18.4264	11.8744	6.25288
Csa3M182790.1:-	4.97213	6.2985	3.20645	0.292243	12.2879	4.27711	12.2326	0.964319
Csa5M584380.1:gi|356515312|ref|XP_003526345.1|/6.47603e-113/PREDICTED: auxin-induced protein 5NG4-like [Glycine max]	0.01	0.01	0.01	0.01	4.22752	0.272938	0.425787	0.410246
Csa2M402100.1:-	13.334	10.2147	17.9456	17.1738	11.2128	10.6598	7.58532	0.01
Csa6M405930.1:gi|297746269|emb|CBI16325.3|/0/unnamed protein product [Vitis vinifera]	0.575791	0.596774	0.309433	0.4738	4.82577	0.557218	4.05658	1.48896
Csa1M599540.1:gi|297799370|ref|XP_002867569.1|/1.48173e-07/hypothetical protein ARALYDRAFT_492181 [Arabidopsis lyrata subsp. lyrata]	3576.71	2799.27	3755.8	5942.56	906.171	3019.98	1067.7	2273.14
Csa3M483770.1:gi|21593128|gb|AAM65077.1|/1.37811e-46/unknown [Arabidopsis thaliana]	6.51744	14.2027	10.0225	7.69088	26.342	10.0268	54.4947	31.3089
Csa7M390150.1:gi|359479766|ref|XP_002270442.2|/1.3199e-08/PREDICTED: mitochondrial substrate carrier family protein ucpB-like [Vitis vinifera]	10.5253	8.39141	10.1814	12.4203	6.26369	7.83521	12.223	22.1405
Csa4M648540.1:gi|255550201|ref|XP_002516151.1|/6.8256e-148/conserved hypothetical protein [Ricinus communis]	12.2597	9.07603	10.5885	5.61665	19.0539	5.40246	17.0761	18.9792
Csa3M314740.1:gi|255580008|ref|XP_002530838.1|/7.64176e-80/conserved hypothetical protein [Ricinus communis]	20.5531	20.5967	18.5649	9.57625	25.7991	17.7825	22.4667	17.1062
Csa6M091300.1:gi|307135824|gb|ADN33696.1|/2.67676e-101/glycosyl transferase [Cucumis melo subsp. melo]	1.53604	1.81945	2.75945	6.15212	1.90984	0.849425	2.42937	4.08559
Csa1M294040.1:gi|356519814|ref|XP_003528564.1|/8.14301e-63/PREDICTED: LOW QUALITY PROTEIN: glutamate receptor 2.9-like [Glycine max]	0.01	1.20386	0.481534	0.351105	25.6745	4.01451	17.8695	11.8751
Csa7M387760.1:gi|359479583|ref|XP_002275680.2|/5.68241e-52/PREDICTED: pentatricopeptide repeat-containing protein At3g22470, mitochondrial-like [Vitis vinifera]	7.48019	6.02994	7.83878	3.51726	10.8506	7.84215	7.73764	3.74776
Csa2M369020.1:gi|225459247|ref|XP_002285762.1|/3.63659e-134/PREDICTED: uncharacterized protein LOC100259041 [Vitis vinifera]	10.962	14.4322	9.60081	7.99289	6.30321	22.077	18.4875	18.1
Csa3M171010.1:gi|297736774|emb|CBI25975.3|/0/unnamed protein product [Vitis vinifera]	11.0469	10.6232	11.4939	7.3297	19.9342	9.91912	14.3277	8.52582
Csa6M523460.1:gi|225443888|ref|XP_002277769.1|/5.71889e-28/PREDICTED: protein TIFY 5A [Vitis vinifera]	0.01	1.09782	2.73231	0.373544	0.682883	2.73349	4.26427	5.95751
Csa1M257930.1:gi|225445770|ref|XP_002274551.1|/6.252e-27/PREDICTED: uncharacterized protein LOC100267275 [Vitis vinifera]	14.0507	18.0118	18.5991	37.1632	15.3756	15.7445	14.8858	28.6132
Csa1M515470.1:gi|75102455|sp|Q41050.1|OEP16_PEA/2.9689e-48/RecName: Full=Outer envelope pore protein 16, chloroplastic; AltName: Full=Chloroplastic outer envelope pore protein of 16 kDa	44.1967	68.3019	53.0591	30.0593	37.3979	38.1884	18.6666	19.2864
Csa4M415920.1:gi|255582714|ref|XP_002532135.1|/4.33792e-133/UDP-glucosyltransferase, putative [Ricinus communis]	2.30003	3.6751	2.5957	1.72364	3.52173	5.37911	3.95461	7.47183
Csa4M107440.1:gi|297742490|emb|CBI34639.3|/2.29211e-107/unnamed protein product [Vitis vinifera]	1.03207	2.31763	1.99669	2.82073	6.48739	3.82864	4.84742	2.10172
Csa4M269170.1:gi|255573283|ref|XP_002527570.1|/3.99398e-131/NADH-cytochrome B5 reductase, putative [Ricinus communis]	2.18805	2.26779	1.79094	11.0403	0.813831	1.79171	1.35519	5.97371
Csa5M589960.1:gi|356540152|ref|XP_003538554.1|/3.58287e-36/PREDICTED: probable signal peptidase complex subunit 1-like [Glycine max]	21.8681	24.8123	24.9391	76.9573	28.7163	17.153	43.0922	87.5923
Csa2M382530.1:gi|296084598|emb|CBI25619.3|/2.05349e-25/unnamed protein product [Vitis vinifera]	85.0017	99.8047	83.9495	148.415	37.3641	79.9589	41.2798	87.8466
Csa1M574270.1:gi|359487909|ref|XP_003633673.1|/5.3615e-170/PREDICTED: protein MON2 homolog [Vitis vinifera]	6.30239	3.7143	4.30339	2.48407	6.33374	4.06606	4.10436	4.96117
Csa2M408420.1:gi|356543857|ref|XP_003540375.1|/2.94123e-24/PREDICTED: uncharacterized protein LOC100788648 isoform 1 [Glycine max]	14.6431	20.9334	24.9103	52.6194	19.5319	13.1935	15.7541	49.3566
Csa1M145980.1:gi|356565693|ref|XP_003551072.1|/0/PREDICTED: arogenate dehydratase/prephenate dehydratase 6, chloroplastic-like [Glycine max]	12.5153	44.4573	21.1085	25.1802	9.62026	21.8422	42.31	42.2594
Csa7M394610.1:gi|255559302|ref|XP_002520671.1|/8.21576e-35/glutaredoxin, grx, putative [Ricinus communis]	4.02505	7.87994	8.21971	13.9581	0.01	4.32802	0.450118	1.30107
Csa6M497210.1:gi|359480518|ref|XP_002262605.2|/0/PREDICTED: uncharacterized protein LOC100245763 [Vitis vinifera]	13.4729	15.7941	15.5633	17.9558	9.55038	14.6839	26.1325	9.85584
Csa6M366270.1:gi|225434170|ref|XP_002275194.1|/8.0259e-74/PREDICTED: UDP-glycosyltransferase 74E2 [Vitis vinifera]	9.00845	5.76096	1.66866	1.52086	6.30204	1.29841	10.417	2.45344
Csa7M063960.1:gi|342306002|dbj|BAK55737.1|/4.57212e-61/UDP-glucose glucosyltransferase [Gardenia jasminoides]	0.24846	0.515029	0.240342	0.01	88.1805	31.0175	39.7604	72.426
Csa4M624980.1:gi|357451971|ref|XP_003596262.1|/3.71769e-42/Receptor-like serine/threonine kinase [Medicago truncatula]	15.4688	15.4599	11.4898	12.5664	13.3564	2.67319	10.0085	3.05368
Csa6M150590.1:gi|138996985|dbj|BAF52855.1|/0/repressor of silencing 1 [Nicotiana tabacum]	0.574901	0.731272	0.581396	0.359408	2.07221	1.03685	1.42024	1.00349
Csa4M050200.1:gi|14970920|emb|CAC44471.1|/0/calcium dependent calmodulin independent protein kinase [Cucumis sativus]	20.2777	22.215	21.68	18.5834	65.7954	20.8286	60.9577	30.3754
Csa4M628850.1:gi|307135945|gb|ADN33806.1|/0/glutamate-gated kainate-type ion channel receptor subunit glur5 [Cucumis melo subsp. melo]	0.0528817	0.109618	0.204616	0.0279737	4.5514	0.767639	4.04498	1.72303
Csa7M071330.1:gi|255583327|ref|XP_002532426.1|/0/conserved hypothetical protein [Ricinus communis]	12.654	12.8877	12.3114	5.99735	17.4008	9.98074	17.889	9.44792
Csa6M491640.1:gi|118482952|gb|ABK93388.1|/1.21664e-40/unknown [Populus trichocarpa]	11.8012	7.64453	14.0317	8.97385	16.6431	4.04478	6.92851	5.57891
Csa4M006390.1:gi|225442888|ref|XP_002263635.1|/3.78562e-145/PREDICTED: formamidopyrimidine-DNA glycosylase-like [Vitis vinifera]	11.1863	9.66158	15.2167	12.3895	37.4112	11.7275	39.874	17.8985
Csa7M168060.1:gi|255536847|ref|XP_002509490.1|/6.32284e-27/DNA binding protein, putative [Ricinus communis]	29.7789	27.8963	47.6406	24.5377	54.2726	131.899	20.173	41.3168
Csa6M148310.1:gi|357472077|ref|XP_003606323.1|/5.85455e-26/hypothetical protein MTR_4g057190 [Medicago truncatula]	21.1845	17.1992	23.5662	50.2416	31.4126	15.0342	22.0321	59.5751
Csa3M778310.1:gi|356500621|ref|XP_003519130.1|/2.92146e-64/PREDICTED: 40S ribosomal protein S17-4-like [Glycine max]	8.38553	15.9916	11.3562	20.9371	9.40672	14.9317	11.8156	15.4176
Csa4M642380.1:gi|225442077|ref|XP_002271801.1|/3.58016e-30/PREDICTED: 40S ribosomal protein S29-like [Vitis vinifera]	51.0782	38.4238	53.394	125.511	45.4118	33.4852	54.7248	123.19
Csa5M636450.1:gi|359488906|ref|XP_002283051.2|/0/PREDICTED: ABC transporter B family member 19-like [Vitis vinifera]	10.0331	7.36128	7.30397	6.18281	1.63376	7.8076	3.50477	1.6249
Csa3M076020.1:gi|116781841|gb|ABK22263.1|/2.02775e-65/unknown [Picea sitchensis]	18.7836	58.5612	14.2135	12.1799	18.0182	49.8421	37.505	25.7359
Csa7M452290.1:gi|356550480|ref|XP_003543615.1|/6.95708e-127/PREDICTED: GDSL esterase/lipase APG-like [Glycine max]	8.8288	5.30465	5.19847	6.43014	0.742426	15.4783	5.15121	2.23344
Csa6M127290.1:gi|225428201|ref|XP_002278951.1|/0/PREDICTED: probable alanyl-tRNA synthetase, chloroplastic [Vitis vinifera]	9.01444	8.69111	8.87201	4.21404	11.2009	12.7305	9.54742	5.76331
Csa5M602730.1:gi|297841761|ref|XP_002888762.1|/1.95059e-108/nodulin MtN21 family protein [Arabidopsis lyrata subsp. lyrata]	34.4953	30.533	95.4772	94.6342	8.15707	95.2745	13.8113	17.5801
Csa7M324110.1:gi|359480159|ref|XP_002276396.2|/5.10879e-170/PREDICTED: protein fat-free homolog [Vitis vinifera]	20.4855	18.1833	19.8162	9.8918	18.9978	19.3163	16.6	11.0634
Csa5M622650.1:-	8.57904	5.61579	8.29875	4.29934	29.6923	6.11749	20.4501	9.98318
Csa7M072720.1:gi|225468547|ref|XP_002274256.1|/1.3069e-169/PREDICTED: cinnamate beta-D-glucosyltransferase-like [Vitis vinifera]	5.0077	1.56685	5.66666	8.94663	12.7007	4.9376	5.89591	14.7882
Csa4M010990.1:gi|270308994|dbj|BAI52950.1|/3.25002e-140/GRAM domain-containing protein [Citrullus lanatus subsp. vulgaris]	15.414	30.8368	19.4182	28.5383	12.8262	44.2301	28.6821	46.8235
Csa1M044890.1:gi|334148107|gb|AEG64830.1|/0/cytochrome P450 [Siraitia grosvenorii]	10.4793	9.8365	2.67767	2.40562	6.59665	1.53075	9.25347	2.30083
Csa1M472980.1:gi|147767178|emb|CAN64751.1|/2.93734e-105/hypothetical protein VITISV_011968 [Vitis vinifera]	5.32868	4.8325	5.31566	9.16109	9.34001	4.18989	8.37985	21.0247
Csa3M075990.1:gi|225460935|ref|XP_002277934.1|/3.31653e-121/PREDICTED: GDSL esterase/lipase At5g55050 [Vitis vinifera]	11.2546	21.3184	30.7837	36.6109	65.8033	76.8671	74.6042	187.192
Csa4M172530.1:-	7.04384	4.86702	6.81371	51.2338	13.6235	5.68053	5.31702	70.0136
Csa5M639500.1:gi|225451725|ref|XP_002276947.1|/4.86756e-178/PREDICTED: uncharacterized protein LOC100266999 [Vitis vinifera]	38.4616	32.7713	40.3631	34.1382	3.67619	33.4123	3.01579	1.61332
Csa5M264270.1:gi|356558314|ref|XP_003547452.1|/1.22013e-74/PREDICTED: 60S ribosomal protein L23A-like [Glycine max]	23.9399	30.2201	21.3763	53.2532	25.2288	22.5736	27.1836	47.5016
Csa3M119770.1:-	3.82224	7.35712	10.5639	0.866534	35.907	8.45474	29.6764	10.8019
Csa7M432560.1:gi|225442973|ref|XP_002267834.1|/2.70822e-22/PREDICTED: uncharacterized protein LOC100266397 [Vitis vinifera]	13.5741	7.98495	14.1952	48.905	67.4081	8.16576	48.7393	184.853
Csa5M383850.1:gi|307949708|gb|ADN96689.1|/0/nitrate reductase 2 [Cucumis sativus]	393.307	499.295	658.906	797.098	254.127	621.534	322.581	474.652
Csa3M813300.1:gi|224086699|ref|XP_002307937.1|/4.08098e-100/predicted protein [Populus trichocarpa]	31.1218	10.4975	34.9147	25.7174	55.5626	26.3755	24.0945	27.3224
Csa6M504560.1:gi|224094875|ref|XP_002310274.1|/1.80399e-147/predicted protein [Populus trichocarpa]	0.01	0.146157	0.818463	0.895159	1.77283	0.545877	7.52224	5.74344
Csa3M816000.1:gi|307136133|gb|ADN33978.1|/0/serine carboxypeptidase [Cucumis melo subsp. melo]	2.30473	3.18496	2.97258	2.48915	0.928666	0.92933	1.64307	3.29656
Csa6M014640.1:gi|224127876|ref|XP_002329199.1|/2.86665e-90/predicted protein [Populus trichocarpa]	22.0447	22.4232	20.179	15.155	60.0351	20.8929	56.3848	29.8665
Csa1M688630.1:-	9.66802	10.4975	9.35215	23.623	12.466	12.4749	8.80377	28.3938
Csa6M524060.1:gi|225443930|ref|XP_002271683.1|/2.79122e-30/PREDICTED: uncharacterized protein LOC100256572 [Vitis vinifera]	24.191	22.6144	25.6948	7.77839	35.779	23.4107	32.463	16.283
Csa7M452100.1:gi|255549712|ref|XP_002515907.1|/0/BRASSINOSTEROID INSENSITIVE 1-associated receptor kinase 1 precursor, putative [Ricinus communis]	3.88194	4.41276	4.78474	3.04712	11.2016	6.11982	9.51549	5.46448
Csa1M074900.1:gi|10241603|emb|CAC09580.1|/6.83055e-168/protein kinase (PK) [Fagus sylvatica]	8.76173	6.02	7.99932	7.6553	5.52176	5.2399	12.5835	8.36282
Csa5M586020.1:gi|225448126|ref|XP_002263416.1|/7.52859e-139/PREDICTED: tRNA pseudouridine synthase A [Vitis vinifera]	8.38078	7.4453	7.97828	6.89627	10.6776	6.95181	10.4432	5.18583
Csa7M049260.1:gi|255553671|ref|XP_002517876.1|/8.19393e-114/protein phosphatase 2c, putative [Ricinus communis]	12.383	24.8351	19.2899	20.5871	41.8348	21.6327	68.6275	67.0895
Csa3M853160.1:gi|356518064|ref|XP_003527704.1|/2.07028e-144/PREDICTED: cytochrome P450 82A1-like [Glycine max]	2.12644	4.13238	5.14242	6.51481	3.08457	1.28616	5.17211	5.05206
Csa4M000610.2:gi|356534266|ref|XP_003535678.1|/0/PREDICTED: pre-mRNA-processing factor 40 homolog B-like [Glycine max]	0.0466789	0.2419	0.0451538	0.69139	0.0902818	0.01	0.140941	0.407391
Csa2M055570.1:gi|78103323|ref|YP_358637.1|/6.63201e-37/hypothetical protein PhapfoPp091 [Phalaenopsis aphrodite subsp. formosana]	154.911	159.996	112.256	369.184	63.6808	241.847	62.4732	162.678
Csa3M892190.1:gi|79485405|ref|NP_194180.2|/5.55855e-39/RAB geranylgeranyl transferase alpha subunit 1 [Arabidopsis thaliana]	0.01	0.410719	0.01	0.01	1.53289	0.01	0.398838	0.01
Csa1M601000.1:gi|356554299|ref|XP_003545485.1|/5.91918e-70/PREDICTED: uncharacterized protein LOC100800674 isoform 1 [Glycine max]	4.89534	6.01331	5.43694	7.7687	4.0327	1.57914	4.74448	12.3425
Csa7M370750.1:gi|359496470|ref|XP_002266481.2|/6.44858e-48/PREDICTED: dCTP pyrophosphatase 1-like [Vitis vinifera]	18.6345	17.7685	7.21027	3.94296	7.92904	19.4761	17.2545	12.3601
Csa2M006790.1:gi|224090409|ref|XP_002308982.1|/0/ein3-binding f-box protein 4 [Populus trichocarpa]	42.2773	58.6689	23.673	19.4372	35.3279	14.8964	37.4815	21.5855
Csa6M493910.1:gi|255584906|ref|XP_002533168.1|/2.23965e-16/conserved hypothetical protein [Ricinus communis]	5.59035	4.05585	2.16308	18.3348	14.5966	1.08201	8.43971	44.5615
Csa2M079640.1:gi|359476554|ref|XP_002267871.2|/0/PREDICTED: translational activator GCN1 isoform 1 [Vitis vinifera]	17.4492	16.8218	15.4208	7.90693	19.7901	16.4208	13.4297	7.29717
Csa3M823040.2:gi|225441927|ref|XP_002284555.1|/1.75781e-29/PREDICTED: uncharacterized protein LOC100265785 isoform 2 [Vitis vinifera]	2.95804	2.29938	2.14605	11.5401	5.00602	3.57829	4.83788	49.0512
Csa4M107450.1:gi|224059032|ref|XP_002299684.1|/1.6115e-95/predicted protein [Populus trichocarpa]	0.766677	0.496635	0.834332	3.09241	2.87299	1.48389	2.60425	8.36399
Csa2M139860.1:gi|147862908|emb|CAN78942.1|/7.25794e-112/hypothetical protein VITISV_002447 [Vitis vinifera]	5.10171	15.0217	3.47695	2.33073	1.45766	0.224416	0.700183	1.0794
Csa6M205830.1:gi|224124732|ref|XP_002319408.1|/0/predicted protein [Populus trichocarpa]	15.0763	12.1035	16.2573	9.54404	20.017	12.7961	19.4646	9.95829
Csa3M710230.1:gi|225445774|ref|XP_002274694.1|/2.21495e-143/PREDICTED: uncharacterized protein LOC100251901 [Vitis vinifera]	0.363319	1.03554	0.966483	2.25824	4.0405	1.8459	5.11933	5.70758
Csa1M050560.1:gi|115444593|ref|NP_001046076.1|/4.39052e-27/Os02g0178400 [Oryza sativa Japonica Group]	69.1194	76.5599	72.9858	26.2362	51.0244	55.6564	61.6004	27.6294
Csa3M822350.1:gi|284810252|gb|ADB95945.1|/0/cation exchanger 8 [Cucumis sativus]	7.85405	9.33988	7.35752	5.90403	43.0932	4.72044	28.2076	20.4918
Csa5M602120.1:gi|307135984|gb|ADN33843.1|/1.97346e-177/xyloglucan endotransglycosylase hydrolase [Cucumis melo subsp. melo]	11.1735	2.81692	7.74119	10.4634	0.438055	4.38369	1.21575	0.614973
Csa3M305640.1:gi|225436245|ref|XP_002275285.1|/0/PREDICTED: TATA-binding protein-associated factor 172 isoform 1 [Vitis vinifera]	9.11556	9.37617	6.88051	4.49324	8.54809	7.81908	6.88084	4.29926
Csa5M602750.1:gi|388505202|gb|AFK40667.1|/2.26035e-55/unknown [Lotus japonicus]	49.3671	58.3418	33.4862	29.4585	79.4706	74.2839	200.865	81.2666
Csa1M596420.1:gi|224068428|ref|XP_002326118.1|/2.40494e-81/predicted protein [Populus trichocarpa]	1264.2	1069.84	1445.6	1172.92	447.18	1006.51	193.863	194.798
Csa2M368980.1:gi|224066963|ref|XP_002302301.1|/4.25841e-28/methyl binding domain protein [Populus trichocarpa]	10.1078	12.2221	14.6663	22.1672	9.57109	6.52115	9.32531	16.7855
Csa1M257880.1:-	120.281	90.5095	109.976	52.2961	25.4943	74.1459	36.4832	21.5703
Csa6M516980.1:gi|224076820|ref|XP_002305007.1|/1.22086e-46/predicted protein [Populus trichocarpa]	104.782	125.308	105.426	204.843	100.99	95.2973	162.597	232.852
Csa1M294030.1:gi|224117598|ref|XP_002331676.1|/2.90514e-67/glutamate-gated kainate-type ion channel receptor subunit GluR5 [Populus trichocarpa]	0.01	0.463526	0.432616	0.236578	22.2013	4.47229	12.3032	10.582
Csa1M077160.1:-	0.01	0.600867	1.1216	5.52015	1.68192	0.56104	1.16697	10.794
Csa2M297180.2:-----------------------------------gi|255585312|ref|XP_002533354.1|/6.99344e-29/WRKY transcription factor, putative [Ricinus communis]	2.52129	4.89968	2.13405	3.83446	22.2487	1.21998	31.0853	46.7598
Csa6M091950.1:gi|255543152|ref|XP_002512639.1|/3.40382e-65/conserved hypothetical protein [Ricinus communis]	40.0021	50.1123	51.4813	94.7625	77.3682	44.4344	72.4689	185.792
Csa5M571570.1:gi|297737710|emb|CBI26911.3|/3.99128e-37/unnamed protein product [Vitis vinifera]	72.6344	91.3879	97.3854	121.701	65.0139	139.929	40.122	161.772
Csa4M026910.2:gi|224093718|ref|XP_002309960.1|/5.90488e-176/predicted protein [Populus trichocarpa]	0.406571	0.632081	0.393288	2.15071	0.393175	0.196728	0.716096	2.83869
Csa7M257840.1:gi|224105433|ref|XP_002313809.1|/0/polyol transporter [Populus trichocarpa]	15.1101	15.3794	20.3055	24.8407	77.4362	54.463	68.4803	167.303
Csa7M425910.1:gi|255556679|ref|XP_002519373.1|/7.19893e-26/leucine-rich repeat containing protein, putative [Ricinus communis]	9.00341	5.12318	6.83078	6.53701	6.65811	6.49203	14.3919	5.2385
Csa1M032450.1:gi|255540423|ref|XP_002511276.1|/7.94148e-131/protein binding protein, putative [Ricinus communis]	16.506	18.4337	22.4029	25.2468	2.72223	37.1479	5.79511	8.63596
Csa2M033930.2:gi|351726044|ref|NP_001237625.1|/1.02336e-63/uncharacterized protein LOC100305594 [Glycine max]	3.29537	1.70773	3.1877	7.84442	1.59339	1.06302	3.31666	8.46834
Csa3M632280.1:gi|255583978|ref|XP_002532735.1|/1.22711e-46/hypothetical protein RCOM_1749890 [Ricinus communis]	15.0555	15.6042	17.1643	10.7137	12.8262	9.19292	7.57641	6.15275
Csa4M614200.1:gi|224062619|ref|XP_002300862.1|/1.68677e-62/predicted protein [Populus trichocarpa]	24.5204	31.8874	31.7749	94.4679	34.8977	35.5943	27.9383	153.84
Csa4M313890.1:gi|359481267|ref|XP_002264433.2|/3.84314e-37/PREDICTED: MATE efflux family protein 2, chloroplastic [Vitis vinifera]	42.1672	52.6433	46.5835	87.8295	48.1921	58.892	44.851	118.072
Csa2M336710.1:gi|255553935|ref|XP_002518008.1|/1.01474e-49/acyl-CoA thioesterase, putative [Ricinus communis]	4.32517	6.08377	2.68962	9.47867	16.1331	5.38155	12.4375	34.6922
Csa3M061520.1:gi|255576322|ref|XP_002529054.1|/2.59119e-143/RNA binding protein, putative [Ricinus communis]	21.6364	45.0158	26.0456	25.0102	12.3216	17.061	14.0335	11.3299
Csa3M865330.1:gi|255538780|ref|XP_002510455.1|/0/beta-galactosidase, putative [Ricinus communis]	40.4455	30.9252	45.9048	39.5416	10.0182	31.6369	23.1005	10.4309
Csa6M516610.1:gi|147811956|emb|CAN74851.1|/7.97843e-167/hypothetical protein VITISV_019620 [Vitis vinifera]	0.0762321	0.0790101	0.147483	0.0806515	0.589763	0.0737731	0.0767246	0.01
Csa2M149990.1:gi|255567104|ref|XP_002524534.1|/2.42697e-10/conserved hypothetical protein [Ricinus communis]	5.97659	6.19439	8.25904	3.16154	14.862	0.826259	6.01521	1.98708
Csa5M594450.1:gi|225424609|ref|XP_002285456.1|/1.77763e-77/PREDICTED: cytochrome P450 71B35-like [Vitis vinifera]	0.45298	0.625983	0.584241	0.01	3.21241	0.438369	1.67166	0.702826
CsaUNM026620.1:gi|225445565|ref|XP_002285328.1|/1.89722e-81/PREDICTED: axial regulator YABBY 5 [Vitis vinifera]	46.4748	46.9141	40.2735	31.627	48.923	36.3085	47.7496	23.9423
Csa5M155450.1:gi|88193285|gb|AAV34889.2|/9.68441e-105/osmotin-like [Theobroma cacao]	2.51566	3.04189	1.8251	3.32687	7.90651	12.9841	17.3014	16.9545
Csa5M092940.1:gi|224101951|ref|XP_002312487.1|/0/predicted protein [Populus trichocarpa]	2.39255	1.89133	1.76521	1.22273	3.68627	2.70782	2.61208	1.58083
Csa1M528600.1:gi|255569281|ref|XP_002525608.1|/0/cytochrome P450, putative [Ricinus communis]	46.3194	17.9909	47.1038	46.5883	0.971847	16.1796	3.8619	3.24254
Csa3M731120.1:gi|307135927|gb|ADN33789.1|/0/hypothetical protein [Cucumis melo subsp. melo]	8.62241	12.0988	18.2212	17.8235	7.44034	16.5602	6.67547	9.8021
Csa5M577420.1:gi|356499733|ref|XP_003518691.1|/1.41476e-157/PREDICTED: clavaminate synthase-like protein At3g21360-like [Glycine max]	2.61691	2.26023	4.50028	3.7684	49.489	2.81388	22.5338	36.6272
Csa4M620620.1:gi|255559090|ref|XP_002520567.1|/1.77026e-37/Repetitive proline-rich cell wall protein 2 precursor, putative [Ricinus communis]	16.3121	37.9115	22.4733	13.597	6.21424	41.6174	18.4074	11.7918
Csa1M673530.1:gi|225451340|ref|XP_002274609.1|/6.60838e-46/PREDICTED: uncharacterized protein LOC100248755 [Vitis vinifera]	6.85532	6.57225	5.96821	5.53022	5.4693	8.62445	5.69218	1.59547
Csa7M447930.1:gi|225427155|ref|XP_002277531.1|/0/PREDICTED: (R)-mandelonitrile lyase-like [Vitis vinifera]	7.26344	5.16464	4.57515	9.65033	2.20525	4.00498	3.23016	6.09348
Csa3M743950.1:gi|388492790|gb|AFK34461.1|/1.98738e-85/unknown [Medicago truncatula]	0.01	0.201117	0.187705	0.821179	2.43947	0.187786	6.64017	8.91929
CsaUNM024980.1:gi|297742917|emb|CBI35784.3|/0/unnamed protein product [Vitis vinifera]	16.7941	14.1257	20.1193	14.7951	82.4532	10.8141	37.3808	39.9876
Csa3M776920.1:gi|357511057|ref|XP_003625817.1|/6.68922e-29/Ubiquinol-cytochrome c reductase complex protein [Medicago truncatula]	61.7542	64.0046	55.3808	84.3902	50.3884	49.8019	55.6789	106.67
Csa4M056620.1:gi|359474723|ref|XP_002270533.2|/0/PREDICTED: ABC transporter G family member 14-like [Vitis vinifera]	10.8092	8.01278	10.5945	10.2619	22.7751	11.9845	15.634	8.91309
Csa1M533540.2:gi|359478521|ref|XP_002274679.2|/9.35007e-07/PREDICTED: zinc finger protein CONSTANS-LIKE 7-like [Vitis vinifera]	0.342766	1.77628	1.65784	5.62088	11.2701	10.283	6.55463	23.1343
Csa6M423390.1:gi|115334950|gb|ABI94061.1|/2.53475e-144/xyloglucan endotransglucosylase/hydrolase 1 [Cucumis melo]	15.5439	3.05249	3.32376	1.55795	0.474687	5.38364	1.97613	3.7128
Csa5M606830.1:gi|224111880|ref|XP_002316010.1|/1.38351e-109/cytochrome P450 [Populus trichocarpa]	18.3375	20.8036	37.1548	26.4792	144.982	16.7868	134.18	72.5233
Csa7M378490.1:gi|224082734|ref|XP_002306818.1|/5.65622e-176/predicted protein [Populus trichocarpa]	0.184515	3.15544	1.96335	1.90331	9.45706	3.21413	23.0276	14.7079
Csa6M108510.1:gi|325551317|gb|ADZ28514.1|/4.33799e-119/flavanone 3-hydroxylase [Camellia nitidissima]	43.8579	17.2948	55.7096	56.243	118.385	67.0231	69.1101	107.743
Csa3M119650.1:gi|255564735|ref|XP_002523362.1|/4.74815e-103/conserved hypothetical protein [Ricinus communis]	94.91	82.7736	190.336	123.241	621.373	165.775	420.036	396.559
Csa1M460000.1:gi|297740633|emb|CBI30815.3|/0/unnamed protein product [Vitis vinifera]	3.04599	3.73577	3.73219	1.47701	5.15485	3.48815	5.72258	3.16053
Csa5M159610.1:gi|224125112|ref|XP_002329896.1|/0/predicted protein [Populus trichocarpa]	3.00902	3.11867	3.08712	2.94229	2.73352	1.5001	6.24047	3.55456
Csa7M405820.1:gi|255564230|ref|XP_002523112.1|/0/Pectinesterase-2 precursor, putative [Ricinus communis]	3.93417	4.33781	4.29146	3.6309	3.96645	15.3101	7.83494	9.838
Csa7M291720.1:gi|255566742|ref|XP_002524355.1|/3.76526e-135/choline/ethanolamine kinase, putative [Ricinus communis]	0.81197	1.68312	2.22542	3.07824	3.53348	3.40504	3.40507	7.79515
Csa5M262240.1:gi|359473525|ref|XP_003631315.1|/5.40403e-171/PREDICTED: uncharacterized protein LOC100265010 [Vitis vinifera]	0.52594	0.467234	0.436077	0.23847	2.83369	0.145422	1.81487	0.262295
Csa1M023590.1:-	100.962	85.7812	118.672	17.699	57.9	88.0482	63.2134	9.90436
Csa5M561250.1:gi|224099549|ref|XP_002311528.1|/1.76306e-08/predicted protein [Populus trichocarpa]	12.9755	22.4139	24.5054	46.086	38.839	11.959	43.5311	152.79
Csa7M372860.1:gi|351721086|ref|NP_001236174.1|/4.44277e-41/uncharacterized protein LOC100306260 [Glycine max]	19.8804	6.74988	16.9099	20.1264	9.94418	22.5563	14.1442	22.7354
Csa1M524640.1:gi|367465456|gb|AEX15512.1|/0/ABA 8'-hydroxylase [Citrus sinensis]	2.93493	2.71597	5.4753	5.65568	0.608193	12.3754	0.316489	2.68345
Csa5M440080.1:-	15.7725	6.68751	9.36235	0.56887	18.026	10.0602	15.8744	1.66854
Csa6M513790.1:gi|225444511|ref|XP_002274403.1|/8.5298e-60/PREDICTED: uncharacterized protein LOC100246942 [Vitis vinifera]	15.0623	6.19856	19.7126	23.4346	12.6382	3.64411	20.5101	18.172
Csa3M733930.1:gi|351724201|ref|NP_001238585.1|/1.3377e-24/uncharacterized protein LOC100306421 [Glycine max]	23.2157	18.0463	19.3948	59.7292	51.0244	28.5941	49.3865	184.503
Csa5M517900.1:gi|388503220|gb|AFK39676.1|/2.53238e-22/unknown [Lotus japonicus]	20.6013	19.7821	17.8768	20.0328	9.08235	12.0207	21.0394	8.46112
Csa3M826690.1:-----------------------------------gi|302398933|gb|ADL36761.1|/2.42958e-90/MYB domain class transcription factor [Malus x domestica]	10.319	8.68004	8.53522	10.9963	6.07418	14.9069	13.396	14.7924
Csa3M778180.1:-	0.411921	0.426932	1.59385	5.22961	1.59339	1.59453	35.6541	45.2976
Csa6M120410.1:-	13.6332	18.3167	23.445	12.2868	45.4118	15.6367	47.7706	21.1528
Csa1M600860.1:gi|225435943|ref|XP_002268943.1|/3.40019e-142/PREDICTED: F-box/kelch-repeat protein At5g26960-like [Vitis vinifera]	13.7675	10.0659	13.4209	18.1788	7.53422	8.46915	7.73384	16.3313
Csa3M038770.1:-	9.75771	13.2737	12.3886	3.22606	17.1031	13.5743	9.20695	5.67738
Csa5M217170.1:gi|255559543|ref|XP_002520791.1|/0/conserved hypothetical protein [Ricinus communis]	3.05779	1.24505	1.58458	2.5996	4.43557	6.12969	5.60554	10.6748
Csa3M872740.1:gi|190613917|gb|ACE80962.1|/5.0735e-125/putative allergen Pru du 2.04 [Prunus dulcis x Prunus persica]	13.0273	34.3831	16.1184	16.0262	47.3161	92.501	71.5034	121.717
Csa7M010800.1:gi|356538620|ref|XP_003537799.1|/0/PREDICTED: auxin transporter-like protein 5-like [Glycine max]	9.31574	4.23647	5.70108	8.74954	2.11431	1.93184	3.1572	2.98666
Csa4M082380.1:gi|359493788|ref|XP_002285446.2|/1.37845e-159/PREDICTED: epidermis-specific secreted glycoprotein EP1-like [Vitis vinifera]	14.2687	42.0484	15.6566	26.9248	1.13272	21.0218	4.60835	6.00968
Csa3M122660.1:gi|225453712|ref|XP_002271138.1|/6.26372e-36/PREDICTED: BON1-associated protein 2-like [Vitis vinifera]	0.255212	1.32256	0.01	0.135004	19.4974	2.96375	16.4391	4.30624
Csa6M181520.1:gi|255550607|ref|XP_002516353.1|/3.16177e-152/mitochondrial carrier protein, putative [Ricinus communis]	16.6902	14.6597	11.0825	8.15552	14.4989	9.17098	14.378	10.8631
Csa4M296260.1:gi|357469239|ref|XP_003604904.1|/3.90663e-113/Avr9/Cf-9 rapidly elicited protein [Medicago truncatula]	1.03104	3.01153	2.17603	1.9337	8.24844	10.522	16.2258	19.7419
Csa6M446470.1:gi|356570770|ref|XP_003553557.1|/7.65253e-86/PREDICTED: uncharacterized protein LOC100795652 [Glycine max]	3.12193	3.50533	1.63579	3.99102	13.7116	4.7836	14.6631	28.3063
Csa6M420520.1:gi|347817472|gb|AEP25855.1|/9.5823e-103/putative ring zinc finger protein [Cucumis sativus]	0.816678	1.69288	1.18499	1.94405	3.35652	2.371	5.13721	8.79068
Csa2M030060.1:gi|225450825|ref|XP_002284019.1|/0/PREDICTED: acyl-CoA-binding domain-containing protein 4-like isoform 1 [Vitis vinifera]	0.349397	1.23124	0.54077	2.47667	0.473039	0.608628	0.914302	2.11423
Csa3M608720.1:gi|255571214|ref|XP_002526557.1|/1.40777e-10/conserved hypothetical protein [Ricinus communis]	66.2368	48.6702	64.0728	26.1481	40.6316	35.3987	43.7799	23.5835
Csa6M118880.1:gi|297744493|emb|CBI37755.3|/0/unnamed protein product [Vitis vinifera]	1.38115	1.43148	1.12507	1.03823	2.3198	1.26625	2.63382	5.83667
Csa5M138500.1:gi|302143974|emb|CBI23079.3|/1.79932e-13/unnamed protein product [Vitis vinifera]	23.9399	14.7919	25.3844	4.87072	29.8293	16.9302	23.6312	6.16093
Csa5M610320.1:gi|225424031|ref|XP_002283449.1|/0/PREDICTED: chaperone protein dnaJ 15 [Vitis vinifera]	6.75751	4.98573	3.21297	2.24172	8.41779	6.87206	8.64555	5.53112
Csa5M457780.1:-	52.7564	43.2624	42.0599	11.9603	16.8192	28.613	23.3394	5.73433
Csa3M319280.1:gi|225453160|ref|XP_002274476.1|/1.22926e-48/PREDICTED: calcium-binding allergen Ole e 8 [Vitis vinifera]	19.1425	23.8701	21.6997	32.5935	33.8419	23.1563	31.6086	85.2737
Csa2M373480.1:gi|147865770|emb|CAN83252.1|/2.40687e-45/hypothetical protein VITISV_034795 [Vitis vinifera]	0.864275	1.79154	2.78679	6.09587	7.24359	0.557598	9.2785	14.0802
Csa5M229130.1:-	11.5002	10.4293	9.73387	2.28128	2.78031	5.5646	4.82269	0.2788
Csa6M416840.1:gi|224054262|ref|XP_002298172.1|/7.67073e-160/predicted protein [Populus trichocarpa]	12.5961	10.9937	15.4978	8.76729	32.2691	12.2967	24.91	12.1504
Csa7M290570.1:-	8.28688	5.72591	8.01613	12.8587	11.2194	3.20783	12.2326	29.251
Csa5M627110.1:-	5.78946	9.33401	8.71159	0.01	15.552	6.84776	14.8909	0.01
Csa5M589340.1:gi|224072586|ref|XP_002303794.1|/2.18768e-42/predicted protein [Populus trichocarpa]	59.3166	66.3452	62.6383	137.408	107.076	67.2096	125.618	355.91
Csa7M257340.1:gi|51849627|dbj|BAD42345.1|/2.14903e-173/sorbitol transporter [Malus x domestica]	14.8338	5.2764	16.4718	15.5544	58.0591	40.3477	35.6014	68.5868
Csa6M518090.1:gi|225443608|ref|XP_002279294.1|/6.52781e-45/PREDICTED: protein E6 [Vitis vinifera]	552.969	559.306	526.057	479.597	78.5339	543.681	178.599	102.617
Csa3M523580.1:gi|255647843|gb|ACU24381.1|/2.03183e-111/unknown [Glycine max]	5.04161	14.3323	6.82764	4.6481	101.967	8.78217	147.441	86.0739
Csa2M358870.1:gi|359492050|ref|XP_003634359.1|/2.37445e-13/PREDICTED: probable calcium-binding protein CML10-like [Vitis vinifera]	13.3406	21.5697	31.4876	32.4622	2948.15	243.746	2539.81	2521.42
Csa1M005710.1:gi|224133428|ref|XP_002321565.1|/0/predicted protein [Populus trichocarpa]	14.4301	13.5195	16.1668	12.8947	29.8803	12.3078	27.3236	14.3727
Csa3M175740.1:gi|118488943|gb|ABK96280.1|/6.61164e-54/unknown [Populus trichocarpa x Populus deltoides]	603.333	874.421	714.337	1419.06	17.6282	179.092	23.3321	44.3845
Csa2M357240.1:gi|224137522|ref|XP_002327147.1|/5.15464e-126/glutamate-gated kainate-type ion channel receptor subunit GluR5 [Populus trichocarpa]	2.89262	4.14622	8.09667	3.744	210.453	49.4943	175.298	108.466
Csa2M021500.1:gi|255569819|ref|XP_002525873.1|/8.52702e-43/Miraculin precursor, putative [Ricinus communis]	2.09872	5.70991	2.28392	6.38363	1.01479	1.26939	5.01667	5.95292
Csa2M252060.1:-	115.858	121.675	137.391	30.1346	200.631	92.751	184.013	54.6448
Csa7M043560.1:gi|21322711|emb|CAD22154.1|/1.1415e-160/pherophorin-dz1 protein [Volvox carteri f. nagariensis]	10.6477	11.1772	9.2434	20.2191	2.64022	15.3242	5.08345	22.5568
Csa7M267980.1:gi|359475174|ref|XP_003631609.1|/0/PREDICTED: probable receptor-like serine/threonine-protein kinase At4g34500-like [Vitis vinifera]	9.63261	4.05585	7.47372	4.72397	13.8758	12.7205	19.1877	10.3918
Csa7M447840.1:-	11.0151	17.4251	12.3376	31.5875	44.8511	14.026	30.3413	41.8268
Csa4M308650.1:gi|357509105|ref|XP_003624841.1|/0/SH3KBP1-binding protein [Medicago truncatula]	8.4664	9.99933	12.2847	17.9144	10.4723	6.76424	14.2679	27.3224
Csa7M043620.1:-	40.5818	36.6529	44.3031	10.7336	23.5468	40.3949	26.2569	16.191
Csa2M408390.1:gi|356543857|ref|XP_003540375.1|/7.74008e-25/PREDICTED: uncharacterized protein LOC100788648 isoform 1 [Glycine max]	2.52468	2.61668	0.976876	12.821	2.44149	0.977296	3.04918	11.7516
Csa6M190340.1:gi|225434923|ref|XP_002283530.1|/2.27956e-138/PREDICTED: expansin-A4 [Vitis vinifera]	7.43366	7.51663	4.03386	6.61778	4.73404	8.24664	7.11673	10.1272
Csa2M408430.1:gi|225446455|ref|XP_002275230.1|/6.02356e-158/PREDICTED: transcription activator GLK1-like [Vitis vinifera]	66.9371	65.4273	71.4244	73.1601	59.5531	46.9391	148.213	92.5126
Csa7M405310.1:gi|224064460|ref|XP_002301487.1|/0/glycosyl hydrolase family 9 [Populus trichocarpa]	10.2576	6.72995	5.09776	6.67064	1.09207	5.64638	2.55728	2.79247
Csa7M073610.1:gi|329750619|gb|AEC03325.1|/1.00209e-49/mitochondrial thioredoxin 2 [Hevea brasiliensis]	11.5983	26.0943	16.1449	20.9499	27.3565	30.1137	32.1726	42.6295
Csa6M115640.1:gi|356538692|ref|XP_003537835.1|/2.56895e-148/PREDICTED: UDP-galactose transporter 2-like [Glycine max]	8.19918	4.89277	6.84976	3.6801	2.16246	3.12579	2.62569	0.361407
Csa3M118740.1:gi|307136418|gb|ADN34225.1|/7.25992e-39/auxin-responsive family protein [Cucumis melo subsp. melo]	31.4457	40.8482	44.208	64.9849	201.109	66.1376	126.596	473.507
Csa4M269210.1:gi|255579423|ref|XP_002530555.1|/2.17413e-96/conserved hypothetical protein [Ricinus communis]	22.3958	26.7686	25.8571	25.9871	9.43167	20.4499	15.4512	23.8545
Csa3M516500.1:-	30.4821	23.0543	33.4708	10.4592	35.0547	26.3098	25.7041	8.62812
Csa3M129690.2:gi|359477932|ref|XP_002264608.2|/1.98734e-81/PREDICTED: uncharacterized protein LOC100250375 [Vitis vinifera]	0.31729	0.109618	0.613848	2.126	0.81823	0.409408	0.745127	2.8307
Csa1M265640.1:gi|356556586|ref|XP_003546605.1|/2.69785e-09/PREDICTED: uncharacterized protein LOC100817756 [Glycine max]	5.11434	6.26448	19.3392	27.792	89.9243	5.39932	116.05	212.898
Csa4M618480.1:-	0.01	0.01	0.841198	0.01	10.9325	0.01	5.25137	1.01194
Csa2M000750.1:gi|225445053|ref|XP_002283391.1|/0/PREDICTED: uncharacterized protein LOC100245695 [Vitis vinifera]	34.1621	14.9932	24.8652	40.2631	10.0078	12.2764	14.3355	17.5459
Csa3M731160.1:gi|307135930|gb|ADN33792.1|/0/oxidoreductase 2OG-fe(II) oxygenase family protein [Cucumis melo subsp. melo]	0.01	2.22492	2.5957	2.90991	7.13613	0.908885	9.85758	7.49414
Csa6M423460.1:gi|225446853|ref|XP_002283729.1|/3.78393e-57/PREDICTED: uncharacterized protein LOC100257403 [Vitis vinifera]	86.6018	92.7555	89.8619	134.734	40.8048	80.5153	35.618	83.65
Csa3M732550.1:gi|224140367|ref|XP_002323554.1|/2.08855e-109/predicted protein [Populus trichocarpa]	7.07601	7.8339	6.68926	9.44285	7.77598	6.06961	12.463	15.6262
Csa3M119240.1:gi|224130632|ref|XP_002320889.1|/5.01194e-67/predicted protein [Populus trichocarpa]	5.48871	5.26734	3.53959	4.40895	175.356	2.55747	115.803	81.6123
Csa2M369040.1:gi|224063263|ref|XP_002301067.1|/0/2-dehydro-3-deoxyphosphoheptonate aldolase/ 3-deoxy-d-arabino-heptulosonate 7-phosphate synthetase [Populus trichocarpa]	1.64313	1.07558	1.17117	4.07149	1.00357	2.00859	1.21855	2.51587
Csa5M114610.1:gi|299115551|emb|CBN75754.1|/3.15803e-10/conserved unknown protein [Ectocarpus siliculosus]	3.43602	4.35262	1.47723	0.201957	9.23003	2.21679	9.99042	1.77707
Csa4M268060.1:gi|255564846|ref|XP_002523417.1|/5.94614e-17/conserved hypothetical protein [Ricinus communis]	18.9834	17.9493	20.6183	8.98492	22.5448	17.0819	20.4468	14.727
Csa5M494400.1:-	11.7397	8.92287	11.3562	0.01	7.56863	7.57404	10.2402	1.36612
Csa5M517210.1:gi|16923355|gb|AAL31475.1|AF319470_1/9.90134e-145/alpha-expansin 4 precursor [Cucumis sativus]	14.7636	4.60892	11.1841	19.4773	4.30036	1.72137	5.1917	3.72578
Csa7M071490.1:-	16.8343	18.3661	24.855	0.01	23.9911	12.0041	24.0771	0.01
Csa5M171700.1:gi|356559911|ref|XP_003548239.1|/3.18647e-31/PREDICTED: CDGSH iron-sulfur domain-containing protein 2-like [Glycine max]	139.584	125.024	123.772	175.024	10.8322	99.2269	13.4416	24.8157
Csa7M073420.1:gi|359475350|ref|XP_002282482.2|/5.81967e-146/PREDICTED: uncharacterized protein At4g06744-like [Vitis vinifera]	15.845	13.7351	11.8903	9.093	6.96499	13.1036	5.21916	2.23496
Csa3M840410.1:gi|224055591|ref|XP_002298555.1|/3.12793e-107/predicted protein [Populus trichocarpa]	9.7011	8.01455	6.93611	39.7153	11.8288	5.98667	15.8485	47.8551
Csa2M431070.1:gi|57471999|gb|AAW51125.1|/0/putative alcohol acyl-transferases [Cucumis melo]	3.47088	9.62823	4.93747	5.94016	69.8946	33.1941	62.3658	47.3984
Csa6M006700.1:gi|338190109|gb|AEI84328.1|/8.67758e-29/ubiquitin-protein ligase E3 [Jatropha curcas]	5.5497	8.40667	6.60723	14.9044	5.36684	7.84946	12.8897	15.1515
Csa3M664560.1:gi|255548299|ref|XP_002515206.1|/9.39699e-143/chlorophyll A/B binding protein, putative [Ricinus communis]	9460.99	9766.79	7400.98	7035.7	198.548	12062.7	724.393	357.862
Csa6M425790.1:gi|225464848|ref|XP_002271636.1|/5.95455e-105/PREDICTED: probable CCR4-associated factor 1 homolog 9-like [Vitis vinifera]	4.06036	4.75724	4.61078	6.35024	15.7063	7.00456	36.7794	38.8265
Csa3M221760.1:gi|255579679|ref|XP_002530679.1|/0/DNA helicase hus2, putative [Ricinus communis]	2.09145	2.45396	2.55753	1.79521	2.63312	2.17674	2.81986	1.07912
Csa1M532340.1:gi|91204708|dbj|BAE93158.1|/2.48375e-153/potassium transporter [Phragmites australis]	7.15966	6.91131	5.83935	3.45319	3.7334	2.51336	10.8089	2.94052
Csa3M769100.1:-	14.1259	9.49662	14.0337	4.645	9.59923	13.3008	10.3747	8.88533
Csa4M337280.1:gi|255582024|ref|XP_002531809.1|/4.70463e-30/conserved hypothetical protein [Ricinus communis]	70.4384	86.6043	76.1532	213.337	72.1245	67.4981	67.4184	177.194
Csa1M598350.1:-	3.1729	1.97312	9.20771	1.67842	13.5008	1.84233	9.58021	2.21533
Csa1M073640.1:gi|224113975|ref|XP_002316632.1|/0/polyphenol oxidase [Populus trichocarpa]	0.01	0.0842045	0.471537	0.515723	1.33564	0.314493	14.5548	4.018
Csa3M185100.1:gi|255549587|ref|XP_002515845.1|/2.4739e-07/gamma-tubulin complex component, putative [Ricinus communis]	0.877738	0.909723	2.97171	0.464311	5.51732	0.849425	0.441704	0.01
Csa4M000810.1:gi|8134511|sp|Q43667.1|ITR1_TRIKI/1.51194e-12/RecName: Full=Trypsin inhibitor 1; AltName: Full=TTII; AltName: Full=Trypsin inhibitor I; Flags: Precursor	5.7267	5.34185	4.98564	20.2966	18.8293	6.09618	22.4784	47.6476
Csa1M004940.2:gi|255540671|ref|XP_002511400.1|/4.11316e-147/conserved hypothetical protein [Ricinus communis]	0.752849	0.682748	0.546189	1.59299	1.09207	1.27499	1.70485	3.8328
Csa2M171820.1:gi|356533411|ref|XP_003535258.1|/5.32219e-122/PREDICTED: uncharacterized protein LOC100787698 [Glycine max]	14.5389	12.1242	11.3158	10.2545	5.00984	8.73306	6.05496	2.33358
Csa3M589590.1:gi|225452181|ref|XP_002265308.1|/0/PREDICTED: lysine histidine transporter 1 [Vitis vinifera]	8.64211	24.7128	13.3958	12.9436	89.4138	42.3206	103.432	73.9703
Csa3M592690.1:gi|255577903|ref|XP_002529824.1|/1.45659e-117/UDP-glucosyltransferase, putative [Ricinus communis]	2.44578	2.6363	3.40685	1.75955	5.01421	5.58585	12.8002	9.7336
Csa2M340400.1:gi|224145694|ref|XP_002325734.1|/5.1168e-21/predicted protein [Populus trichocarpa]	14.7834	27.9403	11.3562	34.9609	39.525	1.68312	12.2532	59.4515
Csa7M008430.1:gi|225427810|ref|XP_002270504.1|/8.64764e-32/PREDICTED: auxin-induced protein 15A [Vitis vinifera]	22.0707	20.9282	21.3496	54.401	0.908235	20.9044	4.25361	5.46448
Csa3M064180.1:gi|356527099|ref|XP_003532151.1|/3.11751e-93/PREDICTED: syntaxin-51-like [Glycine max]	8.13142	8.21705	5.11274	7.85008	46.5913	8.06586	41.5336	22.3547
Csa2M377990.2:gi|255548576|ref|XP_002515344.1|/8.46433e-58/conserved hypothetical protein [Ricinus communis]	1.45986	5.04354	4.70722	7.33636	3.52941	3.7674	4.65277	7.6446
Csa7M430240.1:gi|212960469|gb|ACJ38668.1|/0/4-coumarate coenzyme A ligase [Betula luminifera]	0.259442	2.5097	0.33462	1.50965	0.334525	2.42704	3.04638	5.53492
Csa6M078560.1:-	86.2337	86.7214	85.0681	22.5824	37.9807	86.7572	21.4829	14.9031
Csa2M350230.1:gi|225424556|ref|XP_002285325.1|/1.91228e-81/PREDICTED: photosystem II core complex proteins psbY, chloroplastic-like [Vitis vinifera]	1067.3	1050.62	1070.16	1599.97	141.956	1321.1	166.721	312.701
Csa6M094700.1:gi|359493838|ref|XP_002285016.2|/4.59718e-33/PREDICTED: uncharacterized protein LOC100267528 [Vitis vinifera]	1.96524	3.21609	2.80152	1.58674	4.10106	0.80078	3.01896	1.02308
Csa4M624460.1:gi|359493981|ref|XP_003634703.1|/0/PREDICTED: probable leucine-rich repeat receptor-like serine/threonine-protein kinase At3g14840-like [Vitis vinifera]	17.4486	21.7863	14.3297	13.0708	25.7635	19.2656	24.3973	11.3105
Csa3M822320.1:gi|255569416|ref|XP_002525675.1|/2.6576e-17/conserved hypothetical protein [Ricinus communis]	45.9598	42.9747	44.4582	21.141	89.3742	42.5435	128.212	44.4715
Csa7M446760.1:gi|357454973|ref|XP_003597767.1|/2.48953e-87/IST1-like protein [Medicago truncatula]	1.44489	0.641805	0.998345	0.545948	7.18604	1.09865	1.86972	2.16177
Csa3M119560.1:gi|388509598|gb|AFK42865.1|/3.96358e-39/unknown [Lotus japonicus]	0.897305	0.930004	0.867988	0.316441	6.36343	0.578908	4.81655	1.56625
Csa3M859660.1:gi|225458249|ref|XP_002282152.1|/6.41283e-164/PREDICTED: tubby-like F-box protein 5 isoform 1 [Vitis vinifera]	10.8279	8.38734	11.3562	10.9733	7.71559	12.3538	17.0925	14.5233
Csa1M612320.1:gi|10998338|gb|AAG25897.1|AF170087_1/1.82909e-174/silverleaf whitefly-induced protein 3 [Cucurbita pepo]	3.76774	5.80995	4.97805	0.972237	24.0833	4.26874	28.3019	4.59829
Csa1M527880.1:gi|315932720|gb|ADU55790.1|/5.78075e-52/HSP18.2A [Citrullus lanatus]	21.7037	22.0856	45.4247	57.6136	90.4419	46.5899	87.773	167.837
Csa6M476070.1:gi|224083474|ref|XP_002307041.1|/1.61907e-147/gibberellin 20-oxidase [Populus trichocarpa]	1.01259	2.8861	6.73412	7.09733	102.941	55.611	343.194	219.831
Csa1M705610.1:gi|255580830|ref|XP_002531235.1|/2.61772e-174/conserved hypothetical protein [Ricinus communis]	7.14364	5.66186	8.33295	3.89004	5.07961	3.65994	7.08407	1.95596
Csa6M044020.1:-	11.1807	8.80699	11.6806	3.78524	10.3798	9.08885	9.90259	2.34192
Csa5M590130.1:gi|225425852|ref|XP_002265830.1|/9.51909e-64/PREDICTED: uncharacterized protein LOC100252841 [Vitis vinifera]	5.84551	3.63512	3.95817	12.678	5.46448	3.77131	3.92219	12.5842
Csa3M900960.1:gi|224139022|ref|XP_002326748.1|/4.62251e-149/predicted protein [Populus trichocarpa]	1.74919	3.4864	1.82219	2.34883	13.9228	1.17191	6.77111	18.241
Csa2M270140.1:gi|297802462|ref|XP_002869115.1|/2.7292e-99/hypothetical protein ARALYDRAFT_491161 [Arabidopsis lyrata subsp. lyrata]	16.3518	15.4267	20.0761	8.09539	24.7332	15.8243	21.3103	15.1249
Csa4M172020.1:gi|297739642|emb|CBI29824.3|/0/unnamed protein product [Vitis vinifera]	5.7154	4.48278	5.92713	4.38525	11.5023	6.12899	9.89815	5.33266
Csa5M612310.1:-----------------------------------gi|224113331|ref|XP_002316459.1|/5.10453e-122/AP2 domain-containing transcription factor [Populus trichocarpa]	0.853799	0.774299	1.75505	1.29849	20.3321	1.54924	9.88213	19.9329
Csa2M169740.1:-	12.5783	6.51833	8.11156	16.6344	10.9475	9.73805	8.01772	25.3708
Csa4M061860.1:gi|388519707|gb|AFK47915.1|/8.07108e-67/unknown [Medicago truncatula]	192.67	224.384	152.306	424.666	100.173	126.642	133.447	279.653
Csa6M081490.1:gi|359476741|ref|XP_003631881.1|/1.8097e-29/PREDICTED: 60S ribosomal protein L38-like [Vitis vinifera]	66.7698	90.4962	54.6516	29.1101	39.7353	53.255	49.4778	24.7609
Csa3M081930.1:gi|224124152|ref|XP_002319258.1|/1.12876e-106/predicted protein [Populus trichocarpa]	61.9214	80.4013	71.0318	104.233	50.9769	59.2557	85.4893	109.423
Csa3M600020.1:gi|294991842|gb|ADF57184.1|/0/chalcone synthase [Siraitia grosvenorii]	56.0931	15.2929	75.1037	67.0264	217.546	41.3645	81.3243	106.496
Csa3M842080.1:-	11.5534	13.9058	9.73387	0.01	4.68534	12.9841	7.50196	0.867377
Csa1M600980.1:gi|255552912|ref|XP_002517499.1|/1.71999e-56/60S ribosomal protein L30, putative [Ricinus communis]	61.2144	62.1414	54.3474	194.955	39.7353	44.6327	38.8227	97.8239
Csa2M424720.1:gi|356513231|ref|XP_003525317.1|/2.00779e-25/PREDICTED: mitochondrial import receptor subunit TOM7-1-like isoform 1 [Glycine max]	135.166	151.272	125.225	202.418	104.938	110.54	95.8021	228.179
Csa5M605140.1:gi|532754|gb|AAA21135.1|/6.75885e-94/RNase NE [Nicotiana alata]	0.584551	5.45268	2.26181	2.06147	22.0464	5.27983	36.2802	29.0229
Csa7M037590.1:gi|118562492|dbj|BAF37542.1|/3.02012e-53/cell wall glycine-rich protein [Cucumis sativus]	360.997	459.325	449.989	802.664	210.313	487.389	348.56	549.692
Csa1M710160.1:gi|1753099|gb|AAC12676.1|/7.31594e-26/phloem filament protein [Cucurbita maxima]	14.6456	6.02354	6.97112	7.62436	28.3261	25.4218	85.1658	35.1674
Csa1M164700.1:-	11.9051	10.9679	18.5538	29.7388	13.4316	17.9217	9.31934	34.634
Csa7M430250.1:gi|212960469|gb|ACJ38668.1|/0/4-coumarate coenzyme A ligase [Betula luminifera]	0.432403	2.86823	0.836551	1.18942	0.334525	2.8455	3.74269	2.81778
Csa4M621720.1:gi|356556886|ref|XP_003546751.1|/9.96491e-20/PREDICTED: secologanin synthase-like [Glycine max]	50.6662	83.8921	62.7578	23.5333	212.121	56.2074	242.531	70.8225
Csa3M824220.1:gi|224141443|ref|XP_002324082.1|/1.62193e-65/predicted protein [Populus trichocarpa]	149.225	101.396	149.144	250.339	15.8941	115.378	23.6312	40.9836
Csa5M407070.1:gi|255545630|ref|XP_002513875.1|/3.25769e-23/conserved hypothetical protein [Ricinus communis]	60.8727	58.2841	53.2759	100.896	64.4735	68.4469	60.6825	141.334
Csa3M895090.1:gi|359482888|ref|XP_002283588.2|/7.65867e-54/PREDICTED: auxin-responsive protein IAA26-like [Vitis vinifera]	9.41795	9.0833	10.1225	5.60472	12.3965	6.70904	11.0586	5.4797
Csa4M038640.1:-	9.11144	11.6227	6.77981	2.22454	12.2002	6.78272	8.4649	0.815593
Csa5M148470.1:gi|224061479|ref|XP_002300500.1|/1.82398e-131/NAC domain protein, IPR003441 [Populus trichocarpa]	1.39828	0.483079	1.01445	0.493115	2.81711	1.12765	1.52459	0.54238
Csa5M623920.1:gi|270309002|dbj|BAI52954.1|/3.89982e-37/sigma factor binding protein 1 [Citrullus lanatus subsp. vulgaris]	3.88626	4.02788	2.50619	4.11156	10.0219	7.2084	20.5347	29.2067
Csa5M139410.1:-	5.86987	11.6996	15.2872	0.238852	19.6493	13.1089	14.5423	0.01
Csa5M167110.1:gi|38257025|dbj|BAD01555.1|/2.50569e-79/ERF-like protein [Cucumis melo]	39.3755	38.6943	39.7819	78.9964	183.903	41.2103	203.727	197.875
Csa2M010390.1:gi|3980218|emb|CAA87070.1|/8.99802e-58/pathogenesis-related protein PR-4 type [Sambucus nigra]	0.985153	9.52983	3.81186	2.77937	5.08104	2.22454	21.8134	16.2406
Csa1M612830.1:gi|342731456|gb|AEL33712.1|/2.41515e-71/beta-glucosidase, partial [Citrullus lanatus]	2.62207	10.1293	5.07281	4.91769	2.7662	9.22726	29.2691	25.242
Csa7M414390.1:gi|359479965|ref|XP_003632380.1|/1.49333e-143/PREDICTED: LOW QUALITY PROTEIN: probable pectinesterase 53-like [Vitis vinifera]	57.1089	42.0794	38.0905	27.5576	17.739	81.8943	17.4772	14.7285
Csa1M434130.1:gi|224144234|ref|XP_002325229.1|/3.14933e-147/sodium transporter hkt1-like protein [Populus trichocarpa]	2.25855	2.14578	1.91166	2.43926	6.09737	5.00888	2.55728	6.78953
Csa6M484590.1:-	88.6613	69.7364	72.8829	7.97125	44.0562	43.0703	45.8515	5.30136
Csa3M651780.1:-	30.5233	42.5864	38.0432	79.8006	25.5441	28.4027	28.9482	47.4726
Csa2M345900.1:gi|224084680|ref|XP_002307386.1|/4.63947e-79/predicted protein [Populus trichocarpa]	2.69553	2.9408	1.92129	2.7017	65.3051	2.74588	30.2708	27.7351
Csa6M366300.1:gi|311701739|gb|ADQ00634.1|/5.45831e-127/6,7-dimethyl-8-ribityllumazine synthase [Cucumis sativus]	49.4492	52.9104	58.5015	123.356	57.9688	62.1416	61.2262	127.401
Csa3M912290.1:gi|255552944|ref|XP_002517515.1|/0/vacuolar protein sorting-associated protein, putative [Ricinus communis]	12.3438	10.4619	13.472	9.19325	19.2583	10.932	12.8189	9.59227
Csa7M239580.1:-	11.2702	5.84042	9.53919	2.98088	6.81176	5.45331	7.08935	3.82513
Csa2M000630.1:gi|255546249|ref|XP_002514184.1|/2.96333e-58/hypothetical protein RCOM_1048570 [Ricinus communis]	12.764	11.106	15.5481	18.0887	419.83	3.65994	116.729	307.789
Csa4M361850.1:gi|356509401|ref|XP_003523438.1|/1.09765e-139/PREDICTED: aspartic proteinase Asp1-like [Glycine max]	0.914043	4.26308	1.10522	2.17582	15.3582	3.53824	16.7891	11.2347
Csa3M134930.1:gi|5762251|dbj|BAA83469.1|/6.44357e-64/Csf-1 [Cucumis sativus]	100.927	112.595	81.0187	45.9737	48.8007	85.1232	55.7273	29.7692
Csa4M097640.1:gi|388506910|gb|AFK41521.1|/5.76729e-37/unknown [Lotus japonicus]	51.4592	51.5093	49.9672	89.1158	25.9225	40.1424	33.8714	59.4262
Csa3M845490.1:gi|224053607|ref|XP_002297895.1|/1.23878e-149/predicted protein [Populus trichocarpa]	21.0998	7.89246	9.97502	7.5529	2.60811	11.054	4.31109	1.7538
Csa3M812120.1:gi|359484185|ref|XP_002273824.2|/1.34061e-164/PREDICTED: LRR receptor-like serine/threonine-protein kinase FLS2-like [Vitis vinifera]	0.463792	0.600867	0.841198	0.460012	3.53203	1.23429	3.38422	1.04567
Csa5M162060.1:gi|147866739|emb|CAN81171.1|/7.29571e-121/hypothetical protein VITISV_014022 [Vitis vinifera]	9.00047	7.9765	9.08494	5.58915	11.6052	7.0691	6.95807	5.0091
Csa3M359140.1:-	15.653	14.6011	15.8987	3.7261	15.1373	11.3611	8.66477	3.64298
Csa2M059730.1:gi|225446046|ref|XP_002270836.1|/0/PREDICTED: uncharacterized protein LOC100263238 [Vitis vinifera]	53.022	42.8791	54.7397	24.4633	31.7307	28.9923	31.2291	11.8282
Csa6M448110.1:gi|255556846|ref|XP_002519456.1|/1.15746e-123/tonoplast intrinsic protein, putative [Ricinus communis]	773.981	743.82	601.923	1232.23	33.8327	1183.36	84.7333	111.358
Csa7M448690.1:gi|297742954|emb|CBI35821.3|/2.8383e-63/unnamed protein product [Vitis vinifera]	51.5779	33.1117	54.1746	44.3874	34.8033	259.814	78.8352	103.243
Csa1M569390.1:gi|224099101|ref|XP_002311375.1|/9.50229e-42/predicted protein [Populus trichocarpa]	12.7543	13.2191	14.3004	1.99339	17.6601	9.53768	16.0459	4.72239
Csa6M088160.1:gi|225438871|ref|XP_002283502.1|/2.81367e-167/PREDICTED: isoflavone 2'-hydroxylase-like [Vitis vinifera]	25.7398	19.7932	4.37291	4.92909	17.8435	5.2676	17.4564	5.15314
Csa6M454460.1:gi|356537171|ref|XP_003537103.1|/5.85024e-74/PREDICTED: putative syntaxin-24-like [Glycine max]	11.0029	9.57113	9.50308	11.9526	4.94019	8.55645	13.8425	21.3778
Csa7M032240.1:gi|359485764|ref|XP_003633331.1|/4.91761e-24/PREDICTED: uncharacterized protein LOC100854493 [Vitis vinifera]	5.31611	4.59153	2.28552	1.56231	21.7062	8.8602	27.3468	7.21723
Csa5M614630.1:gi|296083572|emb|CBI23563.3|/4.30136e-65/unnamed protein product [Vitis vinifera]	34.6774	28.4533	37.2716	11.5923	20.2606	22.1395	19.8744	8.40689
Csa7M450700.1:gi|356550408|ref|XP_003543579.1|/1.32965e-79/PREDICTED: mitochondrial import inner membrane translocase subunit tim23-like [Glycine max]	55.564	66.7623	62.0725	112.888	46.125	36.6409	44.7879	75.2438
Csa1M495270.1:gi|356542517|ref|XP_003539713.1|/3.6406e-22/PREDICTED: uncharacterized protein LOC100787578 [Glycine max]	71.7996	84.6438	77.6828	176.225	72.3955	55.982	74.3183	119.387
Csa3M822300.1:gi|351727296|ref|NP_001236644.1|/1.52514e-33/src1 protein [Glycine max]	1320.46	1682.95	1492.73	3959.19	749.437	1743.74	1966.29	3058.9
Csa2M352380.1:-	49.5971	45.3891	43.8935	10.6061	101.028	50.5503	70.097	34.0762
Csa7M017160.1:gi|297744550|emb|CBI37812.3|/0/unnamed protein product [Vitis vinifera]	20.55	19.5768	15.8183	13.2761	6.25786	15.7405	12.6737	6.66524
Csa5M604030.1:gi|224107855|ref|XP_002314627.1|/1.88113e-07/predicted protein [Populus trichocarpa]	17.2326	13.842	16.6696	39.1981	47.4949	6.25379	51.1648	53.1408
CsaUNM028560.1:gi|225452110|ref|XP_002284213.1|/1.54927e-25/PREDICTED: non-specific lipid-transfer protein 2-like [Vitis vinifera]	159.166	142.424	176.439	357.705	103.252	38.7472	106.962	185.505
Csa4M646170.1:gi|255550067|ref|XP_002516084.1|/0/cytochrome P450, putative [Ricinus communis]	3.72128	4.31604	5.99949	4.64005	29.9032	0.771695	12.6627	11.8053
Csa1M526820.1:gi|321496078|gb|ADW93916.1|/1.73598e-42/copper transporter [Vitis vinifera]	1.93645	5.26842	9.36592	5.76201	0.234081	1.17124	1.2181	0.704185
Csa5M576800.1:gi|297744147|emb|CBI37117.3|/1.86501e-55/unnamed protein product [Vitis vinifera]	32.4569	27.1981	27.7224	19.5437	28.0484	25.0612	27.1064	12.6567
Csa7M448810.1:gi|348076069|gb|AEP60133.1|/1.23658e-40/JAZ2 [Vitis rupestris]	13.1675	17.2648	26.5489	29.2046	44.031	31.0126	77.5997	99.5051
Csa5M642140.1:gi|359488327|ref|XP_003633742.1|/0/PREDICTED: LOW QUALITY PROTEIN: auxin transport protein BIG-like [Vitis vinifera]	10.4727	12.3765	12.2847	8.99788	25.5928	10.1256	14.1053	10.7402
Csa3M856020.1:gi|146317661|sp|Q2QDA3.1|ATPA_CUCSA/1.81353e-42/RecName: Full=ATP synthase subunit alpha, chloroplastic; AltName: Full=ATP synthase F1 sector subunit alpha; AltName: Full=F-ATPase subunit alpha	74.1688	63.6806	37.7832	135.347	18.674	57.3362	14.1345	38.5577
Csa2M006170.1:gi|225445474|ref|XP_002281975.1|/0/PREDICTED: nitrate transporter 1.4-like [Vitis vinifera]	7.90718	3.26141	4.05857	2.47553	2.65292	3.6699	4.30396	1.78394
Csa2M185730.1:gi|255576842|ref|XP_002529307.1|/4.75524e-64/conserved hypothetical protein [Ricinus communis]	57.9557	70.2329	62.3871	166.652	71.854	71.6178	96.9177	139.725
Csa3M878840.1:gi|224089146|ref|XP_002308646.1|/2.23553e-56/predicted protein [Populus trichocarpa]	82.4645	68.8505	73.8613	217.911	66.4562	61.3313	73.7754	200.586
Csa2M404900.1:gi|224069565|ref|XP_002303000.1|/5.8091e-160/predicted protein [Populus trichocarpa]	30.673	29.9742	65.5585	48.8314	66.5286	50.6742	55.5682	62.8457
Csa3M733950.1:gi|359481746|ref|XP_002271475.2|/9.93952e-137/PREDICTED: uncharacterized protein LOC100249509 [Vitis vinifera]	49.5265	42.7878	27.647	23.4467	41.2953	30.5359	57.6669	41.475
Csa5M166440.1:gi|307136492|gb|ADN34292.1|/2.35716e-111/auxin-responsive protein IAA [Cucumis melo subsp. melo]	3.36925	2.83728	3.46287	3.2304	1.83276	4.2795	2.54327	6.12609
Csa6M355970.1:gi|225434273|ref|XP_002276453.1|/0/PREDICTED: pentatricopeptide repeat-containing protein At5g65560 [Vitis vinifera]	5.39528	4.14214	6.33047	3.35613	7.39149	3.57753	4.77651	3.31356
Csa6M014540.1:gi|3510538|gb|AAC33529.1|/1.83504e-126/expansin [Prunus armeniaca]	316.878	324.072	312.064	402.6	12.3682	139.843	26.3209	35.2081
Csa2M000930.1:gi|359484547|ref|XP_003633119.1|/4.82386e-19/PREDICTED: E3 ubiquitin-protein ligase RNF115-like [Vitis vinifera]	13.7638	16.7828	20.7544	40.0448	14.8763	17.2375	17.9271	44.9877
Csa3M186710.1:-	37.9466	43.2624	39.9187	11.793	46.3292	30.2962	40.5788	24.5625
Csa4M640990.1:gi|255571143|ref|XP_002526522.1|/2.84107e-11/receptor protein kinase, putative [Ricinus communis]	9.25951	8.91144	5.11828	0.699737	10.8732	1.28012	9.31934	3.07858
Csa4M293840.1:gi|224087387|ref|XP_002308146.1|/1.60008e-142/predicted protein [Populus trichocarpa]	9.99127	6.21322	5.55728	10.3062	11.1114	14.2618	17.3463	23.1804
Csa3M166330.1:gi|357478983|ref|XP_003609777.1|/1.9052e-61/Disease resistance response protein [Medicago truncatula]	1.02643	4.78723	1.73756	5.42965	2.23336	1.7383	1.54959	2.83675
Csa7M428890.1:gi|255544250|ref|XP_002513187.1|/3.69356e-90/DNA binding protein, putative [Ricinus communis]	31.0824	53.0737	16.2231	13.4258	65.4145	19.6925	58.0652	37.0153
Csa7M374700.1:gi|224082828|ref|XP_002306856.1|/5.08792e-08/predicted protein [Populus trichocarpa]	9.2988	13.9746	17.0905	6.88652	17.5352	10.3487	12.6345	7.03348
Csa4M414910.1:gi|346578181|ref|YP_004841773.1|/4.96078e-40/RNA polymerase beta'' subunit [Cucumis melo subsp. melo]	36.1975	51.7121	39.2735	93.4112	19.3946	42.604	18.2157	44.1143
Csa5M647530.1:gi|51477386|gb|AAU04759.1|/0/MRGH11 [Cucumis melo]	23.361	30.7742	26.5278	16.1724	74.6495	16.0546	80.9968	28.4058
Csa4M171520.1:gi|225441860|ref|XP_002284204.1|/8.8561e-100/PREDICTED: ABC transporter A family member 1-like [Vitis vinifera]	6.57425	8.76064	9.81174	8.94264	22.1609	9.4524	17.7706	8.96174
Csa2M292840.1:gi|2462265|emb|CAA73328.1|/1.1672e-107/patatin-like protein [Cucumis sativus]	7.33734	18.5279	9.54951	7.62156	19.9967	20.1401	28.1963	20.0261
Csa2M337770.1:gi|297795543|ref|XP_002865656.1|/6.22271e-06/cyclin family protein [Arabidopsis lyrata subsp. lyrata]	13.2903	14.6929	12.8561	6.56168	31.7025	19.7211	33.8862	9.79481
Csa3M177910.1:gi|359481971|ref|XP_003632699.1|/0/PREDICTED: pentatricopeptide repeat-containing protein At5g12100, mitochondrial-like [Vitis vinifera]	8.78697	7.56961	7.56159	5.04057	5.3523	10.9883	4.4793	2.39029
Csa5M550250.1:gi|224108249|ref|XP_002314775.1|/9.87592e-104/predicted protein [Populus trichocarpa]	7.22446	3.34977	6.62061	14.8843	15.8114	5.51954	17.9865	26.9905
Csa4M006150.1:gi|356522337|ref|XP_003529803.1|/2.32163e-113/PREDICTED: palmitoyl-monogalactosyldiacylglycerol delta-7 desaturase, chloroplastic-like [Glycine max]	0.01	0.01	0.01	0.145267	0.265566	0.01	3.31666	0.39945
Csa4M038680.1:-	291.422	268.163	379.43	41.6446	502.201	338.604	502.278	85.4494
Csa5M585950.1:gi|224130858|ref|XP_002320942.1|/0/multidrug/pheromone exporter, MDR family, ABC transporter family [Populus trichocarpa]	5.84282	2.01858	3.17485	2.78551	4.32493	0.837682	2.39579	2.97986
Csa7M420820.1:gi|224104117|ref|XP_002313325.1|/2.36783e-50/predicted protein [Populus trichocarpa]	1.07073	2.37802	2.66334	1.45646	4.73347	4.44081	13.0857	15.5746
Csa1M714700.1:-	15.653	7.27256	8.87609	4.85392	13.0494	7.83521	13.5811	5.96696
Csa6M518260.1:gi|255563014|ref|XP_002522511.1|/3.66336e-35/conserved hypothetical protein [Ricinus communis]	9.23125	4.15985	8.5414	21.656	12.0322	4.66095	11.7146	32.6934
Csa3M878800.1:gi|224089199|ref|XP_002308656.1|/4.33096e-41/predicted protein [Populus trichocarpa]	4.16092	3.38843	26.1623	25.3123	59.2077	40.8423	31.4085	82.6588
Csa6M303240.1:gi|297746133|emb|CBI16189.3|/8.406e-50/unnamed protein product [Vitis vinifera]	9.09676	8.66381	9.2752	2.08089	51.3557	5.9482	57.1602	14.448
Csa1M599500.1:gi|225435780|ref|XP_002285740.1|/1.1205e-31/PREDICTED: uncharacterized protein LOC100260500 [Vitis vinifera]	17.1065	18.0775	15.2497	7.9845	23.3546	17.2039	16.5418	15.0273
Csa1M181430.1:gi|288558967|sp|B9SA89.1|CSPLB_RICCO/1.3703e-88/RecName: Full=CASP-like protein RCOM_0864260	25.4457	11.9877	16.7825	14.8065	8.72443	16.1182	10.4769	7.13343
Csa3M165690.1:gi|326631146|gb|ADZ98865.1|/3.12789e-42/MYB domain protein 111 [Brassica rapa subsp. rapa]	26.2566	8.8967	25.8872	13.0881	21.9734	14.1708	7.11476	13.8081
Csa3M782630.1:gi|225439452|ref|XP_002267438.1|/9.50293e-128/PREDICTED: E3 ubiquitin-protein ligase PUB23-like [Vitis vinifera]	0.576891	2.63082	1.00448	2.44134	2.34311	1.67485	19.3927	12.0836
Csa2M360840.1:gi|259563723|gb|ACW83060.1|/6.62983e-156/glycosyltransferase family GT8 protein [Populus deltoides]	3.37349	1.53843	2.61062	4.5684	0.01	3.0035	1.90136	1.02066
Csa1M372010.1:gi|255546535|ref|XP_002514327.1|/0/aldehyde dehydrogenase, putative [Ricinus communis]	10.7229	15.0418	18.3308	16.2344	109.149	13.2397	47.9136	87.4531
Csa6M309980.1:gi|255556320|ref|XP_002519194.1|/0/Periplasmic beta-glucosidase precursor, putative [Ricinus communis]	9.92777	14.5821	8.30724	11.631	0.883497	6.54256	4.78141	2.48063
Csa2M094380.1:gi|255543106|ref|XP_002512616.1|/0/interferon-induced GTP-binding protein mx, putative [Ricinus communis]	2.9651	4.35959	2.86823	2.80871	18.138	2.5358	13.8803	8.86673
Csa2M302250.1:gi|255577702|ref|XP_002529727.1|/0/transferase, transferring glycosyl groups, putative [Ricinus communis]	0.752406	0.91744	0.68501	0.140475	1.32683	0.728136	1.24726	0.437776
Csa1M000610.2:gi|225456469|ref|XP_002280806.1|/0/PREDICTED: uncharacterized protein LOC100242176 [Vitis vinifera]	0.01	0.01	0.01	0.325779	0.01	0.01	0.01	0.985397
Csa5M505760.1:gi|302836776|ref|XP_002949948.1|/2.87509e-43/hypothetical protein VOLCADRAFT_104492 [Volvox carteri f. nagariensis]	2.81754	1.46011	4.08822	0.01	6.35765	4.08998	5.67148	0.01
Csa3M651800.1:gi|14423327|gb|AAK62346.1|/2.16542e-128/elicitor-inducible cytochrome P450 [Nicotiana tabacum]	0.152961	2.69509	1.47963	0.728228	28.2529	7.84542	20.4752	4.1829
Csa7M407800.1:gi|148251494|gb|ABQ53598.1|/0/stachyose synthase [Cucumis sativus]	596.134	516.073	571.931	440.469	789.429	1001.19	490.436	390.821
Csa2M008750.1:gi|224088242|ref|XP_002308386.1|/1.99042e-123/predicted protein [Populus trichocarpa]	1.33028	1.79239	1.67286	6.33331	2.70155	2.18853	4.15052	9.90726
Csa1M068570.1:gi|313755444|gb|ADR74213.1|/2.06871e-145/(3S)-linalool/(E)-nerolidol /(E,E)-geranyl linalool synthase [Vitis vinifera]	0.490007	1.10037	1.02699	0.77762	2.36931	1.1855	4.27416	5.17937
Csa3M215590.1:gi|224054286|ref|XP_002298184.1|/1.21615e-46/predicted protein [Populus trichocarpa]	8.19918	1.93136	2.88411	2.16863	1.08123	6.49203	3.37588	3.03582
Csa1M042530.1:gi|297734240|emb|CBI15487.3|/1.12302e-79/unnamed protein product [Vitis vinifera]	7.26535	5.32617	5.99949	2.90589	3.59867	1.71488	2.49688	1.95896
Csa2M296060.2:gi|255568249|ref|XP_002525099.1|/0/carbohydrate transporter, putative [Ricinus communis]	0.303614	0.944034	0.685287	1.92729	0.782961	0.391761	0.71301	2.6498
Csa6M497180.1:gi|356496541|ref|XP_003517125.1|/0/PREDICTED: phosphoenolpyruvate carboxykinase [ATP]-like [Glycine max]	3.81722	1.71689	1.81142	2.13355	2.15915	3.06679	6.23399	3.14291
Csa6M520450.1:-	30.7519	27.1347	26.1293	11.2113	33.7574	17.6951	28.0228	15.4746
Csa3M166350.1:gi|21322711|emb|CAD22154.1|/1.73112e-140/pherophorin-dz1 protein [Volvox carteri f. nagariensis]	3.71153	6.85731	6.08785	0.853631	6.39822	7.18363	17.3783	2.53507
Csa6M085110.1:gi|225465425|ref|XP_002264858.1|/1.33161e-147/PREDICTED: uncharacterized protein LOC100241465 [Vitis vinifera]	2.96583	3.58623	7.93737	8.89034	9.17795	5.64465	21.8899	6.44233
Csa4M361860.1:gi|356509401|ref|XP_003523438.1|/2.31283e-137/PREDICTED: aspartic proteinase Asp1-like [Glycine max]	8.16678	12.4615	6.80274	6.00016	24.6803	3.8419	31.0516	11.2853
Csa4M011650.1:-	3.68306	4.29443	5.78942	0.974143	8.45905	7.12851	11.1206	0.267866
Csa5M148610.1:gi|359473964|ref|XP_002272972.2|/0/PREDICTED: oligopeptide transporter 7-like [Vitis vinifera]	9.35462	6.93454	15.5211	19.5972	22.7658	12.77	23.3818	38.929
Csa5M077770.1:-	10.5823	12.3389	17.914	4.54829	30.7009	15.3614	31.2864	12.6991
Csa7M212680.1:gi|359494149|ref|XP_002277652.2|/0/PREDICTED: UPF0505 protein C16orf62 homolog [Vitis vinifera]	0.451047	0.363598	0.43631	0.424173	2.32632	1.21249	1.71496	0.99142
Csa1M144310.1:gi|242041881|ref|XP_002468335.1|/4.30718e-07/hypothetical protein SORBIDRAFT_01g043980 [Sorghum bicolor]	5.57928	4.81883	6.2965	0.245947	6.74432	6.74914	6.08327	2.70519
Csa7M012410.1:gi|224080626|ref|XP_002306185.1|/2.5784e-75/predicted protein [Populus trichocarpa]	27.2665	24.8061	27.5479	52.2455	148.247	37.235	171.059	423.409
Csa4M062370.1:-	20.6619	26.6064	15.7472	3.9745	21.1922	12.1185	24.5764	5.46448
Csa3M857060.1:-	13.4168	10.4293	16.7639	1.18289	21.6246	12.4431	26.4444	0.325266
Csa1M000710.1:gi|307136010|gb|ADN33866.1|/7.2598e-177/hypothetical protein [Cucumis melo subsp. melo]	14.7805	14.8404	16.2338	21.2571	17.2714	16.5387	16.5806	35.5639
Csa3M149980.1:gi|222822564|gb|ACM68431.1|/1.25451e-165/xyloglucan-specific endoglucanase inhibitor protein [Capsicum annuum]	0.976052	5.17051	0.944163	0.860531	0.209754	7.24169	0.654906	0.820302
Csa4M047340.1:gi|225430760|ref|XP_002266788.1|/0/PREDICTED: pyridine nucleotide-disulfide oxidoreductase domain-containing protein 2 [Vitis vinifera]	4.46441	4.02729	4.95833	4.63576	5.51657	2.40022	4.57646	2.64565
Csa7M049230.1:gi|388502912|gb|AFK39522.1|/3.39724e-53/unknown [Lotus japonicus]	10.7335	19.4681	13.6274	27.443	30.0583	14.0661	94.5247	154.567
Csa3M598900.1:-----------------------------------gi|225451593|ref|XP_002275711.1|/0/PREDICTED: transcription factor ICE1 isoform 1 [Vitis vinifera]	14.5582	17.6648	17.7749	16.5761	12.9625	10.051	28.2323	12.2925
Csa6M338660.1:gi|255570408|ref|XP_002526163.1|/5.53787e-178/stearoyl-ACP desaturase [Ricinus communis]	0.84502	3.00279	1.63482	3.70375	5.25329	4.43928	7.16833	9.34158
Csa5M367180.1:gi|387598453|gb|AFJ91845.1|/4.19531e-31/ATP synthase CF1 beta subunit (chloroplast) [Vigna unguiculata]	354.638	408.627	344.471	2116.63	112.583	407.578	111.756	628.984
CsaUNM031640.1:gi|225423895|ref|XP_002281709.1|/1.22534e-105/PREDICTED: AP2/ERF and B3 domain-containing transcription repressor TEM1-like [Vitis vinifera]	14.767	16.6826	13.7131	14.5294	36.9863	37.5844	78.7706	42.9597
Csa3M846010.1:gi|225425322|ref|XP_002273940.1|/8.48533e-69/PREDICTED: uncharacterized protein LOC100255664 [Vitis vinifera]	0.01	2.64102	0.880324	0.288845	1.58413	1.7614	1.28231	1.69441
Csa3M860300.1:gi|225458187|ref|XP_002281307.1|/0/PREDICTED: AP-4 complex subunit mu-1 [Vitis vinifera]	31.7908	36.8257	33.767	22.9721	46.115	37.7026	39.8384	21.1567
Csa3M011790.1:gi|225427254|ref|XP_002278688.1|/9.09923e-122/PREDICTED: eyes absent homolog 2 [Vitis vinifera]	16.2031	14.3056	13.6419	10.2378	10.5912	12.4863	11.9288	4.62647
Csa5M137420.1:gi|297738219|emb|CBI27420.3|/2.34138e-13/unnamed protein product [Vitis vinifera]	6.75924	11.4301	4.81777	2.8228	20.6417	13.771	17.9024	8.69348
Csa3M038120.1:gi|344190168|gb|AEM97866.1|/1.73739e-126/Cu/Zn-superoxide dismutase copper chaperone precursor [Corylus heterophylla]	56.2366	25.2967	30.9275	32.089	58.6626	34.2558	67.2303	54.8108
Csa3M740770.1:-	26.3545	23.3418	28.7381	44.8653	13.4382	22.7221	26.0425	59.942
Csa3M039330.2:gi|42567719|ref|NP_196353.2|/0/Amidase family protein [Arabidopsis thaliana]	0.132093	0.205359	0.191665	0.209626	0.638703	0.255664	0.465312	0.01
Csa2M382720.1:gi|225430514|ref|XP_002285565.1|/7.70658e-49/PREDICTED: enhancer of rudimentary homolog [Vitis vinifera]	10.9419	10.8681	13.6715	9.40568	42.7664	15.8834	39.0029	15.1202
Csa4M643620.1:gi|22327401|ref|NP_198467.2|/4.81367e-134/serine carboxypeptidase-like 1 [Arabidopsis thaliana]	0.702378	0.623977	1.16474	0.530783	2.42584	1.35944	2.62569	0.583811
Csa6M501300.1:gi|356511127|ref|XP_003524281.1|/1.66415e-38/PREDICTED: cytochrome P450 71A1-like [Glycine max]	1.04936	1.6314	1.26885	0.555098	1.77588	2.79266	8.97721	3.81597
[truncated: 350 more rows]

## Sheet: Table S3
GO-term enrichment for five clusters of DEGs				Number in input list	Number in BG/Ref
Group	GO term	Ontology	Description			p-value	FDR
I	GO:0015979	P	photosynthesis	14	161	3.1e-07	0.00024
I	GO:0006412	P	translation	24	512	3.4e-06	0.0014
I	GO:0010114	P	response to red light	8	66	8.5e-06	0.0022
I	GO:0010218	P	response to far red light	6	53	0.00017	0.026
I	GO:0006091	P	generation of precursor metabolites and energy	15	310	0.00013	0.026
I	GO:0019684	P	photosynthesis, light reaction	8	104	0.00023	0.03
I	GO:0003735	F	structural constituent of ribosome	21	302	2.4e-08	6.2e-06
I	GO:0005198	F	structural molecule activity	23	386	9.4e-08	1.2e-05
I	GO:0009055	F	electron carrier activity	12	235	0.00036	0.03
I	GO:0034357	C	photosynthetic membrane	27	322	5.1e-12	6.9e-10
I	GO:0044436	C	thylakoid part	28	349	6.2e-12	6.9e-10
I	GO:0055035	C	plastid thylakoid membrane	26	297	4.6e-12	6.9e-10
I	GO:0009535	C	chloroplast thylakoid membrane	26	295	4e-12	6.9e-10
I	GO:0042651	C	thylakoid membrane	26	313	1.5e-11	1.3e-09
I	GO:0009579	C	thylakoid	32	486	4e-11	3e-09
I	GO:0022626	C	cytosolic ribosome	23	259	5.2e-11	3.3e-09
I	GO:0031976	C	plastid thylakoid	28	393	9.5e-11	4.8e-09
I	GO:0009534	C	chloroplast thylakoid	28	393	9.5e-11	4.8e-09
I	GO:0031984	C	organelle subcompartment	28	397	1.2e-10	5.4e-09
I	GO:0005840	C	ribosome	26	375	7.2e-10	2.9e-08
I	GO:0031090	C	organelle membrane	49	1192	8.2e-09	3.1e-07
I	GO:0030529	C	ribonucleoprotein complex	26	460	4.4e-08	1.5e-06
I	GO:0033279	C	ribosomal subunit	16	218	4.7e-07	1.5e-05
I	GO:0009521	C	photosystem	8	46	5.1e-07	1.5e-05
I	GO:0044445	C	cytosolic part	15	204	1e-06	2.9e-05
I	GO:0044422	C	organelle part	82	2906	3e-06	7.5e-05
I	GO:0044446	C	intracellular organelle part	82	2902	2.9e-06	7.5e-05
I	GO:0044434	C	chloroplast part	42	1214	4.9e-06	0.00012
I	GO:0043232	C	intracellular non-membrane-bounded organelle	34	922	8.9e-06	0.00018
I	GO:0044435	C	plastid part	42	1243	8.4e-06	0.00018
I	GO:0043228	C	non-membrane-bounded organelle	34	922	8.9e-06	0.00018
I	GO:0009507	C	chloroplast	63	2156	9.7e-06	0.00019
I	GO:0031225	C	anchored to membrane	11	147	2.2e-05	0.0004
I	GO:0015935	C	small ribosomal subunit	8	75	2.2e-05	0.0004
I	GO:0032991	C	macromolecular complex	47	1517	2.4e-05	0.00041
I	GO:0022627	C	cytosolic small ribosomal subunit	7	59	3.5e-05	0.00059
I	GO:0009536	C	plastid	74	2786	4.2e-05	0.00068
I	GO:0009523	C	photosystem II	5	32	0.00012	0.0019
I	GO:0010287	C	plastoglobule	6	56	0.00023	0.0034
I	GO:0022625	C	cytosolic large ribosomal subunit	8	113	0.0004	0.0058
I	GO:0016020	C	membrane	108	4909	0.0012	0.016
I	GO:0015934	C	large ribosomal subunit	8	143	0.0018	0.025
I	GO:0005730	C	nucleolus	14	374	0.0025	0.033
II	GO:0016491	F	oxidoreductase activity	8	1637	0.0057	0
III	GO:0006950	P	response to stress	130	1942	1e-08	2.1e-05
III	GO:0009074	P	aromatic amino acid family catabolic process	8	16	4.3e-08	3e-05
III	GO:0006559	P	L-phenylalanine catabolic process	8	16	4.3e-08	3e-05
III	GO:0051707	P	response to other organism	53	633	2.3e-07	6.7e-05
III	GO:0009607	P	response to biotic stimulus	55	663	1.9e-07	6.7e-05
III	GO:0050896	P	response to stimulus	203	3526	2.6e-07	6.7e-05
III	GO:0042221	P	response to chemical stimulus	129	2048	2.6e-07	6.7e-05
III	GO:0010200	P	response to chitin	16	87	1.9e-07	6.7e-05
III	GO:0006952	P	defense response	47	542	3.7e-07	8.4e-05
III	GO:0009611	P	response to wounding	22	166	4.8e-07	9.9e-05
III	GO:0006558	P	L-phenylalanine metabolic process	8	25	2.7e-06	0.0005
III	GO:0009617	P	response to bacterium	27	260	3.6e-06	0.00061
III	GO:0009867	P	jasmonic acid mediated signaling pathway	8	28	6.9e-06	0.001
III	GO:0071395	P	cellular response to jasmonic acid stimulus	8	28	6.9e-06	0.001
III	GO:0009753	P	response to jasmonic acid stimulus	17	131	1.2e-05	0.0015
III	GO:0019748	P	secondary metabolic process	31	342	1.2e-05	0.0015
III	GO:0051704	P	multi-organism process	58	829	1.6e-05	0.002
III	GO:0009072	P	aromatic amino acid family metabolic process	11	62	2.1e-05	0.0024
III	GO:0010033	P	response to organic substance	77	1211	2.6e-05	0.0028
III	GO:0009743	P	response to carbohydrate stimulus	19	177	5.6e-05	0.0057
III	GO:0002376	P	immune system process	21	218	0.00011	0.011
III	GO:0006955	P	immune response	21	218	0.00011	0.011
III	GO:0019439	P	aromatic compound catabolic process	8	41	0.00014	0.012
III	GO:0042742	P	defense response to bacterium	20	215	0.00026	0.022
III	GO:0016841	F	ammonia-lyase activity	9	22	5.4e-08	3.2e-05
III	GO:0045548	F	phenylalanine ammonia-lyase activity	7	15	5.7e-07	0.00017
III	GO:0016840	F	carbon-nitrogen lyase activity	9	34	3.7e-06	0.00073
IV	GO:0048046	C	apoplast	21	280	3.6e-08	1.3e-05
IV	GO:0030312	C	external encapsulating structure	30	596	4.7e-07	8.6e-05
IV	GO:0005618	C	cell wall	29	580	8e-07	9.8e-05
IV	GO:0005576	C	extracellular region	22	393	2.4e-06	0.00022
IV	GO:0022626	C	cytosolic ribosome	13	259	0.00065	0.047
V	GO:0009698	P	phenylpropanoid metabolic process	17	151	1.9e-05	0.026
V	GO:0009812	P	flavonoid metabolic process	10	58	2.5e-05	0.026

## Sheet: Table S4
Analysis of variance between genotypes and TSSM infestation
