# Supplementary material for: Transcriptional and metabolite analysis reveal a shift in direct and indirect defences in response to spider-mite infestation in cucumber (Cucumis sativus)
Source: Plant Mol Biol. 2020 Apr 18;103(4):489–505. doi: 10.1007/s11103-020-01005-y (PMC7299927; doi:10.1007/s11103-020-01005-y)
Supplement: Supplementary file 2 — Supplementary Table S5: Annotations of Transcription Factors (XLSX 117 kb) [file 11103_2020_1005_MOESM2_ESM.xlsx]

## Sheet: TF_cucu
Csa1M000550	Ethylene-responsive transcription factor; contains IPR016177 (DNA-binding, integrase-type)
Csa1M000580	Auxin response factor-like protein; contains IPR003311 (AUX/IAA protein), IPR010525 (Auxin response factor), IPR015300 (DNA-binding pseudobarrel domain)
Csa1M000700	Transcription factor, putative; contains IPR011598 (Myc-type, basic helix-loop-helix (bHLH) domain)
Csa1M000770	NAC domain protein; contains IPR003441 (No apical meristem (NAM) protein), IPR026699 (Exosome complex RNA-binding protein 1/RRP40/RRP4)
Csa1M001450	Squamosa promoter-binding protein; contains IPR004333 (Transcription factor, SBP-box)
Csa1M001530	C2H2-like zinc finger protein
Csa1M002750	Zinc finger family protein; contains IPR007087 (Zinc finger, C2H2)
Csa1M002800	Protein SCARECROW; contains IPR005202 (Transcription factor GRAS)
Csa1M004120	MYB transcription factor; contains IPR009057 (Homeodomain-like)
Csa1M004900	Myb family transcription factor; contains IPR009057 (Homeodomain-like)
Csa1M005620	Putative BAH domain-containing protein; contains IPR001025 (Bromo adjacent homology (BAH) domain), IPR017923 (Transcription factor IIS, N-terminal)
Csa1M006290	Transcription factor Dp-1; contains IPR011991 (Winged helix-turn-helix DNA-binding domain), IPR015633 (E2F Family)
Csa1M007850	MYB transcription factor 1; contains IPR009057 (Homeodomain-like)
Csa1M007910	Transcription factor; contains IPR011598 (Myc-type, basic helix-loop-helix (bHLH) domain)
Csa1M008430	MYB transcription factor; contains IPR009057 (Homeodomain-like)
Csa1M008490	Ubiquitin carboxyl-terminal hydrolase-related protein; contains IPR001394 (Peptidase C19, ubiquitin carboxyl-terminal hydrolase 2), IPR006865 (Domain of unknown function DUF629), IPR006866 (Domain of unknown function DUF627, N-terminal), IPR007087 (Zinc finger, C2H2), IPR011990 (Tetratricopeptide-like helical)
Csa1M009580	WRKY transcription factor, putative; contains IPR003657 (DNA-binding WRKY)
Csa1M009660	Transcription factor; contains IPR011598 (Myc-type, basic helix-loop-helix (bHLH) domain)
Csa1M009680	Transcription factor, putative; contains IPR005333 (Transcription factor, TCP)
Csa1M009700	MYB family transcription factor; contains IPR009057 (Homeodomain-like)
Csa1M009740	RWP-RK domain-containing transcription factor; contains IPR003035 (RWP-RK domain)
Csa1M009790	Dof zinc finger protein; contains IPR003851 (Zinc finger, Dof-type)
Csa1M009870	NAC domain-containing protein 21/22, putative; contains IPR003441 (No apical meristem (NAM) protein)
Csa1M011540	Phytochrome-interacting factor, putative; contains IPR011598 (Myc-type, basic helix-loop-helix (bHLH) domain), IPR024097 (Basic helix-loop-helix leucine zipper transcription factor)
Csa1M012120	Zinc finger family protein; contains IPR015880 (Zinc finger, C2H2-like)
Csa1M014310	TCP family transcription factor containing protein; contains IPR005333 (Transcription factor, TCP)
Csa1M014360	Zinc finger CCCH domain-containing protein; contains IPR000061 (SWAP/Surp), IPR000571 (Zinc finger, CCCH-type)
Csa1M015080	Transcription factor BIM1, putative; contains IPR011598 (Myc-type, basic helix-loop-helix (bHLH) domain)
Csa1M015610	Dof zinc finger protein; contains IPR003851 (Zinc finger, Dof-type)
Csa1M015680	Squamosa promoter binding protein; contains IPR004333 (Transcription factor, SBP-box)
Csa1M015800	Nuclear transcription factor Y subunit B-1; contains IPR009072 (Histone-fold), IPR027113 (Transcriptional regulator Dr1/Ncb2)
Csa1M020880	Transcription initiation factor IIE alpha subunit family protein; contains IPR002853 (Transcription factor TFIIE, alpha subunit), IPR024550 (TFIIEalpha/SarR/Rpc3 HTH domain)
Csa1M020890	Transcription factor CYCLOIDEA; contains IPR005333 (Transcription factor, TCP)
Csa1M021940	Putative MYB transcription factor; contains IPR009057 (Homeodomain-like)
Csa1M023580	NAC domain protein; contains IPR003441 (No apical meristem (NAM) protein)
Csa1M024150	Transcription factor; contains IPR011598 (Myc-type, basic helix-loop-helix (bHLH) domain)
Csa1M024160	Myb transcription factor; contains IPR009057 (Homeodomain-like)
Csa1M025920	TB1-like TCP family transcription factor; contains IPR005333 (Transcription factor, TCP)
Csa1M025960	WRKY transcription factor 1; contains IPR003657 (DNA-binding WRKY)
Csa1M027510	Transcription factor, putative
Csa1M029570	MYB transcription factor; contains IPR009057 (Homeodomain-like)
Csa1M029620	Putative zinc finger protein; contains IPR013087 (Zinc finger C2H2-type/integrase DNA-binding domain), IPR019786 (Zinc finger, PHD-type, conserved site)
Csa1M032410	NAC domain protein,; contains IPR003441 (No apical meristem (NAM) protein)
Csa1M032990	DNA binding protein, putative; contains IPR011598 (Myc-type, basic helix-loop-helix (bHLH) domain)
Csa1M033030	Transcription factor, putative; contains IPR005333 (Transcription factor, TCP)
Csa1M033090	Activating signal cointegrator, putative; contains IPR009349 (Zinc finger, C2HC5-type)
Csa1M033200	MYB transcription factor; contains IPR009057 (Homeodomain-like)
Csa1M033250	Dof zinc finger protein; contains IPR003851 (Zinc finger, Dof-type)
Csa1M033300	Mads box protein, putative
Csa1M038340	NAC domain-containing protein 21/22, putative; contains IPR003441 (No apical meristem (NAM) protein)
Csa1M039000	Phytochrome-interacting factor 3; contains IPR011598 (Myc-type, basic helix-loop-helix (bHLH) domain), IPR024097 (Basic helix-loop-helix leucine zipper transcription factor)
Csa1M039050	Zinc finger protein, putative; contains IPR015880 (Zinc finger, C2H2-like)
Csa1M039270	TCP transcription factor 6; contains IPR005333 (Transcription factor, TCP)
Csa1M039890	Squamosa promoter binding protein; contains IPR004333 (Transcription factor, SBP-box)
Csa1M039900	MADS-box transcription factor; contains IPR002487 (Transcription factor, K-box)
Csa1M039910	Mads box protein, putative; contains IPR002487 (Transcription factor, K-box)
Csa1M039960	Dof zinc finger protein; contains IPR003851 (Zinc finger, Dof-type)
Csa1M039980	Transcription factor BIM1, putative; contains IPR011598 (Myc-type, basic helix-loop-helix (bHLH) domain)
Csa1M040010	BZIP transcription factor family protein; contains IPR004827 (Basic-leucine zipper domain)
Csa1M042120	Nuclear-interacting partner of ALK; contains IPR012935 (Zinc finger, C3HC-like)
Csa1M042180	Transcription factor CYCLOIDEA; contains IPR005333 (Transcription factor, TCP)
Csa1M042290	Ethylene-responsive transcription factor; contains IPR016177 (DNA-binding, integrase-type)
Csa1M042340	Transcription factor; contains IPR011598 (Myc-type, basic helix-loop-helix (bHLH) domain)
Csa1M042350	Myb transcription factor; contains IPR009057 (Homeodomain-like)
Csa1M042960	NF-X1 finger transcription factor, putative; contains IPR000967 (Zinc finger, NF-X1-type), IPR001841 (Zinc finger, RING-type), IPR012677 (Nucleotide-binding, alpha-beta plait), IPR019787 (Zinc finger, PHD-finger)
Csa1M043000	Transcription factor, putative; contains IPR009057 (Homeodomain-like)
Csa1M043020	Putative zinc finger protein; contains IPR013087 (Zinc finger C2H2-type/integrase DNA-binding domain)
Csa1M045430	DNA-binding protein-like; contains IPR011598 (Myc-type, basic helix-loop-helix (bHLH) domain)
Csa1M045480	WRKY transcription factor, putative; contains IPR003657 (DNA-binding WRKY)
Csa1M045730	Myb transcription factor; contains IPR009057 (Homeodomain-like)
Csa1M045820	Transcription factor Dp-1; contains IPR011991 (Winged helix-turn-helix DNA-binding domain), IPR015633 (E2F Family)
Csa1M046080	Dof zinc finger protein; contains IPR003851 (Zinc finger, Dof-type)
Csa1M046820	MYB transcription factor; contains IPR009057 (Homeodomain-like)
Csa1M050050	Putative zinc finger protein; contains IPR003347 (JmjC domain), IPR003349 (Transcription factor jumonji, JmjN), IPR013087 (Zinc finger C2H2-type/integrase DNA-binding domain)
Csa1M050060	Zinc finger CCCH domain-containing protein; contains IPR000571 (Zinc finger, CCCH-type)
Csa1M051580	MADS-box transcription factor, putative; contains IPR002487 (Transcription factor, K-box)
Csa1M051590	Squamosa promoter binding protein; contains IPR004333 (Transcription factor, SBP-box)
Csa1M051740	Transcription factor; contains IPR011598 (Myc-type, basic helix-loop-helix (bHLH) domain)
Csa1M051760	Inducer of CBF expression 1; contains IPR011598 (Myc-type, basic helix-loop-helix (bHLH) domain)
Csa1M051770	Centromere protein S; contains IPR003162 (Transcription factor TAFII-31), IPR009072 (Histone-fold)
Csa1M065960	Transcription factor; contains IPR011598 (Myc-type, basic helix-loop-helix (bHLH) domain)
Csa1M070590	Transcription factor, putative; contains IPR011598 (Myc-type, basic helix-loop-helix (bHLH) domain)
Csa1M071840	Putative MYB transcription factor; contains IPR009057 (Homeodomain-like)
Csa1M073060	NAC domain protein,; contains IPR003441 (No apical meristem (NAM) protein)
Csa1M074400	Helix-loop-helix DNA-binding; contains IPR011598 (Myc-type, basic helix-loop-helix (bHLH) domain)
Csa1M074920	DNA-binding WRKY; VQ; contains IPR008889 (VQ)
Csa1M074960	Dof zinc finger protein-like protein; contains IPR003851 (Zinc finger, Dof-type)
Csa1M074970	Putative DOF zinc finger protein; contains IPR003851 (Zinc finger, Dof-type)
Csa1M075030	Ethylene-responsive transcription factor, putative; contains IPR016177 (DNA-binding, integrase-type)
Csa1M075060	Ethylene-responsive transcription factor, putative; contains IPR016177 (DNA-binding, integrase-type)
Csa1M076100	NAC domain protein,; contains IPR003441 (No apical meristem (NAM) protein)
Csa1M077150	Transcription factor TCP4; contains IPR005333 (Transcription factor, TCP)
Csa1M085390	Zinc finger protein; contains IPR013087 (Zinc finger C2H2-type/integrase DNA-binding domain)
Csa1M089510	Dof zinc finger protein; contains IPR003851 (Zinc finger, Dof-type)
Csa1M109320	Myb transcription factor-like protein; contains IPR009057 (Homeodomain-like)
Csa1M109350	Pre-mRNA cleavage complex 2 protein Pcf11; contains IPR006569 (CID domain), IPR007087 (Zinc finger, C2H2), IPR008942 (ENTH/VHS)
Csa1M118890	BEL1-like homeodomain transcription factor; contains IPR006563 (POX), IPR009057 (Homeodomain-like)
Csa1M132120	Zinc finger family protein; contains IPR013087 (Zinc finger C2H2-type/integrase DNA-binding domain)
Csa1M136780	PLATZ transcription factor family protein; contains IPR006734 (Protein of unknown function DUF597)
Csa1M160590	Zinc finger-like protein; contains IPR013087 (Zinc finger C2H2-type/integrase DNA-binding domain)
Csa1M162100	BZIP transcription factor-like protein; contains IPR004827 (Basic-leucine zipper domain), IPR025422 (DOG1 domain)
Csa1M165230	NAC-domain protein; contains IPR003441 (No apical meristem (NAM) protein)
Csa1M168870	NAC domain protein; contains IPR003441 (No apical meristem (NAM) protein)
Csa1M181390	Trihelix transcription factor; contains IPR001005 (SANT/Myb domain)
Csa1M181400	Transcription factor MADS box; contains IPR002100 (Transcription factor, MADS-box)
Csa1M191680	Mads box protein, putative; contains IPR002100 (Transcription factor, MADS-box)
Csa1M224380	NAC domain protein,; contains IPR003441 (No apical meristem (NAM) protein)
Csa1M240590	Heat stress transcription factor A-1d; contains IPR011991 (Winged helix-turn-helix DNA-binding domain)
Csa1M250160	Membrane-bound transcription factor site-1 protease; contains IPR015500 (Peptidase S8, subtilisin-related), IPR023828 (Peptidase S8, subtilisin, Ser-active site)
Csa1M256210	WRKY transcription factor; contains IPR003657 (DNA-binding WRKY)
Csa1M266150	Zinc finger CCCH-type with G patch domain-containing protein; contains IPR000467 (G-patch domain)
Csa1M269350	Transcription factor; contains IPR011598 (Myc-type, basic helix-loop-helix (bHLH) domain)
Csa1M269870	AP2 domain-containing transcription factor; contains IPR015300 (DNA-binding pseudobarrel domain), IPR016177 (DNA-binding, integrase-type)
Csa1M275920	AP2-like ethylene-responsive transcription factor; contains IPR016177 (DNA-binding, integrase-type)
Csa1M340430	Ethylene-responsive transcription factor 3; contains IPR016177 (DNA-binding, integrase-type)
Csa1M361460	Transcription factor, putative; contains IPR011598 (Myc-type, basic helix-loop-helix (bHLH) domain)
Csa1M364460	Ethylene-responsive transcription factor 1; contains IPR016177 (DNA-binding, integrase-type)
Csa1M408200	Myb family transcription factor; contains IPR009057 (Homeodomain-like)
Csa1M408720	DELLA protein GAI, putative; contains IPR005202 (Transcription factor GRAS), IPR021914 (Transcriptional factor DELLA, N-terminal)
Csa1M420880	Myb transcription factor-like protein; contains IPR009057 (Homeodomain-like)
Csa1M423190	AP2-like ethylene-responsive transcription factor; contains IPR016177 (DNA-binding, integrase-type)
Csa1M425940	Transcription Factor; contains IPR011598 (Myc-type, basic helix-loop-helix (bHLH) domain)
Csa1M426980	WRKY transcription factor 7; contains IPR003657 (DNA-binding WRKY), IPR018872 (Zn-cluster domain)
Csa1M446900	Mads box protein, putative; contains IPR002100 (Transcription factor, MADS-box)
Csa1M467100	Agamous MADS-box transcription factor; contains IPR002100 (Transcription factor, MADS-box), IPR002487 (Transcription factor, K-box)
Csa1M467710	Heat stress transcription factor A-4a; contains IPR011991 (Winged helix-turn-helix DNA-binding domain)
Csa1M469740	Putative WRKY transcription factor; contains IPR003657 (DNA-binding WRKY)
Csa1M472480	Transcription factor, putative
Csa1M472980	Transcription factor, putative
Csa1M475990	Dof zinc finger protein; contains IPR003851 (Zinc finger, Dof-type)
Csa1M477510	Transcription factor IIIB subunit; contains IPR000812 (Transcription factor TFIIB)
Csa1M477540	Transcription factor bHLH30; contains IPR011598 (Myc-type, basic helix-loop-helix (bHLH) domain)
Csa1M481720	Zinc finger protein; contains IPR015880 (Zinc finger, C2H2-like)
Csa1M482740	Myb-like transcription factor; contains IPR009057 (Homeodomain-like)
Csa1M488750	Myb transcription factor; contains IPR009057 (Homeodomain-like)
Csa1M495270	Zinc finger, C3HC4 type family protein, expressed
Csa1M523610	Scarecrow transcription factor family protein; contains IPR005202 (Transcription factor GRAS)
Csa1M524710	Putative SUPERMAN-like C2H2 zinc finger transcription factor; contains IPR013087 (Zinc finger C2H2-type/integrase DNA-binding domain)
Csa1M529120	Myb; contains IPR009057 (Homeodomain-like)
Csa1M535290	Nuclear-interacting partner of ALK; contains IPR012935 (Zinc finger, C3HC-like)
Csa1M536820	Auxin response factor 4; contains IPR003311 (AUX/IAA protein), IPR010525 (Auxin response factor), IPR015300 (DNA-binding pseudobarrel domain)
Csa1M538270	mRNA 3'-end-processing protein yth-1; contains IPR000571 (Zinc finger, CCCH-type), IPR007275 (YTH domain)
Csa1M538820	BZIP; contains IPR006867 (Domain of unknown function DUF632), IPR006868 (Domain of unknown function DUF630)
Csa1M542450	Transcription factor, putative; contains IPR011598 (Myc-type, basic helix-loop-helix (bHLH) domain)
Csa1M547510	WRKY transcription factor 14-1; contains IPR003657 (DNA-binding WRKY)
Csa1M554580	Lysine-specific demethylase 5A; contains IPR003347 (JmjC domain), IPR003349 (Transcription factor jumonji, JmjN), IPR003888 (FY-rich, N-terminal), IPR003889 (FY-rich, C-terminal), IPR004198 (Zinc finger, C5HC2-type)
Csa1M555600	Transcription factor, putative; contains IPR011598 (Myc-type, basic helix-loop-helix (bHLH) domain)
Csa1M560650	Putative zinc finger/matrin type 5; contains IPR000571 (Zinc finger, CCCH-type), IPR003604 (Zinc finger, U1-type), IPR013085 (Zinc finger, U1-C type)
Csa1M560720	G patch domain-containing protein 8; contains IPR000467 (G-patch domain), IPR007087 (Zinc finger, C2H2), IPR022755 (Zinc finger, double-stranded RNA binding)
Csa1M560740	Mads box protein, putative; contains IPR002100 (Transcription factor, MADS-box)
Csa1M561370	Myb transcription factor; contains IPR009057 (Homeodomain-like)
Csa1M569090	GATA transcription factor, putative; contains IPR013088 (Zinc finger, NHR/GATA-type)
Csa1M569480	Zinc finger protein-like protein; contains IPR013087 (Zinc finger C2H2-type/integrase DNA-binding domain)
Csa1M569510	Nuclear transcription factor Y subunit B-5; contains IPR003957 (Transcription factor, CBFA/NFYB, DNA topoisomerase), IPR009072 (Histone-fold)
Csa1M569530	Nuclear transcription factor Y subunit B-4; contains IPR003957 (Transcription factor, CBFA/NFYB, DNA topoisomerase), IPR009072 (Histone-fold)
Csa1M570150	Nuclear transcription factor Y subunit C-9; contains IPR009072 (Histone-fold), IPR027170 (Transcriptional activator NFYC/HAP5 subunit)
Csa1M570740	Transcription factor; contains IPR011598 (Myc-type, basic helix-loop-helix (bHLH) domain)
Csa1M570760	PIF-like protein; contains IPR024752 (Myb/SANT-like domain)
Csa1M572390	NAC domain protein; contains IPR003441 (No apical meristem (NAM) protein)
Csa1M572430	Transcription initiation factor IIB; contains IPR000812 (Transcription factor TFIIB), IPR011665 (Brf1-like TBP-binding)
Csa1M573650	BZIP transcription factor family protein 6; contains IPR004827 (Basic-leucine zipper domain), IPR020983 (Basic leucine-zipper, C-terminal)
Csa1M573680	Transcription factor; contains IPR011598 (Myc-type, basic helix-loop-helix (bHLH) domain)
Csa1M575100	NAC domain protein,; contains IPR003441 (No apical meristem (NAM) protein)
Csa1M575180	Putative MYB transcription factor; contains IPR009057 (Homeodomain-like)
Csa1M575190	Zinc finger CCCH domain-containing protein
Csa1M586850	MYB transcription factor MYB125; contains IPR001878 (Zinc finger, CCHC-type)
Csa1M586860	Putative MYB transcription factor; contains IPR009057 (Homeodomain-like)
Csa1M587970	GATA transcription factor; contains IPR013088 (Zinc finger, NHR/GATA-type)
Csa1M588540	CWF19-like protein 1; contains IPR000571 (Zinc finger, CCCH-type), IPR006767 (Cwf19-like protein, C-terminal domain-2), IPR011146 (HIT-like domain)
Csa1M589140	Putative transcription factor; contains IPR011598 (Myc-type, basic helix-loop-helix (bHLH) domain)
Csa1M597730	Ethylene-responsive transcription factor; contains IPR016177 (DNA-binding, integrase-type)
Csa1M605650	Zinc finger CCCH domain-containing protein; contains IPR000571 (Zinc finger, CCCH-type), IPR004087 (K Homology domain)
Csa1M612950	Transcription factor bHLH122; contains IPR011598 (Myc-type, basic helix-loop-helix (bHLH) domain)
Csa1M613580	Nuclear transcription factor Y subunit A-1, putative; contains IPR001289 (CCAAT-binding transcription factor, subunit B)
Csa1M616250	Zinc finger CCCH domain-containing protein; contains IPR000571 (Zinc finger, CCCH-type), IPR012677 (Nucleotide-binding, alpha-beta plait)
Csa1M616330	GRAS family transcription factor; contains IPR005202 (Transcription factor GRAS)
Csa1M629180	Heat stress transcription factor B-4; contains IPR011991 (Winged helix-turn-helix DNA-binding domain)
Csa1M629700	Transposon protein, putative, CACTA, En/Spm sub-class, expressed; contains IPR024752 (Myb/SANT-like domain)
Csa1M629710	Putative uncharacterized protein At4g02550/T10P11_16; contains IPR024752 (Myb/SANT-like domain)
Csa1M632370	Putative HLH DNA-binding domain superfamily protein; contains IPR011598 (Myc-type, basic helix-loop-helix (bHLH) domain), IPR025610 (Transcription factor MYC/MYB N-terminal)
Csa1M652300	NAC domain protein; contains IPR003441 (No apical meristem (NAM) protein)
Csa1M657480	WRKY transcription factor, putative; contains IPR003657 (DNA-binding WRKY)
Csa1M659020	Zinc finger CCCH domain-containing protein; contains IPR000571 (Zinc finger, CCCH-type)
Csa1M666970	Myb family transcription factor; contains IPR009057 (Homeodomain-like), IPR025756 (MYB-CC type transcription factor, LHEQLE-containing domain)
Csa1M690370	Trihelix transcription factor; contains IPR001005 (SANT/Myb domain)
Csa1M697530	Transcription factor, putative; contains IPR011598 (Myc-type, basic helix-loop-helix (bHLH) domain)
Csa2M000030	Auxin response factor 1; contains IPR003311 (AUX/IAA protein), IPR010525 (Auxin response factor), IPR015300 (DNA-binding pseudobarrel domain)
Csa2M000390	Heat stress transcription factor A2; contains IPR011991 (Winged helix-turn-helix DNA-binding domain)
Csa2M000420	Transcription factor, putative; contains IPR011598 (Myc-type, basic helix-loop-helix (bHLH) domain)
Csa2M000630	Zinc finger CCCH domain-containing protein
Csa2M000690	NAC domain protein,; contains IPR003441 (No apical meristem (NAM) protein)
Csa2M001000	Ethylene-responsive transcription factor ERF036; contains IPR001471 (AP2/ERF domain)
Csa2M004690	Heat stress transcription factor A-1d; contains IPR011991 (Winged helix-turn-helix DNA-binding domain)
Csa2M005920	Myb family transcription factor; contains IPR009057 (Homeodomain-like)
Csa2M006070	Zinc finger CCCH domain-containing protein; contains IPR000571 (Zinc finger, CCCH-type)
Csa2M006270	Ethylene-responsive transcription factor 1A; contains IPR016177 (DNA-binding, integrase-type)
Csa2M007440	Transcription factor MYB82; contains IPR009057 (Homeodomain-like)
Csa2M009480	Transcription factor; contains IPR011598 (Myc-type, basic helix-loop-helix (bHLH) domain)
Csa2M011450	BZIP transcription factor; contains IPR004827 (Basic-leucine zipper domain), IPR020983 (Basic leucine-zipper, C-terminal)
Csa2M021550	Transcription factor; contains IPR011598 (Myc-type, basic helix-loop-helix (bHLH) domain)
Csa2M034620	Transcription factor, putative; contains IPR011598 (Myc-type, basic helix-loop-helix (bHLH) domain)
Csa2M035330	Phytochrome-interacting factor 3; contains IPR011598 (Myc-type, basic helix-loop-helix (bHLH) domain)
Csa2M035350	MYB transcription factor; contains IPR009057 (Homeodomain-like)
Csa2M036090	Putative pre-mrna-splicing factor rbm22; contains IPR000571 (Zinc finger, CCCH-type), IPR012677 (Nucleotide-binding, alpha-beta plait)
Csa2M047780	Transcription factor UPBEAT1; contains IPR011598 (Myc-type, basic helix-loop-helix (bHLH) domain)
Csa2M047790	Transcription factor bHLH148
Csa2M049890	Myb transcription factor-like protein; contains IPR009057 (Homeodomain-like)
Csa2M060350	Transcription factor/ transcription regulator
Csa2M060410	BZIP transcription factor; contains IPR006867 (Domain of unknown function DUF632), IPR006868 (Domain of unknown function DUF630)
Csa2M068680	Auxin response factor 2; contains IPR003311 (AUX/IAA protein), IPR010525 (Auxin response factor), IPR015300 (DNA-binding pseudobarrel domain)
Csa2M072450	General transcription factor IIH subunit; contains IPR004600 (TFIIH subunit Tfb4/p34)
Csa2M074790	Lysine-specific demethylase 5A; contains IPR003347 (JmjC domain), IPR003349 (Transcription factor jumonji, JmjN), IPR003888 (FY-rich, N-terminal), IPR003889 (FY-rich, C-terminal), IPR004198 (Zinc finger, C5HC2-type)
Csa2M080170	Transcription factor MYC2; contains IPR011598 (Myc-type, basic helix-loop-helix (bHLH) domain), IPR025610 (Transcription factor MYC/MYB N-terminal)
Csa2M092800	AP2-like ethylene-responsive transcription factor; contains IPR016177 (DNA-binding, integrase-type)
Csa2M100550	MYB transcription factor; contains IPR009057 (Homeodomain-like)
Csa2M100560	Myb family transcription factor; contains IPR009057 (Homeodomain-like), IPR025756 (MYB-CC type transcription factor, LHEQLE-containing domain)
Csa2M108620	NAC domain protein; contains IPR003441 (No apical meristem (NAM) protein)
Csa2M120400	Transcription factor ICE1, putative; contains IPR011598 (Myc-type, basic helix-loop-helix (bHLH) domain)
Csa2M138780	Ethylene-responsive transcription factor 1; contains IPR016177 (DNA-binding, integrase-type)
Csa2M139840	Ubiquitin carboxyl-terminal hydrolase; contains IPR006567 (PUG domain), IPR007087 (Zinc finger, C2H2), IPR009060 (UBA-like), IPR018997 (PUB domain)
Csa2M162660	GATA transcription factor, putative; contains IPR013088 (Zinc finger, NHR/GATA-type)
Csa2M169770	MYB transcription factor; contains IPR009057 (Homeodomain-like)
Csa2M174080	Unknown protein; contains IPR007087 (Zinc finger, C2H2)
Csa2M174660	Myb-related transcription factor
Csa2M174670	Myb-related transcription factor; contains IPR009057 (Homeodomain-like)
Csa2M177210	Ethylene-responsive transcription factor 1B, putative; contains IPR016177 (DNA-binding, integrase-type)
Csa2M177220	Ethylene-responsive transcription factor, putative; contains IPR016177 (DNA-binding, integrase-type)
Csa2M190770	Transcriptional regulator superman; contains IPR013087 (Zinc finger C2H2-type/integrase DNA-binding domain)
Csa2M190780	Ramosa1 C2H2 zinc-finger transcription factor; contains IPR007087 (Zinc finger, C2H2)
Csa2M224260	WRKY transcription factor, putative; contains IPR003657 (DNA-binding WRKY), IPR018872 (Zn-cluster domain)
Csa2M228420	Heat stress transcription factor A-6b; contains IPR011991 (Winged helix-turn-helix DNA-binding domain)
Csa2M229940	MYB transcription factor; contains IPR009057 (Homeodomain-like)
Csa2M229950	MYB transcription factor; contains IPR009057 (Homeodomain-like)
Csa2M236120	Myb family transcription factor; contains IPR009057 (Homeodomain-like)
Csa2M247060	Transcription factor RADIALIS; contains IPR009057 (Homeodomain-like)
Csa2M247590	Transcription factor
Csa2M249260	Probable basic-leucine zipper transcription factor G; contains IPR004827 (Basic-leucine zipper domain)
Csa2M251490	GATA transcription factor; contains IPR013088 (Zinc finger, NHR/GATA-type)
Csa2M263910	Transcription factor; contains IPR011598 (Myc-type, basic helix-loop-helix (bHLH) domain)
Csa2M270220	MYB transcription factor; contains IPR009057 (Homeodomain-like)
Csa2M270780	BZIP transcription factor family protein 2; contains IPR004827 (Basic-leucine zipper domain)
Csa2M271390	Bzip-like transcription factor-like; contains IPR006867 (Domain of unknown function DUF632), IPR006868 (Domain of unknown function DUF630)
Csa2M277060	MADS-box transcription factor; contains IPR002100 (Transcription factor, MADS-box)
Csa2M279250	AP2-like ethylene-responsive transcription factor; contains IPR016177 (DNA-binding, integrase-type)
Csa2M279260	Ethylene-responsive transcription factor; contains IPR016177 (DNA-binding, integrase-type)
Csa2M285340	Transcription factor GRAS family protein; contains IPR005202 (Transcription factor GRAS)
Csa2M285890	Transcription factor, putative; contains IPR011598 (Myc-type, basic helix-loop-helix (bHLH) domain)
Csa2M287130	Unknown protein; contains IPR007087 (Zinc finger, C2H2)
Csa2M292810	Zinc finger CCCH domain-containing protein; contains IPR003034 (SAP domain)
Csa2M297180	WRKY transcription factor 16; contains IPR003657 (DNA-binding WRKY)
Csa2M297220	WRKY transcription factor 10; contains IPR003657 (DNA-binding WRKY)
Csa2M297760	Ethylene-responsive transcription factor; contains IPR016177 (DNA-binding, integrase-type)
Csa2M301510	Trihelix transcription factor; contains IPR009057 (Homeodomain-like)
Csa2M302300	MYB transcription factor; contains IPR009057 (Homeodomain-like)
Csa2M307850	Transcription factor 2
Csa2M315390	Auxin response factor, putative; contains IPR010525 (Auxin response factor), IPR015300 (DNA-binding pseudobarrel domain)
Csa2M326490	Zinc finger family protein; contains IPR015880 (Zinc finger, C2H2-like)
Csa2M327500	NAC domain protein,; contains IPR003441 (No apical meristem (NAM) protein)
Csa2M334550	NAC domain protein,; contains IPR003441 (No apical meristem (NAM) protein)
Csa2M336070	MADS-box transcription factor; contains IPR002100 (Transcription factor, MADS-box)
Csa2M338830	NAC domain protein; contains IPR003441 (No apical meristem (NAM) protein)
Csa2M348930	Homeobox transcription factor KN4; contains IPR005539 (ELK), IPR009057 (Homeodomain-like)
Csa2M349090	Ethylene-responsive transcription factor; contains IPR016177 (DNA-binding, integrase-type)
Csa2M350410	Trihelix transcription factor GT-1; contains IPR001005 (SANT/Myb domain)
Csa2M351640	Heat stress transcription factor A-2; contains IPR011991 (Winged helix-turn-helix DNA-binding domain)
Csa2M351740	Putative MYB transcription factor; contains IPR001878 (Zinc finger, CCHC-type), IPR009057 (Homeodomain-like)
Csa2M352410	Putative MYB transcription factor; contains IPR009057 (Homeodomain-like)
Csa2M352420	Zinc finger CCCH domain-containing protein; contains IPR000571 (Zinc finger, CCCH-type)
Csa2M352940	Myb transcription factor-like protein; contains IPR009057 (Homeodomain-like)
Csa2M353500	Transcription factor, putative; contains IPR011598 (Myc-type, basic helix-loop-helix (bHLH) domain)
Csa2M354000	AP2-like ethylene-responsive transcription factor; contains IPR016177 (DNA-binding, integrase-type)
Csa2M354050	BZIP transcription factor family protein; contains IPR004827 (Basic-leucine zipper domain)
Csa2M354790	Transcription factor, putative; contains IPR011598 (Myc-type, basic helix-loop-helix (bHLH) domain)
Csa2M354820	Zinc-finger protein 1; contains IPR015880 (Zinc finger, C2H2-like)
Csa2M355030	MYB transcription factor; contains IPR009057 (Homeodomain-like)
Csa2M356600	Ethylene-responsive transcription factor; contains IPR016177 (DNA-binding, integrase-type)
Csa2M356640	Transcription factor EC; contains IPR011598 (Myc-type, basic helix-loop-helix (bHLH) domain), IPR024097 (Basic helix-loop-helix leucine zipper transcription factor)
Csa2M356690	Heat stress transcription factor B-4; contains IPR011991 (Winged helix-turn-helix DNA-binding domain)
Csa2M357190	Transcription factor, putative; contains IPR011598 (Myc-type, basic helix-loop-helix (bHLH) domain)
Csa2M360620	Putative MYB transcription factor; contains IPR009057 (Homeodomain-like)
Csa2M360720	Dof zinc finger protein; contains IPR003851 (Zinc finger, Dof-type)
Csa2M360740	Transcription factor, putative; contains IPR009057 (Homeodomain-like)
Csa2M361420	NAC domain protein,; contains IPR003441 (No apical meristem (NAM) protein)
Csa2M361490	Zinc finger protein; contains IPR013087 (Zinc finger C2H2-type/integrase DNA-binding domain), IPR022755 (Zinc finger, double-stranded RNA binding)
Csa2M361640	Transcription factor RADIALIS; contains IPR009057 (Homeodomain-like)
Csa2M361710	Transcription factor RADIALIS; contains IPR009057 (Homeodomain-like)
Csa2M361860	Transcription factor, putative; contains IPR011598 (Myc-type, basic helix-loop-helix (bHLH) domain)
Csa2M362390	BZIP transcription factor; contains IPR004827 (Basic-leucine zipper domain)
Csa2M363010	Ethylene-responsive transcription factor 5; contains IPR016177 (DNA-binding, integrase-type)
Csa2M363560	General transcription factor IIF subunit 2; contains IPR003196 (Transcription initiation factor IIF, beta subunit)
Csa2M366700	Zinc finger CCCH domain-containing protein; contains IPR000571 (Zinc finger, CCCH-type)
Csa2M367240	E2F transcription factor; contains IPR011991 (Winged helix-turn-helix DNA-binding domain), IPR015633 (E2F Family)
Csa2M368290	Transducin/WD40 domain-containing protein; contains IPR015943 (WD40/YVTN repeat-like-containing domain), IPR024761 (Transcription factor IIIC, 90kDa subunit, N-terminal)
Csa2M369200	Transcription factor; contains IPR011598 (Myc-type, basic helix-loop-helix (bHLH) domain)
Csa2M369850	Transcription factor, putative; contains IPR011598 (Myc-type, basic helix-loop-helix (bHLH) domain)
Csa2M370420	GATA transcription factor, putative; contains IPR010399 (Tify), IPR010402 (CCT domain), IPR013088 (Zinc finger, NHR/GATA-type)
Csa2M370430	GATA transcription factor, putative; contains IPR010399 (Tify), IPR010402 (CCT domain), IPR013088 (Zinc finger, NHR/GATA-type)
Csa2M370550	MADS box transcription factor; contains IPR002487 (Transcription factor, K-box)
Csa2M370560	Transcription factor AIG1; contains IPR011598 (Myc-type, basic helix-loop-helix (bHLH) domain)
Csa2M372120	MADS box interactor-like
Csa2M372710	Transcription factor; contains IPR011598 (Myc-type, basic helix-loop-helix (bHLH) domain)
Csa2M372780	BZIP transcription factor; contains IPR025422 (DOG1 domain)
Csa2M373450	GATA transcription factor; contains IPR016679 (Transcription factor, GATA, plant)
Csa2M374590	Ethylene-responsive transcription factor 1; contains IPR016177 (DNA-binding, integrase-type)
Csa2M375240	Myb, putative; contains IPR009057 (Homeodomain-like)
Csa2M376790	NAC domain protein,; contains IPR003441 (No apical meristem (NAM) protein)
Csa2M376830	BZIP transcription factor family protein 4; contains IPR004827 (Basic-leucine zipper domain), IPR020983 (Basic leucine-zipper, C-terminal)
Csa2M381650	Transcription factor; contains IPR004827 (Basic-leucine zipper domain)
Csa2M382540	Ethylene-responsive transcription factor 7; contains IPR016177 (DNA-binding, integrase-type)
Csa2M382550	Ethylene-responsive transcription factor 7; contains IPR016177 (DNA-binding, integrase-type)
Csa2M382580	Zinc finger protein, putative; contains IPR007087 (Zinc finger, C2H2)
Csa2M382650	WRKY transcription factor 2-7; contains IPR003657 (DNA-binding WRKY)
Csa2M382660	WRKY transcription factor; contains IPR003657 (DNA-binding WRKY), IPR014760 (Serum albumin, N-terminal)
Csa2M382790	Zinc finger, CCCH-type with G patch domain; contains IPR000467 (G-patch domain), IPR000571 (Zinc finger, CCCH-type)
Csa2M401240	Ethylene-responsive transcription factor 13; contains IPR016177 (DNA-binding, integrase-type)
Csa2M401490	Transcription initiation factor IIA subunit 2; contains IPR003194 (Transcription initiation factor IIA, gamma subunit), IPR009083 (Transcription factor IIA, helical), IPR009088 (Transcription factor IIA, beta-barrel)
Csa2M401990	Transcription initiation factor IIA subunit 2; contains IPR003194 (Transcription initiation factor IIA, gamma subunit), IPR009083 (Transcription factor IIA, helical), IPR009088 (Transcription factor IIA, beta-barrel)
Csa2M403160	BZIP transcription factor; contains IPR004827 (Basic-leucine zipper domain), IPR025422 (DOG1 domain)
Csa2M404810	Zinc finger protein; contains IPR007087 (Zinc finger, C2H2)
Csa2M404980	Zinc finger protein 36, C3H1 type-like 1; contains IPR000571 (Zinc finger, CCCH-type)
Csa2M405020	Protein SCARECROW; contains IPR005202 (Transcription factor GRAS)
Csa2M406060	WRKY transcription factor B; contains IPR003657 (DNA-binding WRKY)
Csa2M406660	Zinc finger protein, putative; contains IPR015880 (Zinc finger, C2H2-like)
Csa2M406680	Transcription factor TFIIIC, tau55-related protein; contains IPR019481 (Transcription factor TFIIIC, tau55-related)
Csa2M408370	BZIP transcription factor; contains IPR012458 (Protein of unknown function DUF1664)
Csa2M408970	NAC domain protein,; contains IPR003441 (No apical meristem (NAM) protein)
Csa2M409480	Zinc finger family protein; contains IPR013087 (Zinc finger C2H2-type/integrase DNA-binding domain)
Csa2M416070	BZIP transcription factor family protein; contains IPR004827 (Basic-leucine zipper domain)
Csa2M423590	Transcription factor; contains IPR011598 (Myc-type, basic helix-loop-helix (bHLH) domain)
Csa2M427310	MYB transcription factor; contains IPR009057 (Homeodomain-like)
Csa2M428380	WRKY transcription factor; contains IPR003657 (DNA-binding WRKY), IPR018872 (Zn-cluster domain)
Csa2M439230	Myb-like transcription factor; contains IPR009057 (Homeodomain-like)
Csa2M445270	PLATZ transcription factor; contains IPR006734 (Protein of unknown function DUF597)
Csa3M001720	Zinc finger family protein; contains IPR007087 (Zinc finger, C2H2)
Csa3M002610	BZIP transcription factor; contains IPR004827 (Basic-leucine zipper domain)
Csa3M002860	Transcription factor MYC2; contains IPR011598 (Myc-type, basic helix-loop-helix (bHLH) domain), IPR025610 (Transcription factor MYC/MYB N-terminal)
Csa3M002970	Putative HLH DNA-binding domain superfamily protein; contains IPR011598 (Myc-type, basic helix-loop-helix (bHLH) domain), IPR025610 (Transcription factor MYC/MYB N-terminal)
Csa3M008330	Transcription factor, putative; contains IPR009057 (Homeodomain-like)
Csa3M008830	Lysine-specific demethylase 5B; contains IPR003347 (JmjC domain), IPR003349 (Transcription factor jumonji, JmjN), IPR004198 (Zinc finger, C5HC2-type)
Csa3M008920	Heat stress transcription factor A-1d; contains IPR011991 (Winged helix-turn-helix DNA-binding domain)
Csa3M009510	PLATZ transcription factor; contains IPR006734 (Protein of unknown function DUF597)
Csa3M011620	Transcription factor, putative; contains IPR011598 (Myc-type, basic helix-loop-helix (bHLH) domain), IPR025610 (Transcription factor MYC/MYB N-terminal)
Csa3M011750	Putative SUPERMAN-like C2H2 zinc finger transcription factor; contains IPR015880 (Zinc finger, C2H2-like)
Csa3M017200	GATA transcription factor, putative; contains IPR013088 (Zinc finger, NHR/GATA-type)
Csa3M017320	Ethylene responsive transcription factor 1a; contains IPR016177 (DNA-binding, integrase-type)
Csa3M018320	Ethylene responsive transcription factor 1a; contains IPR016177 (DNA-binding, integrase-type)
Csa3M019390	Myb transcription factor; contains IPR009057 (Homeodomain-like)
Csa3M019400	Ethylene-responsive transcription factor 7; contains IPR016177 (DNA-binding, integrase-type)
Csa3M019980	Zinc finger family protein; contains IPR015880 (Zinc finger, C2H2-like)
Csa3M020600	Scarecrow transcription factor family protein; contains IPR005202 (Transcription factor GRAS)
Csa3M034810	NAC domain protein,; contains IPR003441 (No apical meristem (NAM) protein)
Csa3M035880	C2H2 type zinc finger protein; contains IPR007087 (Zinc finger, C2H2), IPR021139 (NYN domain, limkain-b1-type)
Csa3M036500	General transcription factor IIH subunit; contains IPR009400 (TFIIH subunit TTDA/Tfb5)
Csa3M039300	Protein SCARECROW; contains IPR005202 (Transcription factor GRAS)
Csa3M042390	Dehydration responsive element binding transcription factor 1B; contains IPR016177 (DNA-binding, integrase-type)
Csa3M043910	DELLA protein GAI; contains IPR005202 (Transcription factor GRAS)
Csa3M043940	Zinc finger family protein; contains IPR013087 (Zinc finger C2H2-type/integrase DNA-binding domain)
Csa3M043950	C2H2L domain class transcription factor; contains IPR013087 (Zinc finger C2H2-type/integrase DNA-binding domain)Csa2M000290	Cell growth-regulating nucleolar protein, putative; contains IPR003604 (Zinc finger, U1-type), IPR014898 (Zinc finger, C2H2, LYAR-type)
Csa3M043950	C2H2L domain class transcription factor; contains IPR013087 (Zinc finger C2H2-type/integrase DNA-binding domain)
Csa3M043960	Unknown protein; contains IPR007087 (Zinc finger, C2H2)
Csa3M044510	WRKY transcription factor; contains IPR003657 (DNA-binding WRKY)
Csa3M045200	Myb-like transcription factor P1; contains IPR009057 (Homeodomain-like)
Csa3M047800	Nuclear transcription factor Y subunit B-3; contains IPR003957 (Transcription factor, CBFA/NFYB, DNA topoisomerase), IPR009072 (Histone-fold)
Csa3M048940	Nuclear transcription factor Y subunit B3; contains IPR003957 (Transcription factor, CBFA/NFYB, DNA topoisomerase), IPR009072 (Histone-fold)
Csa3M049440	Nuclear transcription factor Y subunit B3; contains IPR003957 (Transcription factor, CBFA/NFYB, DNA topoisomerase), IPR009072 (Histone-fold)
Csa3M055940	Nuclear transcription factor Y subunit B3; contains IPR003957 (Transcription factor, CBFA/NFYB, DNA topoisomerase), IPR009072 (Histone-fold)
Csa3M061520	Zinc finger CCCH domain-containing protein; contains IPR000571 (Zinc finger, CCCH-type), IPR012677 (Nucleotide-binding, alpha-beta plait), IPR025605 (OST-HTH/LOTUS domain)
Csa3M061530	WGS project CAID00000000 data, contig chromosome 12; contains IPR014900 (Transcription factor AL2, zinc ribbon)
Csa3M061550	Scarecrow-like 1 transcription factor; contains IPR005202 (Transcription factor GRAS)
Csa3M061560	WRKY transcription factor, putative; contains IPR003657 (DNA-binding WRKY)
Csa3M062590	NAC domain protein; contains IPR003441 (No apical meristem (NAM) protein)
Csa3M073900	Ethylene-responsive transcription factor, putative; contains IPR016177 (DNA-binding, integrase-type)
Csa3M076520	Similarity to MYB-related transcription factor; contains IPR009057 (Homeodomain-like)
Csa3M088430	Transcription factor, putative; contains IPR011598 (Myc-type, basic helix-loop-helix (bHLH) domain)
Csa3M098560	C2H2 zinc finger protein; contains IPR007087 (Zinc finger, C2H2), IPR012317 (Poly(ADP-ribose) polymerase, catalytic domain)
Csa3M100800	NAC domain transcription factor; contains IPR003441 (No apical meristem (NAM) protein)
Csa3M101810	NAC domain-containing protein, putative; contains IPR003441 (No apical meristem (NAM) protein)
Csa3M110040	NAC domain protein,; contains IPR003441 (No apical meristem (NAM) protein)
Csa3M110670	Zinc finger CCCH domain-containing protein; contains IPR003121 (SWIB/MDM2 domain), IPR004343 (Plus-3), IPR013083 (Zinc finger, RING/FYVE/PHD-type)
Csa3M110680	Zinc finger CCCH domain-containing protein
Csa3M110690	Zinc finger CCCH domain-containing protein; contains IPR003169 (GYF)
Csa3M113280	MYB transcription factor; contains IPR009057 (Homeodomain-like)
Csa3M113370	NAC domain protein,; contains IPR003441 (No apical meristem (NAM) protein)
Csa3M114470	AP2-like ethylene-responsive transcription factor; contains IPR016177 (DNA-binding, integrase-type)
Csa3M114480	AP2-like ethylene-responsive transcription factor AIL6
Csa3M115040	Dof zinc finger protein; contains IPR003851 (Zinc finger, Dof-type)
Csa3M116640	Transcription factor; contains IPR011598 (Myc-type, basic helix-loop-helix (bHLH) domain)
Csa3M116680	Transcription factor; contains IPR006994 (Transcription factor 25)
Csa3M116700	WRKY transcription factor; contains IPR003657 (DNA-binding WRKY)
Csa3M116720	Ethylene-responsive transcription factor, putative; contains IPR016177 (DNA-binding, integrase-type)
Csa3M116730	Ethylene-responsive transcription factor, putative; contains IPR016177 (DNA-binding, integrase-type)
Csa3M116840	Zinc finger CCCH domain-containing protein; contains IPR003121 (SWIB/MDM2 domain), IPR004343 (Plus-3)
Csa3M117400	Zinc finger family protein; contains IPR015880 (Zinc finger, C2H2-like)
Csa3M117410	Zinc finger protein; contains IPR015880 (Zinc finger, C2H2-like)
Csa3M117960	Squamosa promoter-binding protein, putative; contains IPR004333 (Transcription factor, SBP-box)
Csa3M118010	Ethylene-responsive transcription factor 1; contains IPR016177 (DNA-binding, integrase-type)
Csa3M118060	Protein AATF; contains IPR012617 (Apoptosis-antagonizing transcription factor, C-terminal), IPR025160 (AATF leucine zipper-containing domain)
Csa3M119420	Dof zinc finger protein; contains IPR003851 (Zinc finger, Dof-type)
Csa3M119500	Transcription factor MYC2; contains IPR011598 (Myc-type, basic helix-loop-helix (bHLH) domain), IPR025610 (Transcription factor MYC/MYB N-terminal)
Csa3M119700	Putative WRKY transcription factor 30; contains IPR003657 (DNA-binding WRKY)
Csa3M120390	Ethylene-responsive transcription factor, putative; contains IPR016177 (DNA-binding, integrase-type)
Csa3M121060	WRKY transcription factor 19; contains IPR003657 (DNA-binding WRKY)
Csa3M121580	WRKY transcription factor 23; contains IPR003657 (DNA-binding WRKY)
Csa3M121640	Putative MYB transcription factor; contains IPR009057 (Homeodomain-like)
Csa3M122500	Putative MYB transcription factor
Csa3M122510	MYB transcription factor; contains IPR009057 (Homeodomain-like)
Csa3M124760	Ethylene-responsive transcription factor; contains IPR016177 (DNA-binding, integrase-type)
Csa3M124810	Cyclin-D-binding Myb-like transcription factor; contains IPR009057 (Homeodomain-like)
Csa3M124870	MADS box transcription factor 5; contains IPR002487 (Transcription factor, K-box)
Csa3M125000	Ankyrin repeat and zinc finger domain-containing protein; contains IPR007087 (Zinc finger, C2H2), IPR020683 (Ankyrin repeat-containing domain)
Csa3M129620	Transcription factor, putative; contains IPR006578 (MADF domain)
Csa3M129630	Heat stress transcription factor A-5; contains IPR011991 (Winged helix-turn-helix DNA-binding domain)
Csa3M129720	RNA recognition motif (RRM)-containing protein; contains IPR000571 (Zinc finger, CCCH-type), IPR012677 (Nucleotide-binding, alpha-beta plait), IPR013783 (Immunoglobulin-like fold), IPR014756 (Immunoglobulin E-set)
Csa3M130900	Putative MYB transcription factor; contains IPR009057 (Homeodomain-like), IPR025756 (MYB-CC type transcription factor, LHEQLE-containing domain)
Csa3M131940	DNA binding protein, putative; contains IPR011598 (Myc-type, basic helix-loop-helix (bHLH) domain)
Csa3M133130	Ethylene responsive transcription factor 2b; contains IPR016177 (DNA-binding, integrase-type)
Csa3M134010	MYB transcription factor; contains IPR009057 (Homeodomain-like)
Csa3M134950	Unknown protein; contains IPR007087 (Zinc finger, C2H2)
Csa3M135050	Myb-related transcription factor; contains IPR009057 (Homeodomain-like)
Csa3M135120	Ethylene-responsive transcription factor 1B, putative; contains IPR016177 (DNA-binding, integrase-type)
Csa3M135620	Ethylene-responsive transcription factor, putative; contains IPR016177 (DNA-binding, integrase-type)
Csa3M135630	Ethylene-responsive transcription factor, putative; contains IPR016177 (DNA-binding, integrase-type)
Csa3M135660	Transcription factor; contains IPR011598 (Myc-type, basic helix-loop-helix (bHLH) domain)
Csa3M141860	Transcriptional regulator superman; contains IPR013087 (Zinc finger C2H2-type/integrase DNA-binding domain)
Csa3M141870	Putative SUPERMAN-like C2H2 zinc finger transcription factor; contains IPR015880 (Zinc finger, C2H2-like)
Csa3M146290	Heat stress transcription factor A-2; contains IPR011991 (Winged helix-turn-helix DNA-binding domain)
Csa3M150010	DNA binding protein, putative; contains IPR011598 (Myc-type, basic helix-loop-helix (bHLH) domain)
Csa3M151510	Unknown protein; contains IPR011598 (Myc-type, basic helix-loop-helix (bHLH) domain)
Csa3M152130	Ethylene-responsive transcription factor; contains IPR016177 (DNA-binding, integrase-type)
Csa3M152140	Zinc finger CCCH domain-containing protein; contains IPR000571 (Zinc finger, CCCH-type)
Csa3M153720	Putative homeodomain-like transcription factor superfamily protein
Csa3M164580	Ethylene-responsive transcription factor 5; contains IPR016177 (DNA-binding, integrase-type)
Csa3M165640	GATA transcription factor, putative; contains IPR013088 (Zinc finger, NHR/GATA-type)
Csa3M165690	Putative MYB transcription factor; contains IPR009057 (Homeodomain-like)
Csa3M168390	Transcription factor, putative
Csa3M168410	WRKY transcription factor 31; contains IPR003657 (DNA-binding WRKY)
Csa3M168940	Putative MYB transcription factor; contains IPR009057 (Homeodomain-like)
Csa3M172410	VWA domain containing protein; contains IPR007087 (Zinc finger, C2H2)
Csa3M172930	BZIP transcription factor; contains IPR004827 (Basic-leucine zipper domain)
Csa3M172980	Transcription factor, putative; contains IPR011598 (Myc-type, basic helix-loop-helix (bHLH) domain)
Csa3M173030	BZIP transcription factor; contains IPR004827 (Basic-leucine zipper domain)
Csa3M175710	NAC domain-containing protein, putative; contains IPR003441 (No apical meristem (NAM) protein)
Csa3M178570	Transcription factor bHLH36; contains IPR011598 (Myc-type, basic helix-loop-helix (bHLH) domain)
Csa3M178580	Transcription factor bHLH36; contains IPR011598 (Myc-type, basic helix-loop-helix (bHLH) domain)
Csa3M179160	MADS box transcription factor-like; contains IPR002487 (Transcription factor, K-box)
Csa3M179190	TCP family transcription factor; contains IPR005333 (Transcription factor, TCP)
Csa3M180260	Dehydration responsive element binding transcription factor 1B; contains IPR016177 (DNA-binding, integrase-type)
Csa3M181940	Heat stress transcription factor B-2b; contains IPR011991 (Winged helix-turn-helix DNA-binding domain)
Csa3M182040	MYB transcription factor; contains IPR009057 (Homeodomain-like)
Csa3M182760	C2H2-like zinc finger protein; contains IPR007087 (Zinc finger, C2H2)
Csa3M183960	MYB transcription factor; contains IPR009057 (Homeodomain-like)
Csa3M194380	Transcription factor, putative; contains IPR009057 (Homeodomain-like)
Csa3M196420	Zinc finger protein, putative; contains IPR007087 (Zinc finger, C2H2)
Csa3M199020	Zinc finger protein, putative; contains IPR007087 (Zinc finger, C2H2)
Csa3M199590	Putative MYB family transcription factor; contains IPR009057 (Homeodomain-like)
Csa3M207390	Ethylene responsive transcription factor 2b; contains IPR016177 (DNA-binding, integrase-type)
Csa3M212490	WRKY transcription factor, putative; contains IPR003657 (DNA-binding WRKY)
Csa3M225830	BZIP transcription factor family protein, expressed; contains IPR004827 (Basic-leucine zipper domain)
Csa3M234520	NAC domain protein,; contains IPR003441 (No apical meristem (NAM) protein)
Csa3M236580	Sequence-specific DNA binding transcription factor
Csa3M238150	Dof zinc finger protein; contains IPR003851 (Zinc finger, Dof-type)
Csa3M238730	Transcription factor pcc1 protein; contains IPR015419 (EKC/KEOPS complex, subunit Pcc1)
Csa3M239240	RWP-RK domain-containing transcription factor; contains IPR003035 (RWP-RK domain), IPR005012 (Daxx protein)
Csa3M258140	MADS-box transcription factor; contains IPR002100 (Transcription factor, MADS-box)
Csa3M264750	Myb family transcription factor; contains IPR009057 (Homeodomain-like)
Csa3M265270	Cycloidea-like protein group 1B; contains IPR005333 (Transcription factor, TCP)
Csa3M282490	Transcription factor, putative; contains IPR011598 (Myc-type, basic helix-loop-helix (bHLH) domain)
Csa3M303630	MYB-related transcription factor; contains IPR009057 (Homeodomain-like)
Csa3M354510	WRKY transcription factor 27; contains IPR003657 (DNA-binding WRKY)
Csa3M354520	Transcription factor; contains IPR011598 (Myc-type, basic helix-loop-helix (bHLH) domain)
Csa3M357110	Ethylene responsive transcription factor 1a; contains IPR016177 (DNA-binding, integrase-type)
Csa3M379740	NAC domain protein,; contains IPR003441 (No apical meristem (NAM) protein)
Csa3M386830	Putative MYB transcription factor; contains IPR009057 (Homeodomain-like)
Csa3M389850	Ethylene-responsive transcription factor 1B, putative; contains IPR016177 (DNA-binding, integrase-type)
Csa3M391380	Transcription factor MYC2; contains IPR011598 (Myc-type, basic helix-loop-helix (bHLH) domain), IPR025610 (Transcription factor MYC/MYB N-terminal)
Csa3M405510	Scarecrow-like 1 transcription factor; contains IPR005202 (Transcription factor GRAS)
Csa3M406040	C2H2 zinc finger protein; contains IPR007087 (Zinc finger, C2H2), IPR012317 (Poly(ADP-ribose) polymerase, catalytic domain)
Csa3M415100	Transcription factor; contains IPR011598 (Myc-type, basic helix-loop-helix (bHLH) domain)
Csa3M416140	Transcription factor; contains IPR011598 (Myc-type, basic helix-loop-helix (bHLH) domain)
Csa3M426920	Transcriptional regulator superman; contains IPR007087 (Zinc finger, C2H2)
Csa3M455130	TINY transcription factor
Csa3M457670	GATA transcription factor; contains IPR016679 (Transcription factor, GATA, plant)
Csa3M481220	Putative bZIP protein; contains IPR006867 (Domain of unknown function DUF632), IPR006868 (Domain of unknown function DUF630)
Csa3M481230	Putative bZIP protein; contains IPR006867 (Domain of unknown function DUF632), IPR006868 (Domain of unknown function DUF630)
Csa3M485860	Transcription factor, putative; contains IPR011598 (Myc-type, basic helix-loop-helix (bHLH) domain)
Csa3M509430	Zinc finger protein; contains IPR007087 (Zinc finger, C2H2)
Csa3M523580	NAC domain protein; contains IPR003441 (No apical meristem (NAM) protein)
Csa3M535090	MYB transcription factor; contains IPR009057 (Homeodomain-like)
Csa3M536650	Transcription factor UPBEAT1
Csa3M560210	NAC domain protein,; contains IPR003441 (No apical meristem (NAM) protein)
Csa3M564320	Transcription factor, putative; contains IPR005333 (Transcription factor, TCP)
Csa3M567330	WRKY transcription factor; contains IPR003657 (DNA-binding WRKY)
Csa3M567830	Squamosa promoter-binding protein; contains IPR004333 (Transcription factor, SBP-box)
Csa3M592130	MYB transcription factor; contains IPR009057 (Homeodomain-like)
Csa3M592150	Zinc finger family protein; contains IPR007087 (Zinc finger, C2H2)
Csa3M597270	Transcription factor GTE6
Csa3M597280	Transcription factor GTE6; contains IPR027353 (NET domain)
Csa3M598900	Inducer of CBF expression 1; contains IPR011598 (Myc-type, basic helix-loop-helix (bHLH) domain)
Csa3M603040	Splicing factor 3A subunit 3, putative, expressed; contains IPR000690 (Zinc finger, C2H2-type matrin), IPR021966 (Splicing factor SF3a60 binding domain), IPR024598 (Domain of unknown function DUF3449)
Csa3M608690	Myb family transcription factor; contains IPR009057 (Homeodomain-like), IPR025756 (MYB-CC type transcription factor, LHEQLE-containing domain)
Csa3M622450	Phytochrome-interacting factor, putative; contains IPR011598 (Myc-type, basic helix-loop-helix (bHLH) domain), IPR024097 (Basic helix-loop-helix leucine zipper transcription factor)
Csa3M624040	Zinc finger protein, putative; contains IPR007087 (Zinc finger, C2H2)
Csa3M630280	Ethylene-responsive transcription factor-like protein; contains IPR016177 (DNA-binding, integrase-type)
Csa3M637990	Myb family transcription factor-related protein; contains IPR009057 (Homeodomain-like), IPR025756 (MYB-CC type transcription factor, LHEQLE-containing domain)
Csa3M644810	Nuclear transcription factor Y subunit A-4, putative; contains IPR001289 (CCAAT-binding transcription factor, subunit B)
Csa3M646560	Ethylene-responsive transcription factor; contains IPR016177 (DNA-binding, integrase-type)
Csa3M652380	AP2-like ethylene-responsive transcription factor; contains IPR016177 (DNA-binding, integrase-type)
Csa3M664550	SQUAMOSA promoter binding protein; contains IPR004333 (Transcription factor, SBP-box), IPR020683 (Ankyrin repeat-containing domain)
Csa3M686200	MADS-box protein AGL15; contains IPR002487 (Transcription factor, K-box)
Csa3M696850	Zinc finger CCCH domain-containing protein; contains IPR020683 (Ankyrin repeat-containing domain)
Csa3M696880	R2R3-MYB transcription factor
Csa3M702590	Myb family transcription factor; contains IPR009057 (Homeodomain-like)
Csa3M710870	WRKY transcription factor 4; contains IPR003657 (DNA-binding WRKY)
Csa3M727990	WRKY transcription factor, putative; contains IPR003657 (DNA-binding WRKY)
Csa3M728060	Transcription factor, putative; contains IPR011124 (Zinc finger, CW-type), IPR015300 (DNA-binding pseudobarrel domain)
Csa3M730800	WRKY transcription factor 17; contains IPR003657 (DNA-binding WRKY)
Csa3M731050	BZIP transcription factor; contains IPR025422 (DOG1 domain)
Csa3M731130	Transcription factor; contains IPR017877 (Myb-like domain)
Csa3M731900	Transcription factor IIIA; contains IPR013087 (Zinc finger C2H2-type/integrase DNA-binding domain)
Csa3M732480	MYB transcription factor; contains IPR009057 (Homeodomain-like)
Csa3M732590	E3 ubiquitin-protein ligase Hakai; contains IPR007087 (Zinc finger, C2H2), IPR017907 (Zinc finger, RING-type, conserved site)
Csa3M733340	BEL1-like homeodomain transcription factor; contains IPR006563 (POX), IPR009057 (Homeodomain-like)
Csa3M733950	Putative HLH DNA-binding domain superfamily protein; contains IPR011598 (Myc-type, basic helix-loop-helix (bHLH) domain), IPR025610 (Transcription factor MYC/MYB N-terminal)
Csa3M733980	Putative SUPERMAN-like C2H2 zinc finger transcription factor; contains IPR015880 (Zinc finger, C2H2-like)
Csa3M734180	Scarecrow transcription factor family protein; contains IPR005202 (Transcription factor GRAS)
Csa3M734210	Phantastica transcription factor a
Csa3M734230	Myb-related protein 3R-1; contains IPR009057 (Homeodomain-like)
Csa3M734310	Dof zinc finger protein; contains IPR003851 (Zinc finger, Dof-type), IPR015425 (Actin-binding FH2)
Csa3M734310	Dof zinc finger protein; contains IPR003851 (Zinc finger, Dof-type), IPR015425 (Actin-binding FH2)Csa1M505950	Dof zinc finger protein; contains IPR003851 (Zinc finger, Dof-type)
Csa3M736720	WRKY transcription factor; contains IPR003657 (DNA-binding WRKY)
Csa3M736740	MYB transcription factor; contains IPR009057 (Homeodomain-like)
Csa3M736760	Ethylene-responsive transcription factor 10; contains IPR016177 (DNA-binding, integrase-type)
Csa3M736780	Nuclear transcription factor Y subunit B-3; contains IPR003957 (Transcription factor, CBFA/NFYB, DNA topoisomerase), IPR009072 (Histone-fold)
Csa3M738980	Zinc finger protein; contains IPR013087 (Zinc finger C2H2-type/integrase DNA-binding domain)
Csa3M740150	Putative MYB DNA-binding domain superfamily protein; contains IPR009057 (Homeodomain-like)
Csa3M740170	Transcription initiation factor TFIID subunit 8; contains IPR006565 (Bromodomain transcription factor), IPR019473 (Transcription factor TFIID, subunit 8, C-terminal)
Csa3M740800	Myb transcription factor-like protein; contains IPR009057 (Homeodomain-like)
Csa3M742860	MYB transcription factor; contains IPR009057 (Homeodomain-like)
Csa3M743410	Putative zinc finger protein; contains IPR015880 (Zinc finger, C2H2-like)
Csa3M746610	PLATZ transcription factor family protein; contains IPR006734 (Protein of unknown function DUF597)
Csa3M748240	Transcription factor, putative
Csa3M748810	Histone deacetylase 2a, putative; contains IPR015880 (Zinc finger, C2H2-like)
Csa3M750350	Heat stress transcription factor A3; contains IPR011991 (Winged helix-turn-helix DNA-binding domain)
Csa3M750380	Pre-mRNA cleavage complex 2 protein Pcf11; contains IPR006569 (CID domain), IPR007087 (Zinc finger, C2H2), IPR008942 (ENTH/VHS)
Csa3M750930	Trihelix transcription factor; contains IPR017877 (Myb-like domain)
Csa3M751430	Ethylene-responsive transcription factor 4; contains IPR016177 (DNA-binding, integrase-type)
Csa3M751440	Ethylene-responsive transcription factor 1; contains IPR016177 (DNA-binding, integrase-type)
Csa3M775260	BZIP transcription factor-like protein; contains IPR004827 (Basic-leucine zipper domain)
Csa3M775290	General transcription factor 3C polypeptide 2; contains IPR015943 (WD40/YVTN repeat-like-containing domain), IPR020478 (AT hook-like)
Csa3M778200	AP2 domain-containing transcription factor; contains IPR015300 (DNA-binding pseudobarrel domain)
Csa3M782640	Dof zinc finger protein; contains IPR003851 (Zinc finger, Dof-type)
Csa3M782710	Nuclear transcription factor Y subunit A2; contains IPR001289 (CCAAT-binding transcription factor, subunit B)
Csa3M782720	Mads box protein, putative; contains IPR002100 (Transcription factor, MADS-box)
Csa3M799120	Zinc finger protein; contains IPR007087 (Zinc finger, C2H2)
Csa3M808380	Zinc finger CCCH domain-containing protein; contains IPR000571 (Zinc finger, CCCH-type), IPR004087 (K Homology domain)
Csa3M809420	SQUAMOSA promoter binding protein-like protein; contains IPR004333 (Transcription factor, SBP-box)
Csa3M810480	Transcription factor, putative; contains IPR004827 (Basic-leucine zipper domain), IPR025422 (DOG1 domain)
Csa3M810510	Transcription factor bHLH130; contains IPR011598 (Myc-type, basic helix-loop-helix (bHLH) domain)
Csa3M810530	Transcription factor; contains IPR011598 (Myc-type, basic helix-loop-helix (bHLH) domain)
Csa3M810580	Putative zinc finger protein; contains IPR013087 (Zinc finger C2H2-type/integrase DNA-binding domain)
Csa3M812170	Ethylene-responsive transcription factor; contains IPR016177 (DNA-binding, integrase-type)
Csa3M812200	Zinc finger CCCH domain-containing protein; contains IPR000571 (Zinc finger, CCCH-type), IPR020683 (Ankyrin repeat-containing domain)
Csa3M812750	MYB transcription factor; contains IPR009057 (Homeodomain-like)
Csa3M814340	Putative MYB transcription factor; contains IPR009057 (Homeodomain-like), IPR025756 (MYB-CC type transcription factor, LHEQLE-containing domain)
Csa3M816030	MYB transcription factor; contains IPR009057 (Homeodomain-like)
Csa3M817210	Transcription elongation factor, putative, expressed; contains IPR017923 (Transcription factor IIS, N-terminal)
Csa3M817710	BZIP transcription factor family protein; contains IPR004827 (Basic-leucine zipper domain)
Csa3M819820	Zinc finger protein; contains IPR007087 (Zinc finger, C2H2)
Csa3M819960	BZIP transcription factor; contains IPR004827 (Basic-leucine zipper domain), IPR025422 (DOG1 domain)
Csa3M822310	Dof zinc finger protein; contains IPR003851 (Zinc finger, Dof-type)
Csa3M822440	AP2-like ethylene-responsive transcription factor; contains IPR016177 (DNA-binding, integrase-type)
Csa3M822450	Heat stress transcription factor B-3; contains IPR011991 (Winged helix-turn-helix DNA-binding domain)
Csa3M824850	MYB transcription factor; contains IPR009057 (Homeodomain-like)
Csa3M824990	NAC domain protein; contains IPR003441 (No apical meristem (NAM) protein)
Csa3M825020	Dof zinc finger protein; contains IPR003851 (Zinc finger, Dof-type)
Csa3M826690	MYB family transcription factor-like protein; contains IPR009057 (Homeodomain-like)
Csa3M827310	AP2-like ethylene-responsive transcription factor; contains IPR016177 (DNA-binding, integrase-type)
Csa3M828990	MYB transcription factor; contains IPR009057 (Homeodomain-like)
Csa3M829230	BAH domain-containing protein, putative; contains IPR001025 (Bromo adjacent homology (BAH) domain), IPR017923 (Transcription factor IIS, N-terminal)
Csa3M835880	DNA binding protein, putative; contains IPR001487 (Bromodomain), IPR001739 (Methyl-CpG DNA binding), IPR003888 (FY-rich, N-terminal), IPR003889 (FY-rich, C-terminal), IPR007087 (Zinc finger, C2H2), IPR013083 (Zinc finger, RING/FYVE/PHD-type)
Csa3M837580	MYB transcription factor EOBII
Csa3M838730	NAC domain protein; contains IPR003441 (No apical meristem (NAM) protein)
Csa3M838750	RNA-binding protein 26; contains IPR000571 (Zinc finger, CCCH-type), IPR012677 (Nucleotide-binding, alpha-beta plait)
Csa3M838760	Zinc finger CCCH domain-containing protein 27; contains IPR012677 (Nucleotide-binding, alpha-beta plait)
Csa3M841480	Transcription factor bHLH106; contains IPR011598 (Myc-type, basic helix-loop-helix (bHLH) domain)
Csa3M842110	WD-40 repeat family protein; contains IPR000571 (Zinc finger, CCCH-type), IPR015943 (WD40/YVTN repeat-like-containing domain), IPR020472 (G-protein beta WD-40 repeat)
Csa3M843820	GATA transcription factor; contains IPR013088 (Zinc finger, NHR/GATA-type)
Csa3M844850	Myb family transcription factor; contains IPR009057 (Homeodomain-like), IPR025756 (MYB-CC type transcription factor, LHEQLE-containing domain)
Csa3M848130	MYB transcription factor; contains IPR009057 (Homeodomain-like), IPR011991 (Winged helix-turn-helix DNA-binding domain)
Csa3M848220	Transcription factor putative; contains IPR011990 (Tetratricopeptide-like helical)
Csa3M848250	Zinc finger protein; contains IPR013087 (Zinc finger C2H2-type/integrase DNA-binding domain)
Csa3M849890	Dof zinc finger protein; contains IPR003851 (Zinc finger, Dof-type)
Csa3M849910	Putative bZIP transcription factor superfamily protein; contains IPR010844 (Occludin/RNA polymerase II elongation factor, ELL domain)
Csa3M850530	Transcription factor, putative; contains IPR011598 (Myc-type, basic helix-loop-helix (bHLH) domain)
Csa3M850670	Unknown protein; contains IPR014855 (Plant transcription factor NOZZLE)
Csa3M852460	NAC domain protein,; contains IPR003441 (No apical meristem (NAM) protein)
Csa3M852470	NAC domain-containing protein, putative; contains IPR003441 (No apical meristem (NAM) protein)
Csa3M852530	Myb family transcription factor-like protein; contains IPR009057 (Homeodomain-like)
Csa3M857030	Myb family transcription factor; contains IPR009057 (Homeodomain-like)
Csa3M857080	MYB transcription factor; contains IPR009057 (Homeodomain-like)
Csa3M860240	MADS-box transcription factor; contains IPR002100 (Transcription factor, MADS-box)
Csa3M860270	Transcription factor, putative; contains IPR011598 (Myc-type, basic helix-loop-helix (bHLH) domain)
Csa3M860320	BZIP transcription factor; contains IPR004827 (Basic-leucine zipper domain)
Csa3M865380	Ethylene-responsive transcription factor 1; contains IPR016177 (DNA-binding, integrase-type)
Csa3M865440	MADS box transcription factor; contains IPR002100 (Transcription factor, MADS-box), IPR002487 (Transcription factor, K-box)
Csa3M866510	Auxin response factor, putative; contains IPR003311 (AUX/IAA protein), IPR010525 (Auxin response factor), IPR015300 (DNA-binding pseudobarrel domain)
Csa3M872110	Nucleic acid binding protein, putative; contains IPR007087 (Zinc finger, C2H2), IPR012317 (Poly(ADP-ribose) polymerase, catalytic domain)
Csa3M872750	BAH domain-containing protein, putative; contains IPR017923 (Transcription factor IIS, N-terminal)
Csa3M878210	Ethylene-responsive transcription factor 1A; contains IPR016177 (DNA-binding, integrase-type)
Csa3M878800	Transcription factor hy5, putative; contains IPR001630 (cAMP response element binding (CREB) protein), IPR004827 (Basic-leucine zipper domain)
Csa3M878810	Putative homeodomain-like transcription factor superfamily protein; contains IPR009057 (Homeodomain-like)
Csa3M879490	Enhancer of polycomb-like transcription factor protein; contains IPR002999 (Tudor domain), IPR019542 (Enhancer of polycomb-like, N-terminal)
Csa3M881870	WRKY transcription factor, putative; contains IPR003657 (DNA-binding WRKY), IPR018872 (Zn-cluster domain)
Csa3M882960	Shattering 4; contains IPR017877 (Myb-like domain)
Csa3M889150	Myb, putative; contains IPR009057 (Homeodomain-like)
Csa3M893290	MADS-box transcription factor-like protein; contains IPR002100 (Transcription factor, MADS-box), IPR002487 (Transcription factor, K-box)
Csa3M893390	Transcription factor; contains IPR011598 (Myc-type, basic helix-loop-helix (bHLH) domain)
Csa3M895650	GATA transcription factor; contains IPR016679 (Transcription factor, GATA, plant)
Csa3M895680	Ethylene-responsive transcription factor 1; contains IPR016177 (DNA-binding, integrase-type)
Csa3M895940	Transcription factor IWS1, putative; contains IPR017923 (Transcription factor IIS, N-terminal)
Csa3M901010	Transcription factor, putative; contains IPR009057 (Homeodomain-like)
Csa3M901020	Lysine-specific demethylase 5B; contains IPR003347 (JmjC domain), IPR003349 (Transcription factor jumonji, JmjN), IPR004198 (Zinc finger, C5HC2-type)
Csa3M901090	MYB transcription factor; contains IPR009057 (Homeodomain-like)
Csa3M901100	R2r3-myb transcription factor, putative
Csa3M901160	Zinc finger CCCH domain-containing protein; contains IPR000571 (Zinc finger, CCCH-type)
Csa3M901180	Transcription factor; contains IPR011598 (Myc-type, basic helix-loop-helix (bHLH) domain)
Csa3M902190	PLATZ transcription factor; contains IPR006734 (Protein of unknown function DUF597)
Csa3M902270	Transcription factor, putative; contains IPR011598 (Myc-type, basic helix-loop-helix (bHLH) domain), IPR025610 (Transcription factor MYC/MYB N-terminal)
Csa3M902400	Ramosa1 C2H2 zinc-finger transcription factor; contains IPR015880 (Zinc finger, C2H2-like)
Csa3M903490	NAC domain protein,; contains IPR003441 (No apical meristem (NAM) protein)
Csa3M912920	GATA transcription factor, putative; contains IPR013088 (Zinc finger, NHR/GATA-type)
Csa3M914600	MYB transcription factor; contains IPR009057 (Homeodomain-like)
Csa4M000530	MADS-box transcription factor; contains IPR002100 (Transcription factor, MADS-box)
Csa4M000700	Single myb histone; contains IPR009057 (Homeodomain-like), IPR011991 (Winged helix-turn-helix DNA-binding domain)
Csa4M000890	Transcription factor, putative; contains IPR011598 (Myc-type, basic helix-loop-helix (bHLH) domain)
Csa4M001760	ATP-dependent RNA helicase, putative; contains IPR000571 (Zinc finger, CCCH-type), IPR001650 (Helicase, C-terminal), IPR014001 (Helicase, superfamily 1/2, ATP-binding domain), IPR027417 (P-loop containing nucleoside triphosphate hydrolase)
Csa4M001970	Ethylene responsive transcription factor 2b; contains IPR016177 (DNA-binding, integrase-type)
Csa4M003660	BZIP transcription factor-like protein; contains IPR004827 (Basic-leucine zipper domain)
Csa4M003720	WRKY transcription factor 3; contains IPR003657 (DNA-binding WRKY)
Csa4M004960	Ethylene-responsive transcription factor 1A; contains IPR016177 (DNA-binding, integrase-type)
Csa4M006210	Ethylene-responsive transcription factor 8; contains IPR016177 (DNA-binding, integrase-type)
Csa4M006510	Zinc finger protein, putative; contains IPR007087 (Zinc finger, C2H2)
Csa4M007070	Ethylene-responsive transcription factor, putative; contains IPR016177 (DNA-binding, integrase-type)
Csa4M007650	Ethylene-responsive transcription factor; contains IPR016177 (DNA-binding, integrase-type)
Csa4M010420	Putative homeodomain-like transcription factor superfamily protein; contains IPR009057 (Homeodomain-like), IPR022228 (Protein of unknown function DUF3755)
Csa4M011680	Transcription factor, putative; contains IPR011598 (Myc-type, basic helix-loop-helix (bHLH) domain)
Csa4M011770	NAC domain-containing protein, putative; contains IPR003441 (No apical meristem (NAM) protein)
Csa4M012390	WRKY transcription factor, putative; contains IPR003657 (DNA-binding WRKY)
Csa4M014580	MYB transcription factor 1; contains IPR009057 (Homeodomain-like)
Csa4M015160	MYB transcription factor 1; contains IPR009057 (Homeodomain-like)
Csa4M017190	Transcription factor, putative; contains IPR011598 (Myc-type, basic helix-loop-helix (bHLH) domain)
Csa4M022940	Similarity to MYB-related transcription factor; contains IPR009057 (Homeodomain-like)
Csa4M023020	Ethylene-responsive transcription factor; contains IPR016177 (DNA-binding, integrase-type)
Csa4M025050	Myb-like transcription factor family protein; contains IPR009057 (Homeodomain-like)
Csa4M028440	BZIP transcription factor; contains IPR006867 (Domain of unknown function DUF632), IPR006868 (Domain of unknown function DUF630)
Csa4M036580	BZIP transcription factor; contains IPR004827 (Basic-leucine zipper domain), IPR025422 (DOG1 domain)
Csa4M037610	Nuclear transcription factor Y subunit B-3; contains IPR003957 (Transcription factor, CBFA/NFYB, DNA topoisomerase), IPR009072 (Histone-fold)
Csa4M038690	GRAS family transcription factor; contains IPR005202 (Transcription factor GRAS)
Csa4M038810	Zinc finger protein; contains IPR013087 (Zinc finger C2H2-type/integrase DNA-binding domain), IPR022755 (Zinc finger, double-stranded RNA binding)
Csa4M043830	Scarecrow transcription factor family protein; contains IPR005202 (Transcription factor GRAS)
Csa4M043840	GRAS family transcription factor; contains IPR005202 (Transcription factor GRAS)
Csa4M043890	GATA transcription factor; contains IPR016679 (Transcription factor, GATA, plant)
Csa4M043940	Zinc finger CCCH domain-containing protein; contains IPR003121 (SWIB/MDM2 domain), IPR003169 (GYF), IPR004343 (Plus-3), IPR013083 (Zinc finger, RING/FYVE/PHD-type)
Csa4M045060	BZIP transcription factor; contains IPR004827 (Basic-leucine zipper domain)
Csa4M046650	GATA transcription factor, putative; contains IPR013088 (Zinc finger, NHR/GATA-type)
Csa4M047970	Auxin response factor 17; contains IPR015300 (DNA-binding pseudobarrel domain)
Csa4M049050	Nuclear transcription factor Y subunit C-1; contains IPR009072 (Histone-fold), IPR027170 (Transcriptional activator NFYC/HAP5 subunit)
Csa4M050120	WRKY transcription factor, putative; contains IPR003657 (DNA-binding WRKY)
Csa4M050130	WRKY transcription factor; contains IPR003657 (DNA-binding WRKY)
Csa4M051360	Ethylene-responsive transcription factor, putative; contains IPR016177 (DNA-binding, integrase-type)
Csa4M051470	WRKY transcription factor 21; contains IPR003657 (DNA-binding WRKY)
Csa4M051500	Ethylene-responsive transcription factor ERF061
Csa4M052740	Auxin response factor; contains IPR003311 (AUX/IAA protein), IPR010525 (Auxin response factor), IPR015300 (DNA-binding pseudobarrel domain)
Csa4M055350	Transcription factor, putative; contains IPR017877 (Myb-like domain)
Csa4M061850	SCARECROW protein-like protein; contains IPR005202 (Transcription factor GRAS)
Csa4M088720	Transcription factor TCP4; contains IPR005333 (Transcription factor, TCP)
Csa4M091920	NAC domain-containing protein; contains IPR003441 (No apical meristem (NAM) protein)
Csa4M095040	Zinc finger protein, putative; contains IPR013087 (Zinc finger C2H2-type/integrase DNA-binding domain)
Csa4M106850	Transcription factor Dp-1, putative; contains IPR011991 (Winged helix-turn-helix DNA-binding domain), IPR015648 (Transcription factor DP)
Csa4M113170	Putative transcription factor
Csa4M122810	BZIP transcription factor; contains IPR004827 (Basic-leucine zipper domain)
Csa4M125410	Transcription factor BIM1, putative; contains IPR011598 (Myc-type, basic helix-loop-helix (bHLH) domain)
Csa4M126480	MADS-box transcription factor; contains IPR002487 (Transcription factor, K-box)
Csa4M126990	MADS-box transcription factor; contains IPR002487 (Transcription factor, K-box)
Csa4M132680	TB1-like TCP family transcription factor; contains IPR005333 (Transcription factor, TCP)
Csa4M159320	Nuclear transcription factor Y subunit A-1, putative; contains IPR001289 (CCAAT-binding transcription factor, subunit B)
Csa4M166950	AN1-type zinc finger protein 2B; contains IPR000058 (Zinc finger, AN1-type), IPR015880 (Zinc finger, C2H2-like)
Csa4M171490	Heat stress transcription factor B-3; contains IPR011991 (Winged helix-turn-helix DNA-binding domain)
Csa4M171500	Heat stress transcription factor B-3
Csa4M181200	MADS-box transcription factor; contains IPR002487 (Transcription factor, K-box)
Csa4M182260	MPF1-like protein; contains IPR002487 (Transcription factor, K-box)
Csa4M192030	Ethylene-responsive transcription factor; contains IPR016177 (DNA-binding, integrase-type)
Csa4M193250	NAC-domain containing protein; contains IPR003441 (No apical meristem (NAM) protein)
Csa4M196810	SCARECROW; contains IPR005202 (Transcription factor GRAS)
Csa4M268100	Ethylene-responsive transcription factor; contains IPR016177 (DNA-binding, integrase-type)
Csa4M269740	BZIP transcription factor; contains IPR006867 (Domain of unknown function DUF632), IPR006868 (Domain of unknown function DUF630)
Csa4M286370	GATA transcription factor 19; contains IPR013088 (Zinc finger, NHR/GATA-type)
Csa4M290800	AP2-like ethylene-responsive transcription factor; contains IPR016177 (DNA-binding, integrase-type)
Csa4M290830	Putative zinc finger protein; contains IPR013087 (Zinc finger C2H2-type/integrase DNA-binding domain)
Csa4M290850	Transcription factor, putative
Csa4M292470	Ethylene-responsive transcription factor 10; contains IPR016177 (DNA-binding, integrase-type)
Csa4M293330	Zinc finger protein, putative; contains IPR015880 (Zinc finger, C2H2-like)
Csa4M295460	Dof zinc finger protein; contains IPR003851 (Zinc finger, Dof-type)
Csa4M296160	WRKY transcription factor, putative; contains IPR003657 (DNA-binding WRKY)
Csa4M296900	NAC domain protein; contains IPR003441 (No apical meristem (NAM) protein)
Csa4M305350	Putative MYB transcription factor; contains IPR009057 (Homeodomain-like)
Csa4M308500	MYB transcription factor; contains IPR009057 (Homeodomain-like)
Csa4M308540	RNA-binding protein; contains IPR000571 (Zinc finger, CCCH-type), IPR012677 (Nucleotide-binding, alpha-beta plait)
Csa4M310210	Trihelix transcription factor GT-3b; contains IPR017877 (Myb-like domain)
Csa4M312280	Transcription factor, putative; contains IPR011598 (Myc-type, basic helix-loop-helix (bHLH) domain)
Csa4M312300	Myb family transcription factor; contains IPR009057 (Homeodomain-like)
Csa4M314390	Ethylene-responsive transcription factor 13; contains IPR016177 (DNA-binding, integrase-type)
Csa4M338420	General transcription factor IIH subunit; contains IPR005607 (BSD)
Csa4M338430	General transcription factor IIH subunit; contains IPR005607 (BSD), IPR011993 (Pleckstrin homology-like domain), IPR027079 (TFIIH subunit Tfb1/p62)
Csa4M358670	Zinc finger CCCH domain-containing protein; contains IPR000571 (Zinc finger, CCCH-type)
Csa4M358770	MADS box transcription factor; contains IPR002487 (Transcription factor, K-box)
Csa4M361820	NAC domain-containing protein, putative; contains IPR003441 (No apical meristem (NAM) protein)
Csa4M361900	Bzip transcription factor-like; contains IPR006867 (Domain of unknown function DUF632), IPR006868 (Domain of unknown function DUF630)
Csa4M363410	Putative transcription factor; contains IPR000812 (Transcription factor TFIIB), IPR011665 (Brf1-like TBP-binding)
Csa4M370550	Ethylene-responsive transcription factor; contains IPR016177 (DNA-binding, integrase-type)
Csa4M385780	BTB domain transcription factor
Csa4M410880	MADS box transcription factor; contains IPR002487 (Transcription factor, K-box)
Csa4M415910	Transcription initiation factor iib, putative; contains IPR000812 (Transcription factor TFIIB), IPR023486 (Transcription factor TFIIB, conserved site)
Csa4M416980	MYB transcription factor; contains IPR009057 (Homeodomain-like)
Csa4M434480	Transcription factor ORG2; contains IPR015660 (Achaete-scute transcription factor-related)
Csa4M434980	Transcription factor ORG2; contains IPR015660 (Achaete-scute transcription factor-related)
Csa4M463190	Putative bZIP transcription factor superfamily protein; contains IPR025422 (DOG1 domain)
Csa4M496250	Putative MADS-box transcription factor family protein
Csa4M499310	Myb family transcription factor; contains IPR009057 (Homeodomain-like), IPR025756 (MYB-CC type transcription factor, LHEQLE-containing domain)
Csa4M507380	Zinc finger CCCH domain-containing protein; contains IPR000571 (Zinc finger, CCCH-type), IPR004087 (K Homology domain)
Csa4M571220	Putative zinc finger protein; contains IPR013087 (Zinc finger C2H2-type/integrase DNA-binding domain)
Csa4M608170	NAC domain protein; contains IPR003441 (No apical meristem (NAM) protein)
Csa4M614170	Putative MYB DNA-binding domain superfamily protein; contains IPR009057 (Homeodomain-like)
Csa4M615240	Phytochrome interacting factor 4; contains IPR011598 (Myc-type, basic helix-loop-helix (bHLH) domain), IPR024097 (Basic helix-loop-helix leucine zipper transcription factor)
Csa4M622780	SH2 domain protein B; contains IPR001217 (STAT transcription factor, core), IPR008985 (Concanavalin A-like lectin/glucanases superfamily)
Csa4M625020	Putative bZIP transcription factor superfamily protein; contains IPR025422 (DOG1 domain)
Csa4M628330	Transcription factor TCP4; contains IPR005333 (Transcription factor, TCP)
Csa4M628890	BZIP transcription factor; contains IPR004827 (Basic-leucine zipper domain)
Csa4M629480	NAC domain protein,; contains IPR003441 (No apical meristem (NAM) protein)
Csa4M630010	Ethylene-responsive transcription factor 6; contains IPR016177 (DNA-binding, integrase-type)
Csa4M631060	Serine/threonine-protein kinase WNK (With No Lysine)-related protein; contains IPR025610 (Transcription factor MYC/MYB N-terminal)
Csa4M637130	DNA-binding WRKY; VQ; contains IPR008889 (VQ)
Csa4M638510	Putative MYB transcription factor; contains IPR009057 (Homeodomain-like)
Csa4M639080	Transcription factor, putative; contains IPR006869 (Domain of unknown function DUF547), IPR025757 (Ternary complex factor MIP1, leucine-zipper)
Csa4M639900	Transcription factor, putative; contains IPR011598 (Myc-type, basic helix-loop-helix (bHLH) domain)
Csa4M639930	Heat stress transcription factor B-4; contains IPR011991 (Winged helix-turn-helix DNA-binding domain)
Csa4M639950	NAC domain protein,; contains IPR003441 (No apical meristem (NAM) protein)
Csa4M641520	WRKY transcription factor 2; contains IPR003657 (DNA-binding WRKY), IPR018872 (Zn-cluster domain)
Csa4M641580	Zinc finger, C2H2 type family protein; contains IPR007087 (Zinc finger, C2H2)
Csa4M641590	Ethylene-responsive transcription factor; contains IPR016177 (DNA-binding, integrase-type)
Csa4M641610	Basic helix-loop-helix protein, putative; contains IPR025610 (Transcription factor MYC/MYB N-terminal)
Csa4M641690	MYB transcription factor; contains IPR009057 (Homeodomain-like)
Csa4M642460	Zinc-finger protein 1; contains IPR013087 (Zinc finger C2H2-type/integrase DNA-binding domain)
Csa4M642470	Transcription factor, putative; contains IPR011598 (Myc-type, basic helix-loop-helix (bHLH) domain)
Csa4M644670	BZIP transcription factor family protein; contains IPR004827 (Basic-leucine zipper domain)
Csa4M644740	AP2-like ethylene-responsive transcription factor; contains IPR016177 (DNA-binding, integrase-type)
Csa4M645240	Transcription factor; contains IPR011598 (Myc-type, basic helix-loop-helix (bHLH) domain)
Csa4M645320	Myb transcription factor-like protein; contains IPR009057 (Homeodomain-like)
Csa4M645850	Zinc finger CCCH domain-containing protein
Csa4M646060	GATA transcription factor; contains IPR013088 (Zinc finger, NHR/GATA-type)
Csa4M646130	Zinc finger protein; contains IPR013087 (Zinc finger C2H2-type/integrase DNA-binding domain)
Csa4M646380	RWP-RK domain-containing transcription factor; contains IPR003035 (RWP-RK domain)
Csa4M649590	CCCH zinc finger and SMR domain-containing protein; contains IPR002625 (Smr protein/MutS2 C-terminal), IPR013899 (Domain of unknown function DUF1771)
Csa4M649620	Ethylene-responsive transcription factor; contains IPR016177 (DNA-binding, integrase-type)
Csa4M651800	DNA-binding WRKY; contains IPR008889 (VQ)
Csa4M651830	Ubiquitin carboxyl-terminal hydrolase, putative; contains IPR001394 (Peptidase C19, ubiquitin carboxyl-terminal hydrolase 2), IPR024752 (Myb/SANT-like domain)
Csa4M652000	WRKY transcription factor 9; contains IPR003657 (DNA-binding WRKY)
Csa4M652110	Zinc finger protein, putative; contains IPR007087 (Zinc finger, C2H2)
Csa4M652640	Ethylene-responsive transcription factor 7; contains IPR016177 (DNA-binding, integrase-type)
Csa4M664400	NAC domain protein,; contains IPR003441 (No apical meristem (NAM) protein)
Csa4M664530	BZIP transcription factor protein; contains IPR004827 (Basic-leucine zipper domain)
Csa4M664590	Squamosa promoter-binding protein, putative; contains IPR004333 (Transcription factor, SBP-box)
Csa5M025910	Heat stress transcription factor A-8; contains IPR011991 (Winged helix-turn-helix DNA-binding domain)
Csa5M077780	Auxin response factor; contains IPR003311 (AUX/IAA protein), IPR010525 (Auxin response factor), IPR015300 (DNA-binding pseudobarrel domain)
Csa5M092930	Putative zinc finger protein; contains IPR013087 (Zinc finger C2H2-type/integrase DNA-binding domain), IPR019786 (Zinc finger, PHD-type, conserved site)
Csa5M115160	Putative homeodomain-like transcription factor superfamily protein; contains IPR022228 (Protein of unknown function DUF3755)
Csa5M135350	Transcription factor; contains IPR011598 (Myc-type, basic helix-loop-helix (bHLH) domain)
Csa5M137430	BZip transcription factor; contains IPR004827 (Basic-leucine zipper domain)
Csa5M139060	Protease m50 membrane-bound transcription factor site 2 protease, putative; contains IPR001193 (Sterol-regulatory element binding proteins intramembrane protease)
Csa5M139210	Dof zinc finger protein; contains IPR003851 (Zinc finger, Dof-type)
Csa5M139610	R3 MYB transcription factor; contains IPR009057 (Homeodomain-like)
Csa5M139630	Ethylene responsive transcription factor 1a; contains IPR016177 (DNA-binding, integrase-type)
Csa5M139930	WRKY transcription factor; contains IPR003657 (DNA-binding WRKY)
Csa5M139940	WRKY transcription factor
Csa5M140460	MYB transcription factor; contains IPR009057 (Homeodomain-like)
Csa5M140530	Scarecrow-like 1 transcription factor; contains IPR005202 (Transcription factor GRAS)
Csa5M146300	Ethylene-responsive transcription factor; contains IPR016177 (DNA-binding, integrase-type)
Csa5M146310	Auxin response factor 2; contains IPR015300 (DNA-binding pseudobarrel domain)
Csa5M148470	NAC domain protein,; contains IPR003441 (No apical meristem (NAM) protein)
Csa5M148660	Dof zinc finger protein; contains IPR003851 (Zinc finger, Dof-type)
Csa5M148680	MYB transcription factor; contains IPR009057 (Homeodomain-like)
Csa5M148790	Auxin response factor; contains IPR003311 (AUX/IAA protein), IPR010525 (Auxin response factor), IPR015300 (DNA-binding pseudobarrel domain)
Csa5M150420	Ethylene-responsive transcription factor 13; contains IPR016177 (DNA-binding, integrase-type)
Csa5M151530	Ethylene-responsive transcription factor, putative; contains IPR016177 (DNA-binding, integrase-type)
Csa5M152790	MYB transcription factor; contains IPR009057 (Homeodomain-like)
Csa5M152930	TFIIH basal transcription factor complex helicase XPB subunit-like; contains IPR001161 (Helicase Ercc3), IPR001650 (Helicase, C-terminal), IPR014001 (Helicase, superfamily 1/2, ATP-binding domain), IPR027417 (P-loop containing nucleoside triphosphate hydrolase)
Csa5M153670	Lysine-specific demethylase 5D; contains IPR001606 (ARID/BRIGHT DNA-binding domain), IPR003347 (JmjC domain), IPR003349 (Transcription factor jumonji, JmjN), IPR004198 (Zinc finger, C5HC2-type), IPR013083 (Zinc finger, RING/FYVE/PHD-type), IPR013637 (Lysine-specific demethylase-like domain)
Csa5M155480	Heat stress transcription factor B-2b; contains IPR011991 (Winged helix-turn-helix DNA-binding domain)
Csa5M155560	Ethylene-responsive transcription factor 1; contains IPR016177 (DNA-binding, integrase-type)
Csa5M155570	Dehydration responsive element binding transcription factor 1B; contains IPR016177 (DNA-binding, integrase-type)
Csa5M156170	MADS box transcription factor; contains IPR002487 (Transcription factor, K-box)
Csa5M156220	Putative transcription factor; contains IPR011598 (Myc-type, basic helix-loop-helix (bHLH) domain)
Csa5M157220	Transcription factor bHLH36; contains IPR011598 (Myc-type, basic helix-loop-helix (bHLH) domain)
Csa5M157230	Transcription factor bHLH36; contains IPR011598 (Myc-type, basic helix-loop-helix (bHLH) domain)
Csa5M160120	Myb-related transcription factor; contains IPR009057 (Homeodomain-like)
Csa5M160180	NAC domain-containing protein, putative; contains IPR003441 (No apical meristem (NAM) protein)
Csa5M162030	Zinc finger family protein; contains IPR015880 (Zinc finger, C2H2-like)
Csa5M165850	Ethylene responsive transcription factor 1a; contains IPR016177 (DNA-binding, integrase-type)
Csa5M167110	Ethylene-responsive transcription factor; contains IPR016177 (DNA-binding, integrase-type)
Csa5M167120	Ethylene-responsive transcription factor; contains IPR016177 (DNA-binding, integrase-type)
Csa5M167170	Transposon protein, putative, CACTA, En/Spm sub-class; contains IPR024752 (Myb/SANT-like domain)
Csa5M169080	General transcription factor IIH subunit; contains IPR012170 (TFIIH subunit Ssl1/p44)
Csa5M171680	Transcription factor MYBL1
Csa5M171690	MYB transcription factor; contains IPR009057 (Homeodomain-like)
Csa5M172800	MADS-box transcription factor 2; contains IPR002100 (Transcription factor, MADS-box), IPR002487 (Transcription factor, K-box)
Csa5M174570	Dehydration responsive element binding transcription factor 1B; contains IPR016177 (DNA-binding, integrase-type)
Csa5M175170	Transcription factor, putative; contains IPR005333 (Transcription factor, TCP)
Csa5M175810	Zinc finger CCCH domain-containing protein; contains IPR000571 (Zinc finger, CCCH-type), IPR012677 (Nucleotide-binding, alpha-beta plait)
Csa5M175930	Nuclear transcription factor Y subunit B9; contains IPR003957 (Transcription factor, CBFA/NFYB, DNA topoisomerase), IPR009072 (Histone-fold)
Csa5M175970	Transcription factor; contains IPR016177 (DNA-binding, integrase-type)
Csa5M175990	Zinc finger ccch domain-containing protein 11; contains IPR000571 (Zinc finger, CCCH-type)
Csa5M180920	Zinc finger protein; contains IPR015880 (Zinc finger, C2H2-like)
Csa5M182030	Dof zinc finger protein; contains IPR003851 (Zinc finger, Dof-type)
Csa5M182100	Transcription factor X1-like protein; contains IPR005379 (Uncharacterised domain XH), IPR005380 (XS domain), IPR005381 (Zinc finger-XS domain)
Csa5M183770	Transcriptional regulator superman; contains IPR007087 (Zinc finger, C2H2)
Csa5M198240	MYB transcription factor; contains IPR009057 (Homeodomain-like)
Csa5M207940	Zinc finger CCCH domain-containing protein; contains IPR020683 (Ankyrin repeat-containing domain)
Csa5M209490	Myb transcription factor; contains IPR009057 (Homeodomain-like)
Csa5M221950	Transcription factor; contains IPR004827 (Basic-leucine zipper domain)
Csa5M223070	WRKY transcription factor, putative; contains IPR003657 (DNA-binding WRKY)
Csa5M255670	Zinc finger protein, putative; contains IPR007087 (Zinc finger, C2H2)
Csa5M265800	Zinc finger CCCH domain-containing protein 17; contains IPR000571 (Zinc finger, CCCH-type)
Csa5M269890	Transcription factor, putative; contains IPR011598 (Myc-type, basic helix-loop-helix (bHLH) domain)
Csa5M270900	Zinc finger protein, putative; contains IPR013087 (Zinc finger C2H2-type/integrase DNA-binding domain)
Csa5M276460	Putative MYB transcription factor; contains IPR009057 (Homeodomain-like)
Csa5M289630	Probable transcriptional regulator RABBIT EARS; contains IPR013087 (Zinc finger C2H2-type/integrase DNA-binding domain)
Csa5M310310	Zinc finger CCCH domain-containing protein; contains IPR012677 (Nucleotide-binding, alpha-beta plait)
Csa5M312320	B3 domain-containing transcription factor ABI3; contains IPR015300 (DNA-binding pseudobarrel domain)
Csa5M315370	Auxin response factor, putative; contains IPR003311 (AUX/IAA protein), IPR010525 (Auxin response factor), IPR015300 (DNA-binding pseudobarrel domain)
Csa5M324000	NAC domain protein; contains IPR003441 (No apical meristem (NAM) protein)
Csa5M349590	Sequence-specific DNA-binding transcription factor
Csa5M352090	Transcription factor, putative; contains IPR005333 (Transcription factor, TCP)
Csa5M352590	Transcription factor tfiiib component; contains IPR009057 (Homeodomain-like)
Csa5M353650	Putative MYB transcription factor; contains IPR009057 (Homeodomain-like)
Csa5M365160	Zinc finger-like protein; contains IPR013087 (Zinc finger C2H2-type/integrase DNA-binding domain)
Csa5M372190	Zinc finger protein JAGGED; contains IPR007087 (Zinc finger, C2H2)
Csa5M375760	Nucleic acid binding protein, putative; contains IPR007087 (Zinc finger, C2H2), IPR012317 (Poly(ADP-ribose) polymerase, catalytic domain)
Csa5M407070	Zinc finger CCCH domain-containing protein 15
Csa5M420280	Transcription factor, putative; contains IPR011598 (Myc-type, basic helix-loop-helix (bHLH) domain)
Csa5M421370	DELLA protein GAI, putative; contains IPR005202 (Transcription factor GRAS), IPR021914 (Transcriptional factor DELLA, N-terminal)
Csa5M425400	MYB-related transcription factor; contains IPR009057 (Homeodomain-like)
Csa5M429440	Transcription factor, putative; contains IPR009057 (Homeodomain-like)
Csa5M477610	Zinc finger protein; contains IPR007087 (Zinc finger, C2H2)
Csa5M492360	General transcription factor IIF subunit 2; contains IPR003196 (Transcription initiation factor IIF, beta subunit)
Csa5M512890	Zinc finger C3H1 domain-containing protein; contains IPR019607 (Putative zinc-finger domain)
Csa5M514470	Transcription factor, putative; contains IPR011598 (Myc-type, basic helix-loop-helix (bHLH) domain)
Csa5M514480	Transcription factor, putative; contains IPR025610 (Transcription factor MYC/MYB N-terminal)
Csa5M515000	Dof zinc finger protein; contains IPR003851 (Zinc finger, Dof-type)
Csa5M523000	NAC domain protein,; contains IPR003441 (No apical meristem (NAM) protein)
Csa5M524690	MYB transcription factor; contains IPR009057 (Homeodomain-like)
Csa5M524720	MYB transcription factor; contains IPR009057 (Homeodomain-like)
Csa5M548160	Zinc finger protein, putative; contains IPR007087 (Zinc finger, C2H2)
Csa5M569350	DELLA protein GAI; contains IPR005202 (Transcription factor GRAS), IPR021914 (Transcriptional factor DELLA, N-terminal)
Csa5M570430	Winged-helix DNA-binding transcription factor family protein; contains IPR011991 (Winged helix-turn-helix DNA-binding domain)
Csa5M576700	Zinc finger protein, putative; contains IPR000571 (Zinc finger, CCCH-type)
Csa5M577350	Zinc finger protein, putative; contains IPR013087 (Zinc finger C2H2-type/integrase DNA-binding domain)
Csa5M577450	Transcription factor CYCLOIDEA; contains IPR005333 (Transcription factor, TCP)
Csa5M579040	Putative MYB transcription factor; contains IPR009057 (Homeodomain-like)
Csa5M583280	Zinc finger protein, putative; contains IPR007087 (Zinc finger, C2H2)
Csa5M583350	Nuclear transcription factor Y subunit C8; contains IPR009072 (Histone-fold)
Csa5M587110	Transcription factor, putative; contains IPR005333 (Transcription factor, TCP)
Csa5M587130	Zinc finger protein; contains IPR013087 (Zinc finger C2H2-type/integrase DNA-binding domain)
Csa5M587160	BZIP transcription factor family protein, expressed; contains IPR004827 (Basic-leucine zipper domain)
Csa5M598600	Ethylene-responsive transcription factor; contains IPR016177 (DNA-binding, integrase-type)
Csa5M601530	Transcription factor, putative; contains IPR011598 (Myc-type, basic helix-loop-helix (bHLH) domain), IPR025610 (Transcription factor MYC/MYB N-terminal)
Csa5M602230	Basic helix-loop-helix protein, putative; contains IPR025610 (Transcription factor MYC/MYB N-terminal)
Csa5M603380	Zinc finger protein; contains IPR007087 (Zinc finger, C2H2)
Csa5M604000	Putative MYB transcription factor; contains IPR001878 (Zinc finger, CCHC-type), IPR009057 (Homeodomain-like)
Csa5M604410	Myb-related protein-like; contains IPR009057 (Homeodomain-like)
Csa5M604940	DNA-binding protein-like; contains IPR011598 (Myc-type, basic helix-loop-helix (bHLH) domain)
Csa5M605000	Transcription factor, putative; contains IPR005333 (Transcription factor, TCP)
Csa5M605050	NAC domain-containing protein, putative; contains IPR003441 (No apical meristem (NAM) protein)
Csa5M605720	Dof zinc finger protein; contains IPR003851 (Zinc finger, Dof-type)
Csa5M605730	MYB-family transcription factor, putative; contains IPR009057 (Homeodomain-like)
Csa5M605750	Mads box protein, putative
Csa5M606310	NAC domain-containing protein, putative; contains IPR003441 (No apical meristem (NAM) protein)
Csa5M606470	WRKY transcription factor 2-4; contains IPR003657 (DNA-binding WRKY)
Csa5M606610	Zinc finger family protein; contains IPR013087 (Zinc finger C2H2-type/integrase DNA-binding domain)
Csa5M607470	Transcription factor, putative; contains IPR011598 (Myc-type, basic helix-loop-helix (bHLH) domain)
Csa5M608000	BZip transcription factor; contains IPR004827 (Basic-leucine zipper domain)
Csa5M608320	Transcription factor CYCLOIDEA; contains IPR005333 (Transcription factor, TCP)
Csa5M608330	DNA binding protein, putative; contains IPR011598 (Myc-type, basic helix-loop-helix (bHLH) domain)
Csa5M608350	NAC domain protein,; contains IPR003441 (No apical meristem (NAM) protein)
Csa5M608380	AP2 domain-containing transcription factor; contains IPR015300 (DNA-binding pseudobarrel domain), IPR016177 (DNA-binding, integrase-type)
Csa5M608390	Myb-like transcription factor-like protein; contains IPR009057 (Homeodomain-like)
Csa5M609620	Ethylene responsive transcription factor 2a; contains IPR016177 (DNA-binding, integrase-type)
Csa5M609820	Zinc finger protein, putative; contains IPR007087 (Zinc finger, C2H2)
Csa5M612310	AP2-like ethylene-responsive transcription factor; contains IPR016177 (DNA-binding, integrase-type)
Csa5M613480	BZIP transcription factor
Csa5M615290	Trihelix transcription factor; contains IPR017877 (Myb-like domain)
Csa5M622470	NAC domain protein,; contains IPR003441 (No apical meristem (NAM) protein)
Csa5M622480	NAC domain protein,; contains IPR003441 (No apical meristem (NAM) protein)
Csa5M622500	Zinc finger family protein; contains IPR015880 (Zinc finger, C2H2-like)
Csa5M622830	GATA transcription factor, putative; contains IPR016679 (Transcription factor, GATA, plant)
Csa5M623560	DELLA domain GRAS family transcription factor GAI; contains IPR005202 (Transcription factor GRAS)
Csa5M623880	Transcription factor
Csa5M623900	Zinc finger protein, putative; contains IPR013087 (Zinc finger C2H2-type/integrase DNA-binding domain)
Csa5M624430	BZIP transcription factor; contains IPR004827 (Basic-leucine zipper domain), IPR025422 (DOG1 domain)
Csa5M625970	Protein arginine n-methyltransferase, putative; contains IPR007087 (Zinc finger, C2H2), IPR025799 (Protein arginine N-methyltransferase)
Csa5M630700	General transcription factor 3C polypeptide; contains IPR019136 (Transcription factor IIIC, subunit 5)
Csa5M635950	DNA-binding protein-like; contains IPR011598 (Myc-type, basic helix-loop-helix (bHLH) domain)
Csa5M636490	MYB family transcription factor
Csa5M637160	NAC domain-containing protein 21/22, putative; contains IPR003441 (No apical meristem (NAM) protein)
Csa5M637660	Mixta-like2 MYB transcription factor; contains IPR009057 (Homeodomain-like)
Csa5M637750	Ethylene-responsive transcription factor; contains IPR016177 (DNA-binding, integrase-type)
Csa5M637800	WRKY transcription factor, putative; contains IPR003657 (DNA-binding WRKY)
Csa5M638300	WRKY transcription factor 11-2; contains IPR011038 (Calycin-like), IPR022017 (Domain of unknown function DUF3598)
Csa5M639490	Putative transcription initiation factor tfiid subunit 3; contains IPR006565 (Bromodomain transcription factor), IPR009072 (Histone-fold), IPR019473 (Transcription factor TFIID, subunit 8, C-terminal)
Csa5M641610	MYB transcription factor; contains IPR009057 (Homeodomain-like)
Csa5M642710	BZIP transcription factor; contains IPR004827 (Basic-leucine zipper domain)
Csa5M644520	Cycloidea-like protein group 1A; contains IPR005333 (Transcription factor, TCP)
Csa5M646750	NAC domain protein,; contains IPR003441 (No apical meristem (NAM) protein)
Csa5M647260	Ethylene-responsive transcription factor; contains IPR016177 (DNA-binding, integrase-type)
Csa5M647290	DNA binding protein; contains IPR013742 (Plant transcription factor)
Csa5M647360	mRNA 3'-end-processing protein yth-1; contains IPR000571 (Zinc finger, CCCH-type), IPR007275 (YTH domain)
Csa5M649870	Ethylene-responsive transcription factor; contains IPR016177 (DNA-binding, integrase-type)
Csa5M649890	Ethylene-responsive transcription factor; contains IPR016177 (DNA-binding, integrase-type)
Csa5M650620	MADS box transcription factor; contains IPR002100 (Transcription factor, MADS-box), IPR002487 (Transcription factor, K-box)
Csa5M651640	MYB transcription factor 3; contains IPR009057 (Homeodomain-like)
Csa5M652220	Transcription factor bHLH130; contains IPR011598 (Myc-type, basic helix-loop-helix (bHLH) domain)
Csa6M003480	Myc anthocyanin regulatory protein; contains IPR011598 (Myc-type, basic helix-loop-helix (bHLH) domain), IPR025610 (Transcription factor MYC/MYB N-terminal)
Csa6M011720	Transcription factor bHLH51; contains IPR011598 (Myc-type, basic helix-loop-helix (bHLH) domain)
Csa6M011730	Ethylene-responsive transcription factor; contains IPR016177 (DNA-binding, integrase-type)
Csa6M012810	Ethylene-responsive transcription factor 1; contains IPR016177 (DNA-binding, integrase-type)
Csa6M013900	DNA binding protein, putative; contains IPR011598 (Myc-type, basic helix-loop-helix (bHLH) domain)
Csa6M014610	Transcription elongation factor s-II, putative; contains IPR003618 (Transcription elongation factor S-II, central domain), IPR016492 (Transcription elongation factor, TFIIS-related), IPR017923 (Transcription factor IIS, N-terminal)
Csa6M017030	Ethylene-responsive transcription factor; contains IPR016177 (DNA-binding, integrase-type)
Csa6M020740	Transcription factor, putative; contains IPR011598 (Myc-type, basic helix-loop-helix (bHLH) domain)
Csa6M031440	Myb transcription factor; contains IPR009057 (Homeodomain-like)
Csa6M031950	BZIP transcription factor; contains IPR004827 (Basic-leucine zipper domain), IPR025422 (DOG1 domain)
Csa6M040600	Nodulation signaling pathway 2 protein, putative; contains IPR005202 (Transcription factor GRAS)
Csa6M040610	Ethylene-responsive transcription factor; contains IPR016177 (DNA-binding, integrase-type)
Csa6M040640	Putative MYB transcription factor; contains IPR009057 (Homeodomain-like)
Csa6M042450	Ethylene-responsive transcription factor, putative; contains IPR016177 (DNA-binding, integrase-type)
Csa6M042990	Trihelix transcription factor; contains IPR001005 (SANT/Myb domain)
Csa6M043490	Trihelix transcription factor; contains IPR009057 (Homeodomain-like)
Csa6M045070	Enhancer of polycomb-like transcription factor protein; contains IPR019542 (Enhancer of polycomb-like, N-terminal), IPR024943 (Enhancer of polycomb protein)
Csa6M046240	MYB transcription factor; contains IPR009057 (Homeodomain-like)
Csa6M046460	MYB transcription factor; contains IPR009057 (Homeodomain-like)
Csa6M046470	Transcription factor
Csa6M051470	Transposon protein, putative, CACTA, En/Spm sub-class; contains IPR024752 (Myb/SANT-like domain)
Csa6M051480	BZIP transcription factor; contains IPR004827 (Basic-leucine zipper domain)
Csa6M052680	NAC domain protein,; contains IPR003441 (No apical meristem (NAM) protein)
Csa6M055940	Ethylene-responsive transcription factor; contains IPR016177 (DNA-binding, integrase-type)
Csa6M057100	Transcription factor, putative
Csa6M057150	Transcription factor, putative; contains IPR004827 (Basic-leucine zipper domain)
Csa6M075180	TCP transcription factor 20; contains IPR005333 (Transcription factor, TCP)
Csa6M076710	MADS-box transcription factor; contains IPR002100 (Transcription factor, MADS-box), IPR002487 (Transcription factor, K-box)
Csa6M076720	MADS-box protein SOC1; contains IPR002487 (Transcription factor, K-box)
Csa6M081510	GRAS family transcription factor; contains IPR005202 (Transcription factor GRAS)
Csa6M091830	Ethylene-responsive transcription factor; contains IPR016177 (DNA-binding, integrase-type)
Csa6M092010	NAC domain-containing protein, putative; contains IPR003441 (No apical meristem (NAM) protein)
Csa6M093640	Transcription factor, putative; contains IPR005333 (Transcription factor, TCP)
Csa6M094740	BZIP transcription factor; contains IPR012458 (Protein of unknown function DUF1664)
Csa6M094760	Squamosa promoter-binding protein; contains IPR004333 (Transcription factor, SBP-box)
Csa6M095270	Transcription factor MADS-box 2; contains IPR002487 (Transcription factor, K-box)
Csa6M095280	Agamous-like MADS-box protein AGL27
Csa6M096440	Auxin response factor 16; contains IPR015300 (DNA-binding pseudobarrel domain)
Csa6M103520	Dof zinc finger protein; contains IPR003851 (Zinc finger, Dof-type)
Csa6M104620	Putative bZIP protein; contains IPR006867 (Domain of unknown function DUF632), IPR006868 (Domain of unknown function DUF630)
Csa6M104640	Ethylene-responsive transcription factor 1; contains IPR016177 (DNA-binding, integrase-type)
Csa6M105150	Myb-like transcription factor; contains IPR009057 (Homeodomain-like)
Csa6M105160	Similarity to MYB-related transcription factor; contains IPR009057 (Homeodomain-like)
Csa6M107870	NAC domain-containing protein, putative; contains IPR003441 (No apical meristem (NAM) protein)
Csa6M107910	Transcription factor MYC2; contains IPR011598 (Myc-type, basic helix-loop-helix (bHLH) domain), IPR025610 (Transcription factor MYC/MYB N-terminal)
Csa6M108570	Phytochrome-interacting factor, putative; contains IPR011598 (Myc-type, basic helix-loop-helix (bHLH) domain), IPR024097 (Basic helix-loop-helix leucine zipper transcription factor)
Csa6M109120	Squamosa promoter binding protein-like 8; contains IPR004333 (Transcription factor, SBP-box)
Csa6M109640	Scarecrow transcription factor family protein; contains IPR005202 (Transcription factor GRAS)
Csa6M110820	Scarecrow-like 1 transcription factor; contains IPR005202 (Transcription factor GRAS)
Csa6M112490	Nuclear transcription factor Y subunit B-3; contains IPR003957 (Transcription factor, CBFA/NFYB, DNA topoisomerase), IPR009072 (Histone-fold)
Csa6M118360	Zinc finger family protein; contains IPR007087 (Zinc finger, C2H2)
Csa6M121440	NAC domain protein
Csa6M121970	Putative MYB transcription factor; contains IPR009057 (Homeodomain-like)
Csa6M124180	Ethylene-responsive transcription factor 5; contains IPR016177 (DNA-binding, integrase-type)
Csa6M127320	NAC domain-containing protein, putative; contains IPR003441 (No apical meristem (NAM) protein)
Csa6M127350	Bzip-related transcription factor-like; contains IPR006867 (Domain of unknown function DUF632), IPR006868 (Domain of unknown function DUF630)
Csa6M128030	Putative uncharacterized protein OSJNBa0078O01.8; contains IPR007087 (Zinc finger, C2H2)
Csa6M128610	AP2/ERF domain-containing transcription factor
Csa6M133680	BZIP transcription factor family protein; contains IPR004827 (Basic-leucine zipper domain)
Csa6M133770	Ethylene-responsive transcription factor 1A; contains IPR016177 (DNA-binding, integrase-type)
Csa6M135450	NAC domain protein,; contains IPR003441 (No apical meristem (NAM) protein)
Csa6M135460	Myb family transcription factor-related protein; contains IPR009057 (Homeodomain-like), IPR025756 (MYB-CC type transcription factor, LHEQLE-containing domain)
Csa6M136580	Putative myb-related transcription factor; contains IPR009057 (Homeodomain-like)
Csa6M139160	NAC domain-containing protein, putative; contains IPR003441 (No apical meristem (NAM) protein)
Csa6M139170	NAC domain-containing protein, putative; contains IPR003441 (No apical meristem (NAM) protein)
Csa6M139190	NAC domain-containing protein, putative; contains IPR003441 (No apical meristem (NAM) protein)
Csa6M139770	WRKY transcription factor; contains IPR003657 (DNA-binding WRKY)
Csa6M140820	23S rRNA (Uracil-5-)-methyltransferase; contains IPR000571 (Zinc finger, CCCH-type), IPR010280 ((Uracil-5)-methyltransferase), IPR012677 (Nucleotide-binding, alpha-beta plait), IPR025714 (Methyltransferase domain)
Csa6M141390	Auxin response factor, putative; contains IPR003311 (AUX/IAA protein), IPR010525 (Auxin response factor), IPR015300 (DNA-binding pseudobarrel domain)
Csa6M147520	Transcription factor, putative; contains IPR005333 (Transcription factor, TCP)
Csa6M148250	Transcription factor FER-LIKE IRON DEFICIENCY-INDUCED TRANSCRIPTION FACTOR; contains IPR011598 (Myc-type, basic helix-loop-helix (bHLH) domain)
Csa6M148260	Transcription factor bHLH35; contains IPR011598 (Myc-type, basic helix-loop-helix (bHLH) domain)
Csa6M148300	Putative zinc finger protein; contains IPR015880 (Zinc finger, C2H2-like)
Csa6M150540	Putative histone deacetylase; contains IPR007087 (Zinc finger, C2H2)
Csa6M150550	Histone deacetylase 2a, putative; contains IPR007087 (Zinc finger, C2H2)
Csa6M152350	BZIP transcription factor; contains IPR004827 (Basic-leucine zipper domain), IPR025422 (DOG1 domain)
Csa6M156050	Transcription factor TCP4; contains IPR005333 (Transcription factor, TCP)
Csa6M157640	Putative MYB transcription factor; contains IPR009057 (Homeodomain-like)
Csa6M166210	Zinc finger CCCH domain-containing protein; contains IPR000571 (Zinc finger, CCCH-type)
Csa6M167230	Ethylene-responsive transcription factor, putative; contains IPR016177 (DNA-binding, integrase-type)
Csa6M169310	Heat stress transcription factor A-4a; contains IPR011991 (Winged helix-turn-helix DNA-binding domain)
Csa6M169320	Piso0_001411 protein; contains IPR010684 (RNA polymerase II transcription factor SIII, subunit A)
Csa6M182150	BZIP transcription factor family protein; contains IPR004827 (Basic-leucine zipper domain)
Csa6M185260	Zinc finger CCCH domain-containing protein; contains IPR000571 (Zinc finger, CCCH-type), IPR020683 (Ankyrin repeat-containing domain)
Csa6M187960	MYB transcription factor; contains IPR009057 (Homeodomain-like)
Csa6M188660	Transcription initiation factor IIA subunit 1; contains IPR004855 (Transcription factor IIA, alpha/beta subunit), IPR009083 (Transcription factor IIA, helical)
Csa6M190300	Scarecrow transcription factor family protein; contains IPR005202 (Transcription factor GRAS)
Csa6M191030	Dof zinc finger protein; contains IPR003851 (Zinc finger, Dof-type)
Csa6M216960	WRKY transcription factor, putative; contains IPR003657 (DNA-binding WRKY)
Csa6M227540	Transcription factor bHLH30; contains IPR011598 (Myc-type, basic helix-loop-helix (bHLH) domain)
Csa6M289740	Dof zinc finger protein; contains IPR003851 (Zinc finger, Dof-type)
Csa6M290810	Zinc finger protein, putative; contains IPR001841 (Zinc finger, RING-type), IPR002867 (Zinc finger, C6HC-type), IPR018957 (Zinc finger, C3HC4 RING-type)
Csa6M291920	Auxin response factor 5; contains IPR003311 (AUX/IAA protein), IPR010525 (Auxin response factor), IPR015300 (DNA-binding pseudobarrel domain)
Csa6M294440	Nuclear transcription factor Y subunit C-1; contains IPR009072 (Histone-fold)
Csa6M296960	Transcription factor; contains IPR016177 (DNA-binding, integrase-type)
Csa6M303240	MYB transcription factor; contains IPR009057 (Homeodomain-like)
Csa6M303740	Zinc finger family protein; contains IPR015880 (Zinc finger, C2H2-like)
Csa6M311520	Putative MYB transcription factor; contains IPR009057 (Homeodomain-like)
Csa6M312040	Zinc finger protein-like protein; contains IPR013087 (Zinc finger C2H2-type/integrase DNA-binding domain)
Csa6M312540	GATA transcription factor, putative; contains IPR013088 (Zinc finger, NHR/GATA-type)
Csa6M318160	Ethylene-responsive transcription factor 5; contains IPR016177 (DNA-binding, integrase-type)
Csa6M327430	WRKY transcription factor 31; contains IPR003657 (DNA-binding WRKY)
Csa6M327940	Transcription factor, putative; contains IPR011598 (Myc-type, basic helix-loop-helix (bHLH) domain)
Csa6M338090	Dof zinc finger protein; contains IPR003851 (Zinc finger, Dof-type)
Csa6M344210	MYB transcription factor; contains IPR009057 (Homeodomain-like)
Csa6M355380	NAC domain-containing protein; contains IPR003441 (No apical meristem (NAM) protein)
Csa6M358160	Bzip-related transcription factor-like; contains IPR006867 (Domain of unknown function DUF632), IPR006868 (Domain of unknown function DUF630)
Csa6M361330	Ethylene-responsive transcription factor; contains IPR016177 (DNA-binding, integrase-type)
Csa6M363560	WRKY transcription factor, putative; contains IPR003657 (DNA-binding WRKY)
Csa6M365120	Enhancer of yellow 2 transcription factor-like protein; contains IPR018783 (Transcription factor, enhancer of yellow 2)
Csa6M365140	Nuclear transcription factor Y subunit C-4; contains IPR009072 (Histone-fold)
Csa6M366370	WRKY transcription factor 11; contains IPR003657 (DNA-binding WRKY)
Csa6M367080	MADS box transcription factor; contains IPR002487 (Transcription factor, K-box)
Csa6M367090	MADS box transcription factor; contains IPR002487 (Transcription factor, K-box)
Csa6M373190	Transcription factor BIM1, putative; contains IPR011598 (Myc-type, basic helix-loop-helix (bHLH) domain)
Csa6M382870	RING finger protein 113A, putative; contains IPR000571 (Zinc finger, CCCH-type), IPR013083 (Zinc finger, RING/FYVE/PHD-type)
Csa6M382950	NAC domain-containing protein, putative; contains IPR003441 (No apical meristem (NAM) protein)
Csa6M397690	Ribosome maturation protein SBDS, putative; contains IPR002140 (Ribosome maturation protein SBDS), IPR003604 (Zinc finger, U1-type), IPR007087 (Zinc finger, C2H2)
Csa6M401330	BZIP transcription factor; contains IPR004827 (Basic-leucine zipper domain), IPR025422 (DOG1 domain)
Csa6M403070	Transcription factor; contains IPR011598 (Myc-type, basic helix-loop-helix (bHLH) domain)
Csa6M404200	DNA-binding protein-like; contains IPR011598 (Myc-type, basic helix-loop-helix (bHLH) domain)
Csa6M404240	Single-stranded DNA-binding protein WHY1, chloroplastic; contains IPR013742 (Plant transcription factor)
Csa6M404260	AP2-like ethylene-responsive transcription factor; contains IPR016177 (DNA-binding, integrase-type)
Csa6M405890	Auxin response factor, putative; contains IPR010525 (Auxin response factor), IPR015300 (DNA-binding pseudobarrel domain)
Csa6M405920	GATA transcription factor, putative; contains IPR016679 (Transcription factor, GATA, plant)
Csa6M405990	Zinc finger protein; contains IPR003347 (JmjC domain), IPR003349 (Transcription factor jumonji, JmjN), IPR013087 (Zinc finger C2H2-type/integrase DNA-binding domain)
Csa6M409980	Transcription factor; contains IPR011598 (Myc-type, basic helix-loop-helix (bHLH) domain)
Csa6M409990	Myc-like anthocyanin regulatory protein; contains IPR025610 (Transcription factor MYC/MYB N-terminal)
Csa6M410000	BHLH transcription factor; contains IPR011598 (Myc-type, basic helix-loop-helix (bHLH) domain)
Csa6M411220	Transcription factor, putative; contains IPR004827 (Basic-leucine zipper domain)
Csa6M417860	Unknown protein; contains IPR011598 (Myc-type, basic helix-loop-helix (bHLH) domain)
Csa6M421660	Ethylene responsive transcription factor 3b; contains IPR016177 (DNA-binding, integrase-type)
Csa6M421730	Transcription factor GTE11
Csa6M425720	NAC-domain protein; contains IPR003441 (No apical meristem (NAM) protein)
Csa6M425760	NAC domain protein; contains IPR003441 (No apical meristem (NAM) protein)
Csa6M425810	Transcription factor (E2F); contains IPR011991 (Winged helix-turn-helix DNA-binding domain), IPR015633 (E2F Family)
Csa6M425820	Transcription factor E2F
Csa6M426970	Nuclear transcription factor Y subunit C8; contains IPR009072 (Histone-fold)
Csa6M439960	Nuclear transcription factor Y subunit; contains IPR001289 (CCAAT-binding transcription factor, subunit B)
Csa6M445020	Zinc finger protein; contains IPR013087 (Zinc finger C2H2-type/integrase DNA-binding domain)
Csa6M445210	Auxin response factor, putative; contains IPR003311 (AUX/IAA protein), IPR010525 (Auxin response factor), IPR015300 (DNA-binding pseudobarrel domain)
Csa6M446400	Transcription factor, putative; contains IPR005333 (Transcription factor, TCP)
Csa6M446430	Transcription initiation factor TFIID subunit, putative; contains IPR006565 (Bromodomain transcription factor), IPR019473 (Transcription factor TFIID, subunit 8, C-terminal)
Csa6M446540	Zinc finger protein 593; contains IPR003604 (Zinc finger, U1-type), IPR007087 (Zinc finger, C2H2), IPR022755 (Zinc finger, double-stranded RNA binding)
Csa6M450420	Ethylene-responsive transcription factor 3; contains IPR016177 (DNA-binding, integrase-type)
Csa6M452770	NAC domain protein,; contains IPR003441 (No apical meristem (NAM) protein)
Csa6M453270	NAC domain protein,; contains IPR003441 (No apical meristem (NAM) protein)
Csa6M453770	NAC domain protein,; contains IPR003441 (No apical meristem (NAM) protein)
Csa6M454430	Transcription factor E2F; contains IPR011991 (Winged helix-turn-helix DNA-binding domain), IPR015633 (E2F Family)
Csa6M483360	NAC domain protein; contains IPR003441 (No apical meristem (NAM) protein)
Csa6M483450	Transcription factor, putative; contains IPR011598 (Myc-type, basic helix-loop-helix (bHLH) domain)
Csa6M483460	Zinc finger CCCH domain-containing protein; contains IPR000571 (Zinc finger, CCCH-type)
Csa6M484540	Scarecrow transcription factor family protein; contains IPR005202 (Transcription factor GRAS)
Csa6M486670	Transcription elongation factor, putative, expressed; contains IPR017923 (Transcription factor IIS, N-terminal)
Csa6M486790	Ethylene-responsive transcription factor; contains IPR016177 (DNA-binding, integrase-type)
Csa6M486880	WRKY transcription factor; contains IPR003657 (DNA-binding WRKY)
Csa6M486960	WRKY transcription factor, putative; contains IPR003657 (DNA-binding WRKY)
Csa6M487810	Histone-lysine N-methyltransferase; contains IPR001214 (SET domain), IPR007728 (Pre-SET domain), IPR015880 (Zinc finger, C2H2-like)
Csa6M490030	Dof zinc finger protein; contains IPR003851 (Zinc finger, Dof-type)
Csa6M490130	Dof zinc finger protein; contains IPR003851 (Zinc finger, Dof-type)
Csa6M490190	Myb family transcription factor; contains IPR009057 (Homeodomain-like)
Csa6M490860	Ethylene responsive transcription factor 2b; contains IPR016177 (DNA-binding, integrase-type)
Csa6M490870	Heat stress transcription factor; contains IPR011991 (Winged helix-turn-helix DNA-binding domain)
Csa6M491000	Transcription factor SPATULA; contains IPR011598 (Myc-type, basic helix-loop-helix (bHLH) domain), IPR024097 (Basic helix-loop-helix leucine zipper transcription factor)
Csa6M491020	Ethylene-responsive transcription factor 10; contains IPR016177 (DNA-binding, integrase-type)
Csa6M491030	Ethylene-responsive transcription factor; contains IPR016177 (DNA-binding, integrase-type)
Csa6M491080	WRKY transcription factor 26; contains IPR003657 (DNA-binding WRKY), IPR018872 (Zn-cluster domain)
Csa6M491690	MYB transcription factor; contains IPR009057 (Homeodomain-like)
Csa6M492290	Zinc finger protein, putative; contains IPR007087 (Zinc finger, C2H2)
Csa6M495010	GRAS family transcription factor; contains IPR005202 (Transcription factor GRAS)
Csa6M495620	Transcription factor GRAS family protein; contains IPR005202 (Transcription factor GRAS)
Csa6M495660	Myb family transcription factor; contains IPR009057 (Homeodomain-like)
Csa6M495710	Single myb histone; contains IPR009057 (Homeodomain-like), IPR011991 (Winged helix-turn-helix DNA-binding domain)
Csa6M495860	BZIP transcription factor-like protein; contains IPR004827 (Basic-leucine zipper domain)
Csa6M496390	AP2-like ethylene-responsive transcription factor; contains IPR016177 (DNA-binding, integrase-type)
Csa6M496960	Myb transcription factor-like protein; contains IPR009057 (Homeodomain-like)
Csa6M497100	Transcription factor bHLH25; contains IPR011598 (Myc-type, basic helix-loop-helix (bHLH) domain)
Csa6M497110	Transcription factor bHLH25; contains IPR006121 (Heavy metal-associated domain, HMA), IPR011598 (Myc-type, basic helix-loop-helix (bHLH) domain)
Csa6M497120	Transcription factor bHLH25; contains IPR011598 (Myc-type, basic helix-loop-helix (bHLH) domain)
Csa6M497250	Putative homeodomain-like transcription factor superfamily protein; contains IPR009057 (Homeodomain-like)
Csa6M497260	Transcription factor; contains IPR011598 (Myc-type, basic helix-loop-helix (bHLH) domain)
Csa6M497330	Mads box protein, putative; contains IPR002487 (Transcription factor, K-box)
Csa6M497370	Dof zinc finger protein; contains IPR003851 (Zinc finger, Dof-type)
Csa6M498930	Unknown protein; contains IPR006565 (Bromodomain transcription factor)
Csa6M499000	MPF2-like; contains IPR002487 (Transcription factor, K-box)
Csa6M499060	DNA binding protein, putative; contains IPR011598 (Myc-type, basic helix-loop-helix (bHLH) domain)
Csa6M499870	Zinc finger family protein; contains IPR013087 (Zinc finger C2H2-type/integrase DNA-binding domain)
Csa6M499890	MYB transcription factor; contains IPR009057 (Homeodomain-like)
Csa6M500440	GRAS family transcription factor; contains IPR008973 (C2 calcium/lipid-binding domain, CaLB)
Csa6M500490	BZIP transcription factor; contains IPR012458 (Protein of unknown function DUF1664)
Csa6M500550	Ethylene-responsive transcription factor 5; contains IPR016177 (DNA-binding, integrase-type)
Csa6M501240	Zinc finger C3HC4 type family protein; contains IPR011016 (Zinc finger, RING-CH-type), IPR013083 (Zinc finger, RING/FYVE/PHD-type)
Csa6M502050	Zinc finger protein; contains IPR013087 (Zinc finger C2H2-type/integrase DNA-binding domain), IPR022755 (Zinc finger, double-stranded RNA binding)
Csa6M502590	Transcription initiation factor IIB; contains IPR000812 (Transcription factor TFIIB)
Csa6M502620	GRAS family transcription factor; contains IPR005202 (Transcription factor GRAS)
Csa6M502700	GATA transcription factor, putative; contains IPR013088 (Zinc finger, NHR/GATA-type)
Csa6M504510	Transcription factor, putative; contains IPR011598 (Myc-type, basic helix-loop-helix (bHLH) domain)
Csa6M504520	BZIP transcription factor; contains IPR004827 (Basic-leucine zipper domain)
Csa6M504690	GATA transcription factor; contains IPR013088 (Zinc finger, NHR/GATA-type)
Csa6M504710	Zinc finger CCCH domain-containing protein; contains IPR000571 (Zinc finger, CCCH-type)
Csa6M505270	NAC domain-containing protein, putative; contains IPR003441 (No apical meristem (NAM) protein)
Csa6M505290	Zinc finger CCCH domain-containing protein; contains IPR000571 (Zinc finger, CCCH-type)
Csa6M505920	Transcription factor; contains IPR011598 (Myc-type, basic helix-loop-helix (bHLH) domain)
Csa6M507110	BZIP-like protein; contains IPR006867 (Domain of unknown function DUF632), IPR006868 (Domain of unknown function DUF630)
Csa6M509590	Zinc finger family protein; contains IPR007087 (Zinc finger, C2H2)
Csa6M509650	RWP-RK domain-containing transcription factor; contains IPR003035 (RWP-RK domain)
Csa6M510280	Putative myb family transcription factor; contains IPR009057 (Homeodomain-like), IPR025756 (MYB-CC type transcription factor, LHEQLE-containing domain)
Csa6M510300	Transcription factor, putative; contains IPR009057 (Homeodomain-like), IPR025756 (MYB-CC type transcription factor, LHEQLE-containing domain)
Csa6M511010	Nudix hydrolase 2; contains IPR003293 (Nudix hydrolase 6-like), IPR010684 (RNA polymerase II transcription factor SIII, subunit A)
Csa6M511620	Scarecrow-like 1 transcription factor; contains IPR005202 (Transcription factor GRAS)
Csa6M513530	WRKY transcription factor, putative; contains IPR003657 (DNA-binding WRKY)
Csa6M513640	MYB transcription factor-like; contains IPR009057 (Homeodomain-like)
Csa6M516660	C2H2 zinc finger protein; contains IPR007087 (Zinc finger, C2H2), IPR012317 (Poly(ADP-ribose) polymerase, catalytic domain)
Csa6M516730	Transcription factor, putative; contains IPR011598 (Myc-type, basic helix-loop-helix (bHLH) domain)
Csa6M516830	Transcription factor, putative; contains IPR001841 (Zinc finger, RING-type), IPR003347 (JmjC domain), IPR014977 (WRC)
Csa6M517150	Dof zinc finger protein; contains IPR003851 (Zinc finger, Dof-type)
Csa6M517270	General transcription factor IIH subunit; contains IPR004598 (Transcription factor TFIIH subunit p52/Tfb2)
Csa6M517310	Heat stress transcription factor A-2c; contains IPR011991 (Winged helix-turn-helix DNA-binding domain)
Csa6M517410	DNA-binding WRKY; VQ; contains IPR008889 (VQ)
Csa6M517930	B3 domain-containing transcription factor ABI3; contains IPR015300 (DNA-binding pseudobarrel domain)
Csa6M517940	Dof zinc finger protein-like protein; contains IPR003851 (Zinc finger, Dof-type)
Csa6M517950	Putative DOF zinc finger protein; contains IPR003851 (Zinc finger, Dof-type)
Csa6M517960	Squamosa promoter binding-like protein; contains IPR004333 (Transcription factor, SBP-box)
Csa6M518020	Zinc finger CCCH domain-containing protein; contains IPR000571 (Zinc finger, CCCH-type)
Csa6M518040	Ethylene-responsive transcription factor, putative; contains IPR016177 (DNA-binding, integrase-type)
Csa6M518120	Putative homeodomain-like transcription factor superfamily protein; contains IPR009057 (Homeodomain-like), IPR018501 (DDT domain superfamily)
Csa6M518170	NAC domain-containing protein 21/22, putative; contains IPR003441 (No apical meristem (NAM) protein)
Csa6M518210	Auxin response factor, putative; contains IPR010525 (Auxin response factor), IPR015300 (DNA-binding pseudobarrel domain)
Csa6M518290	Ethylene-responsive transcription factor, putative; contains IPR016177 (DNA-binding, integrase-type)
Csa6M518300	Ethylene-responsive transcription factor, putative; contains IPR016177 (DNA-binding, integrase-type)
Csa6M519570	Dof zinc finger protein; contains IPR003851 (Zinc finger, Dof-type)
Csa6M519620	Putative MYB transcription factor; contains IPR009057 (Homeodomain-like)
Csa6M519630	Transcription factor, putative; contains IPR025422 (DOG1 domain)
Csa6M519710	Transcription factor bHLH93
Csa6M520300	Heat stress transcription factor A-4a; contains IPR011991 (Winged helix-turn-helix DNA-binding domain)
Csa6M520410	MADS-box transcription factor; contains IPR002100 (Transcription factor, MADS-box), IPR002487 (Transcription factor, K-box), IPR011009 (Protein kinase-like domain), IPR020683 (Ankyrin repeat-containing domain)
Csa6M522650	WRKY transcription factor, putative; contains IPR003657 (DNA-binding WRKY)
Csa6M522710	Transcription factor bHLH144; contains IPR011598 (Myc-type, basic helix-loop-helix (bHLH) domain)
Csa6M524000	TCP transcription factor; contains IPR005333 (Transcription factor, TCP)
Csa6M524670	Auxin response factor 3; contains IPR003311 (AUX/IAA protein), IPR010525 (Auxin response factor), IPR015300 (DNA-binding pseudobarrel domain)
Csa6M525440	Nuclear transcription factor Y subunit A-4, putative; contains IPR001289 (CCAAT-binding transcription factor, subunit B)
Csa6M526230	WRKY transcription factor 14-1; contains IPR003657 (DNA-binding WRKY)
Csa6M526390	Zinc finger protein; contains IPR003656 (Zinc finger, BED-type predicted), IPR015880 (Zinc finger, C2H2-like)
Csa6M526550	MADS-box transcription factor 29; contains IPR002487 (Transcription factor, K-box)
Csa6M538700	Transcription factor Myb; contains IPR009057 (Homeodomain-like)
Csa7M000020	MYB transcription factor; contains IPR009057 (Homeodomain-like)
Csa7M000520	Transcription factor, putative; contains IPR011598 (Myc-type, basic helix-loop-helix (bHLH) domain)
Csa7M006220	Zinc finger CCCH domain-containing protein; contains IPR000571 (Zinc finger, CCCH-type), IPR003121 (SWIB/MDM2 domain), IPR003169 (GYF), IPR004343 (Plus-3), IPR013083 (Zinc finger, RING/FYVE/PHD-type)
Csa7M007880	Putative transcription factor; contains IPR004827 (Basic-leucine zipper domain)
Csa7M007890	Putative transcription factor; contains IPR004827 (Basic-leucine zipper domain)
Csa7M007900	tRNA-dihydrouridine synthase, putative; contains IPR000571 (Zinc finger, CCCH-type), IPR001269 (tRNA-dihydrouridine synthase), IPR013785 (Aldolase-type TIM barrel)
Csa7M012380	BZIP transcription factor family protein 2; contains IPR004827 (Basic-leucine zipper domain)
Csa7M020910	NAC domain protein,; contains IPR003441 (No apical meristem (NAM) protein)
Csa7M022420	NAC domain protein,; contains IPR003441 (No apical meristem (NAM) protein)
Csa7M023990	Bzip-related transcription factor-like; contains IPR006867 (Domain of unknown function DUF632), IPR006868 (Domain of unknown function DUF630)
Csa7M024090	Zinc finger family protein; contains IPR015880 (Zinc finger, C2H2-like)
Csa7M033350	WRKY transcription factor 2; contains IPR003657 (DNA-binding WRKY)
Csa7M039240	Zinc finger family protein; contains IPR013087 (Zinc finger C2H2-type/integrase DNA-binding domain)
Csa7M041360	BZIP transcription factor family protein; contains IPR004827 (Basic-leucine zipper domain)
Csa7M043020	WRKY transcription factor, putative; contains IPR003657 (DNA-binding WRKY)
Csa7M043580	MYB transcription factor; contains IPR009057 (Homeodomain-like)
Csa7M044790	Zinc finger C-x8-C-x5-C-x3-H type family protein; contains IPR000571 (Zinc finger, CCCH-type)
Csa7M044910	Transcription factor, putative; contains IPR011598 (Myc-type, basic helix-loop-helix (bHLH) domain)
Csa7M044940	GRAS family transcription factor; contains IPR005202 (Transcription factor GRAS)
Csa7M045590	Putative MYB transcription factor; contains IPR009057 (Homeodomain-like)
Csa7M046120	Putative MYB transcription factor; contains IPR009057 (Homeodomain-like)
Csa7M047400	Ethylene-responsive transcription factor 1A; contains IPR016177 (DNA-binding, integrase-type)
Csa7M048070	Helix-loop-helix DNA-binding; contains IPR011598 (Myc-type, basic helix-loop-helix (bHLH) domain)
Csa7M048620	Transcription factor, putative
Csa7M049170	WRKY transcription factor 8; contains IPR003657 (DNA-binding WRKY)
Csa7M049230	Ethylene-responsive transcription factor, putative; contains IPR016177 (DNA-binding, integrase-type)
Csa7M049250	Zinc finger CCCH domain-containing protein; contains IPR000571 (Zinc finger, CCCH-type)
Csa7M051420	Nuclear transcription factor Y subunit C4; contains IPR009072 (Histone-fold), IPR027170 (Transcriptional activator NFYC/HAP5 subunit)
Csa7M058030	NAC domain-containing protein, putative; contains IPR003441 (No apical meristem (NAM) protein)
Csa7M064580	GATA transcription factor, putative; contains IPR010399 (Tify), IPR010402 (CCT domain), IPR013088 (Zinc finger, NHR/GATA-type)
Csa7M066270	Transcription factor, putative
Csa7M069180	Transcription factor bHLH25; contains IPR011598 (Myc-type, basic helix-loop-helix (bHLH) domain)
Csa7M071410	Transcription factor, putative; contains IPR011598 (Myc-type, basic helix-loop-helix (bHLH) domain)
Csa7M071440	Zinc-finger protein; contains IPR015880 (Zinc finger, C2H2-like)
Csa7M071620	Zinc finger protein, putative; contains IPR007087 (Zinc finger, C2H2)
Csa7M071650	Transcription factor, putative; contains IPR011598 (Myc-type, basic helix-loop-helix (bHLH) domain)
Csa7M073650	Transcription factor bHLH95; contains IPR011598 (Myc-type, basic helix-loop-helix (bHLH) domain)
Csa7M073700	Ethylene responsive transcription factor 2a; contains IPR016177 (DNA-binding, integrase-type)
Csa7M074870	Myb family transcription factor; contains IPR009057 (Homeodomain-like)
Csa7M103290	Zinc finger protein 36, C3H1 type-like 2; contains IPR000571 (Zinc finger, CCCH-type)
Csa7M168060	Transcription factor RADIALIS; contains IPR009057 (Homeodomain-like)
Csa7M169070	Transcription factor RADIALIS; contains IPR009057 (Homeodomain-like)
Csa7M169590	Transcription factor RADIALIS; contains IPR009057 (Homeodomain-like)
Csa7M170600	MYB transcription factor; contains IPR009057 (Homeodomain-like)
Csa7M207020	NAC domain protein,; contains IPR003441 (No apical meristem (NAM) protein)
Csa7M221330	Zinc finger CCCH domain-containing protein 7
Csa7M221340	CCCH zinc finger protein; contains IPR000571 (Zinc finger, CCCH-type)
Csa7M236280	WRKY transcription factor; contains IPR003657 (DNA-binding WRKY)
Csa7M237830	NAC domain-containing protein, putative; contains IPR003441 (No apical meristem (NAM) protein)
Csa7M240140	Myb family transcription factor-related protein; contains IPR025756 (MYB-CC type transcription factor, LHEQLE-containing domain)
Csa7M252650	Zinc finger CCCH domain-containing protein 37; contains IPR000571 (Zinc finger, CCCH-type)
Csa7M252670	Zinc finger CCCH domain-containing protein; contains IPR003121 (SWIB/MDM2 domain), IPR004343 (Plus-3)
Csa7M252680	Zinc finger CCCH domain-containing protein; contains IPR003169 (GYF)
Csa7M252700	NAC domain-containing protein, putative; contains IPR003441 (No apical meristem (NAM) protein)
Csa7M270590	Sequence-specific DNA-binding transcription factor; contains IPR018501 (DDT domain superfamily)
Csa7M273640	NAC domain protein,; contains IPR003441 (No apical meristem (NAM) protein)
Csa7M290450	C2-H2 zinc finger protein; contains IPR013087 (Zinc finger C2H2-type/integrase DNA-binding domain)
Csa7M322070	Scarecrow-like 1 transcription factor; contains IPR005202 (Transcription factor GRAS)
Csa7M324150	Putative bZIP transcription factor superfamily protein; contains IPR004827 (Basic-leucine zipper domain)
Csa7M328830	WRKY transcription factor 6; contains IPR003657 (DNA-binding WRKY)
Csa7M329330	Auxin response factor, putative; contains IPR003311 (AUX/IAA protein), IPR010525 (Auxin response factor), IPR015300 (DNA-binding pseudobarrel domain)
Csa7M333400	Phytochrome-interacting factor, putative; contains IPR011598 (Myc-type, basic helix-loop-helix (bHLH) domain), IPR024097 (Basic helix-loop-helix leucine zipper transcription factor)
Csa7M336510	B3 domain-containing transcription factor ABI3; contains IPR015300 (DNA-binding pseudobarrel domain)
Csa7M341240	Transcription factor, putative; contains IPR006578 (MADF domain), IPR017877 (Myb-like domain)
Csa7M352440	Ethylene-responsive transcription factor-like protein; contains IPR016177 (DNA-binding, integrase-type)
Csa7M353010	NAC domain protein,; contains IPR003441 (No apical meristem (NAM) protein)
Csa7M360030	Transcription factor, putative; contains IPR011598 (Myc-type, basic helix-loop-helix (bHLH) domain)
Csa7M372280	SCARECROW; contains IPR005202 (Transcription factor GRAS)
Csa7M373480	Lysine-specific demethylase 5A; contains IPR003347 (JmjC domain), IPR003349 (Transcription factor jumonji, JmjN), IPR004198 (Zinc finger, C5HC2-type)
Csa7M375780	Myb-related transcription factor; contains IPR009057 (Homeodomain-like)
Csa7M375820	Ethylene-responsive transcription factor 1B, putative; contains IPR016177 (DNA-binding, integrase-type)
Csa7M375830	Ethylene-responsive transcription factor, putative; contains IPR016177 (DNA-binding, integrase-type)
Csa7M378380	BHLH transcription factor-like protein; contains IPR011598 (Myc-type, basic helix-loop-helix (bHLH) domain), IPR025610 (Transcription factor MYC/MYB N-terminal)
Csa7M378410	WRKY transcription factor, putative; contains IPR003657 (DNA-binding WRKY), IPR018872 (Zn-cluster domain)
Csa7M378550	Transcription factor; contains IPR011598 (Myc-type, basic helix-loop-helix (bHLH) domain)
Csa7M378570	BZIP transcription factor; contains IPR004827 (Basic-leucine zipper domain), IPR020983 (Basic leucine-zipper, C-terminal)
Csa7M380120	Transcription factor E2F
Csa7M387720	Heat stress transcription factor A-6b; contains IPR011991 (Winged helix-turn-helix DNA-binding domain)
Csa7M387730	Zinc finger protein-like protein; contains IPR013087 (Zinc finger C2H2-type/integrase DNA-binding domain), IPR022755 (Zinc finger, double-stranded RNA binding)
Csa7M387740	Transcription factor jumonji (JmjC) domain-containing protein; contains IPR003347 (JmjC domain)
Csa7M395240	Zinc finger protein; contains IPR013087 (Zinc finger C2H2-type/integrase DNA-binding domain), IPR022755 (Zinc finger, double-stranded RNA binding)
Csa7M395250	Nuclear transcription factor Y subunit B6; contains IPR003957 (Transcription factor, CBFA/NFYB, DNA topoisomerase), IPR009072 (Histone-fold)
Csa7M405870	PIF-like protein; contains IPR024752 (Myb/SANT-like domain)
Csa7M405980	GATA transcription factor; contains IPR013088 (Zinc finger, NHR/GATA-type)
Csa7M406990	Zinc finger protein, putative; contains IPR007087 (Zinc finger, C2H2)
Csa7M407660	BZIP transcription factor-like protein; contains IPR004827 (Basic-leucine zipper domain)
Csa7M407700	DELLA protein GAI; contains IPR005202 (Transcription factor GRAS)
Csa7M407820	WRKY transcription factor; contains IPR003657 (DNA-binding WRKY)
Csa7M413890	Myb-like transcription factor Myb 5; contains IPR009057 (Homeodomain-like)
Csa7M419580	tRNA:m(4)X modification enzyme TRM13 homolog; contains IPR007871 (Methyltransferase TRM13), IPR021721 (Zinc finger, CCCH-type, TRM13), IPR022776 (TRM13/UPF0224 family, U11-48K-like CHHC zinc finger domain)
Csa7M419600	Zinc finger family protein; contains IPR001841 (Zinc finger, RING-type), IPR015880 (Zinc finger, C2H2-like)
Csa7M428130	Nuclear transcription factor Y subunit A-1, putative; contains IPR001289 (CCAAT-binding transcription factor, subunit B)
Csa7M428260	Zinc finger-like protein; contains IPR013087 (Zinc finger C2H2-type/integrase DNA-binding domain)
Csa7M428290	E3 ubiquitin-protein ligase makorin; contains IPR000571 (Zinc finger, CCCH-type), IPR013083 (Zinc finger, RING/FYVE/PHD-type), IPR026290 (Putative E3 ubiquitin-protein ligase, makorin-related)
Csa7M428890	Transcription factor bHLH122; contains IPR011598 (Myc-type, basic helix-loop-helix (bHLH) domain)
Csa7M429510	Serine-rich adhesin for platelets family protein; contains IPR001005 (SANT/Myb domain), IPR001487 (Bromodomain)
Csa7M431330	AP2-like ethylene-responsive transcription factor; contains IPR016177 (DNA-binding, integrase-type)
Csa7M432050	Zinc finger protein; contains IPR007087 (Zinc finger, C2H2)
Csa7M432080	Ethylene-responsive transcription factor 7; contains IPR016177 (DNA-binding, integrase-type)
Csa7M432130	Ethylene-responsive transcription factor; contains IPR016177 (DNA-binding, integrase-type)
Csa7M432350	DNA-binding WRKY; contains IPR008889 (VQ)
Csa7M433210	Zinc finger CCCH domain-containing protein; contains IPR000571 (Zinc finger, CCCH-type)
Csa7M446700	Transcription factor, putative; contains IPR017877 (Myb-like domain)
Csa7M446740	Putative bZIP protein; contains IPR006867 (Domain of unknown function DUF632), IPR006868 (Domain of unknown function DUF630)
Csa7M447040	Transcription factor, putative; contains IPR011598 (Myc-type, basic helix-loop-helix (bHLH) domain)
Csa7M447150	Ethylene-responsive transcription factor 1; contains IPR016177 (DNA-binding, integrase-type)
Csa7M447800	GATA transcription factor 24; contains IPR010399 (Tify), IPR010402 (CCT domain), IPR013088 (Zinc finger, NHR/GATA-type)
Csa7M448110	Ethylene responsive transcription factor 2a; contains IPR016177 (DNA-binding, integrase-type)
Csa7M448670	CCAAT-box-binding transcription factor-like protein; contains IPR005612 (CCAAT-binding factor), IPR016024 (Armadillo-type fold)
Csa7M448720	Transcription factor, putative
Csa7M448770	Zinc finger CCCH domain-containing protein; contains IPR000571 (Zinc finger, CCCH-type), IPR003034 (SAP domain)
Csa7M448780	At1g72390-like protein; contains IPR021950 (Transcription factor Spt20)
Csa7M449470	Transcription initiation factor TFIID subunit; contains IPR003162 (Transcription factor TAFII-31), IPR009072 (Histone-fold)
Csa7M450500	Nodulation signaling pathway 1 protein, putative; contains IPR005202 (Transcription factor GRAS)
Csa7M450800	Zinc finger protein; contains IPR013087 (Zinc finger C2H2-type/integrase DNA-binding domain), IPR022755 (Zinc finger, double-stranded RNA binding)
Csa7M452040	Transcription factor, putative; contains IPR011598 (Myc-type, basic helix-loop-helix (bHLH) domain)
Csa7M452880	Myb transcription factor; contains IPR009057 (Homeodomain-like)
Csa7M452900	Sequence-specific DNA binding transcription factor
Csa7M452960	GATA transcription factor, putative; contains IPR016679 (Transcription factor, GATA, plant)
CsaUNM003730	Ethylene-responsive transcription factor; contains IPR016177 (DNA-binding, integrase-type)
CsaUNM012520	Thymidylate kinase; contains IPR001130 (TatD family), IPR001544 (Aminotransferase, class IV), IPR003770 (Uncharacterised protein family UPF0755, YceG-like), IPR004622 (DNA polymerase III, delta prime subunit), IPR008921 (DNA polymerase III, clamp loader complex, gamma/delta/delta subunit, C-terminal), IPR013087 (Zinc finger C2H2-type/integrase DNA-binding domain), IPR018094 (Thymidylate kinase), …
CsaUNM031640	Transcription factor, putative; contains IPR015300 (DNA-binding pseudobarrel domain), IPR016177 (DNA-binding, integrase-type)

## Sheet: MYB
Csa1M004120	MYB transcription factor	contains IPR009057 (Homeodomain-like)
Csa1M004900	Myb family transcription factor	contains IPR009057 (Homeodomain-like)
Csa1M007850	MYB transcription factor 1	contains IPR009057 (Homeodomain-like)
Csa1M008430	MYB transcription factor	contains IPR009057 (Homeodomain-like)
Csa1M009700	MYB family transcription factor	contains IPR009057 (Homeodomain-like)
Csa1M021940	Putative MYB transcription factor	contains IPR009057 (Homeodomain-like)
Csa1M024160	Myb transcription factor	contains IPR009057 (Homeodomain-like)
Csa1M029570	MYB transcription factor	contains IPR009057 (Homeodomain-like)
Csa1M033200	MYB transcription factor	contains IPR009057 (Homeodomain-like)
Csa1M042350	Myb transcription factor	contains IPR009057 (Homeodomain-like)
Csa1M045730	Myb transcription factor	contains IPR009057 (Homeodomain-like)
Csa1M046820	MYB transcription factor	contains IPR009057 (Homeodomain-like)
Csa1M071840	Putative MYB transcription factor	contains IPR009057 (Homeodomain-like)
Csa1M109320	Myb transcription factor-like protein	contains IPR009057 (Homeodomain-like)
Csa1M181390	Trihelix transcription factor	contains IPR001005 (SANT/Myb domain)
Csa1M408200	Myb family transcription factor	contains IPR009057 (Homeodomain-like)
Csa1M420880	Myb transcription factor-like protein	contains IPR009057 (Homeodomain-like)
Csa1M482740	Myb-like transcription factor	contains IPR009057 (Homeodomain-like)
Csa1M488750	Myb transcription factor	contains IPR009057 (Homeodomain-like)
Csa1M529120	Myb	contains IPR009057 (Homeodomain-like)
Csa1M561370	Myb transcription factor	contains IPR009057 (Homeodomain-like)
Csa1M570760	PIF-like protein	contains IPR024752 (Myb/SANT-like domain)
Csa1M575180	Putative MYB transcription factor	contains IPR009057 (Homeodomain-like)
Csa1M586850	MYB transcription factor MYB125	contains IPR001878 (Zinc finger	CCHC-type)
Csa1M586860	Putative MYB transcription factor	contains IPR009057 (Homeodomain-like)
Csa1M629700	Transposon protein, putative, CACTA, En/Spm sub-class, expressed	contains IPR024752 (Myb/SANT-like domain)
Csa1M629710	Putative uncharacterized protein At4g02550/T10P11_16	contains IPR024752 (Myb/SANT-like domain)
Csa1M666970	Myb family transcription factor	contains IPR009057 (Homeodomain-like)	IPR025756 (MYB-CC type transcription factor	LHEQLE-containing domain)
Csa1M690370	Trihelix transcription factor	contains IPR001005 (SANT/Myb domain)
Csa2M005920	Myb family transcription factor	contains IPR009057 (Homeodomain-like)
Csa2M007440	Transcription factor MYB82	contains IPR009057 (Homeodomain-like)
Csa2M035350	MYB transcription factor	contains IPR009057 (Homeodomain-like)
Csa2M049890	Myb transcription factor-like protein	contains IPR009057 (Homeodomain-like)
Csa2M100550	MYB transcription factor	contains IPR009057 (Homeodomain-like)
Csa2M100560	Myb family transcription factor	contains IPR009057 (Homeodomain-like)	IPR025756 (MYB-CC type transcription factor	LHEQLE-containing domain)
Csa2M169770	MYB transcription factor	contains IPR009057 (Homeodomain-like)
Csa2M174660	Myb-related transcription factor
Csa2M174670	Myb-related transcription factor	contains IPR009057 (Homeodomain-like)
Csa2M229940	MYB transcription factor	contains IPR009057 (Homeodomain-like)
Csa2M229950	MYB transcription factor	contains IPR009057 (Homeodomain-like)
Csa2M236120	Myb family transcription factor	contains IPR009057 (Homeodomain-like)
Csa2M270220	MYB transcription factor	contains IPR009057 (Homeodomain-like)
Csa2M301510	Trihelix transcription factor	contains IPR009057 (Homeodomain-like)
Csa2M302300	MYB transcription factor	contains IPR009057 (Homeodomain-like)
Csa2M348930	Homeobox transcription factor KN4	contains IPR005539 (ELK)	IPR009057 (Homeodomain-like)
Csa2M350410	Trihelix transcription factor GT-1	contains IPR001005 (SANT/Myb domain)
Csa2M351740	Putative MYB transcription factor	contains IPR001878 (Zinc finger	CCHC-type)	IPR009057 (Homeodomain-like)
Csa2M352410	Putative MYB transcription factor	contains IPR009057 (Homeodomain-like)
Csa2M352940	Myb transcription factor-like protein	contains IPR009057 (Homeodomain-like)
Csa2M355030	MYB transcription factor	contains IPR009057 (Homeodomain-like)
Csa2M360620	Putative MYB transcription factor	contains IPR009057 (Homeodomain-like)
Csa2M375240	Myb, putative	contains IPR009057 (Homeodomain-like)
Csa2M427310	MYB transcription factor	contains IPR009057 (Homeodomain-like)
Csa2M439230	Myb-like transcription factor	contains IPR009057 (Homeodomain-like)
Csa3M019390	Myb transcription factor	contains IPR009057 (Homeodomain-like)
Csa3M045200	Myb-like transcription factor P1	contains IPR009057 (Homeodomain-like)
Csa3M076520	Similarity to MYB-related transcription factor	contains IPR009057 (Homeodomain-like)
Csa3M113280	MYB transcription factor	contains IPR009057 (Homeodomain-like)
Csa3M121640	Putative MYB transcription factor	contains IPR009057 (Homeodomain-like)
Csa3M122500	Putative MYB transcription factor
Csa3M122510	MYB transcription factor	contains IPR009057 (Homeodomain-like)
Csa3M124810	Cyclin-D-binding Myb-like transcription factor	contains IPR009057 (Homeodomain-like)
Csa3M129620	Transcription factor, putative	contains IPR006578 (MADF domain)
Csa3M130900	Putative MYB transcription factor	contains IPR009057 (Homeodomain-like)	IPR025756 (MYB-CC type transcription factor	LHEQLE-containing domain)
Csa3M134010	MYB transcription factor	contains IPR009057 (Homeodomain-like)
Csa3M135050	Myb-related transcription factor	contains IPR009057 (Homeodomain-like)
Csa3M165690	Putative MYB transcription factor	contains IPR009057 (Homeodomain-like)
Csa3M168940	Putative MYB transcription factor	contains IPR009057 (Homeodomain-like)
Csa3M182040	MYB transcription factor	contains IPR009057 (Homeodomain-like)
Csa3M183960	MYB transcription factor	contains IPR009057 (Homeodomain-like)
Csa3M199590	Putative MYB family transcription factor	contains IPR009057 (Homeodomain-like)
Csa3M264750	Myb family transcription factor	contains IPR009057 (Homeodomain-like)
Csa3M303630	MYB-related transcription factor	contains IPR009057 (Homeodomain-like)
Csa3M386830	Putative MYB transcription factor	contains IPR009057 (Homeodomain-like)
Csa3M535090	MYB transcription factor	contains IPR009057 (Homeodomain-like)
Csa3M592130	MYB transcription factor	contains IPR009057 (Homeodomain-like)
Csa3M608690	Myb family transcription factor	contains IPR009057 (Homeodomain-like)	IPR025756 (MYB-CC type transcription factor	LHEQLE-containing domain)
Csa3M637990	Myb family transcription factor-related protein	contains IPR009057 (Homeodomain-like)	IPR025756 (MYB-CC type transcription factor	LHEQLE-containing domain)
Csa3M696880	R2R3-MYB transcription factor
Csa3M702590	Myb family transcription factor	contains IPR009057 (Homeodomain-like)
Csa3M731130	Transcription factor	contains IPR017877 (Myb-like domain)
Csa3M732480	MYB transcription factor	contains IPR009057 (Homeodomain-like)
Csa3M734230	Myb-related protein 3R-1	contains IPR009057 (Homeodomain-like)
Csa3M736740	MYB transcription factor	contains IPR009057 (Homeodomain-like)
Csa3M740150	Putative MYB DNA-binding domain superfamily protein	contains IPR009057 (Homeodomain-like)
Csa3M740800	Myb transcription factor-like protein	contains IPR009057 (Homeodomain-like)
Csa3M742860	MYB transcription factor	contains IPR009057 (Homeodomain-like)
Csa3M750930	Trihelix transcription factor	contains IPR017877 (Myb-like domain)
Csa3M812750	MYB transcription factor	contains IPR009057 (Homeodomain-like)
Csa3M814340	Putative MYB transcription factor	contains IPR009057 (Homeodomain-like)	IPR025756 (MYB-CC type transcription factor	LHEQLE-containing domain)
Csa3M816030	MYB transcription factor	contains IPR009057 (Homeodomain-like)
Csa3M824850	MYB transcription factor	contains IPR009057 (Homeodomain-like)
Csa3M826690	MYB family transcription factor-like protein	contains IPR009057 (Homeodomain-like)
Csa3M828990	MYB transcription factor	contains IPR009057 (Homeodomain-like)
Csa3M837580	MYB transcription factor EOBII
Csa3M844850	Myb family transcription factor	contains IPR009057 (Homeodomain-like)	IPR025756 (MYB-CC type transcription factor	LHEQLE-containing domain)
Csa3M848130	MYB transcription factor	contains IPR009057 (Homeodomain-like)	IPR011991 (Winged helix-turn-helix DNA-binding domain)
Csa3M852530	Myb family transcription factor-like protein	contains IPR009057 (Homeodomain-like)
Csa3M857030	Myb family transcription factor	contains IPR009057 (Homeodomain-like)
Csa3M857080	MYB transcription factor	contains IPR009057 (Homeodomain-like)
Csa3M882960	Shattering 4	contains IPR017877 (Myb-like domain)
Csa3M889150	Myb, putative	contains IPR009057 (Homeodomain-like)
Csa3M901090	MYB transcription factor	contains IPR009057 (Homeodomain-like)
Csa3M901100	R2r3-myb transcription factor, putative
Csa3M914600	MYB transcription factor	contains IPR009057 (Homeodomain-like)
Csa4M000700	Single myb histone	contains IPR009057 (Homeodomain-like)	IPR011991 (Winged helix-turn-helix DNA-binding domain)
Csa4M014580	MYB transcription factor 1	contains IPR009057 (Homeodomain-like)
Csa4M015160	MYB transcription factor 1	contains IPR009057 (Homeodomain-like)
Csa4M022940	Similarity to MYB-related transcription factor	contains IPR009057 (Homeodomain-like)
Csa4M025050	Myb-like transcription factor family protein	contains IPR009057 (Homeodomain-like)
Csa4M055350	Transcription factor, putative	contains IPR017877 (Myb-like domain)
Csa4M305350	Putative MYB transcription factor	contains IPR009057 (Homeodomain-like)
Csa4M308500	MYB transcription factor	contains IPR009057 (Homeodomain-like)
Csa4M310210	Trihelix transcription factor GT-3b	contains IPR017877 (Myb-like domain)
Csa4M312300	Myb family transcription factor	contains IPR009057 (Homeodomain-like)
Csa4M416980	MYB transcription factor	contains IPR009057 (Homeodomain-like)
Csa4M499310	Myb family transcription factor	contains IPR009057 (Homeodomain-like)	IPR025756 (MYB-CC type transcription factor	LHEQLE-containing domain)
Csa4M614170	Putative MYB DNA-binding domain superfamily protein	contains IPR009057 (Homeodomain-like)
Csa4M622780	SH2 domain protein B	contains IPR001217 (STAT transcription factor	core)	IPR008985 (Concanavalin A-like lectin/glucanases superfamily)
Csa4M638510	Putative MYB transcription factor	contains IPR009057 (Homeodomain-like)
Csa4M641690	MYB transcription factor	contains IPR009057 (Homeodomain-like)
Csa4M645320	Myb transcription factor-like protein	contains IPR009057 (Homeodomain-like)
Csa5M139610	R3 MYB transcription factor	contains IPR009057 (Homeodomain-like)
Csa5M140460	MYB transcription factor	contains IPR009057 (Homeodomain-like)
Csa5M148680	MYB transcription factor	contains IPR009057 (Homeodomain-like)
Csa5M152790	MYB transcription factor	contains IPR009057 (Homeodomain-like)
Csa5M160120	Myb-related transcription factor	contains IPR009057 (Homeodomain-like)
Csa5M167170	Transposon protein, putative, CACTA, En/Spm sub-class	contains IPR024752 (Myb/SANT-like domain)
Csa5M171680	Transcription factor MYBL1
Csa5M171690	MYB transcription factor	contains IPR009057 (Homeodomain-like)
Csa5M198240	MYB transcription factor	contains IPR009057 (Homeodomain-like)
Csa5M209490	Myb transcription factor	contains IPR009057 (Homeodomain-like)
Csa5M276460	Putative MYB transcription factor	contains IPR009057 (Homeodomain-like)
Csa5M353650	Putative MYB transcription factor	contains IPR009057 (Homeodomain-like)
Csa5M425400	MYB-related transcription factor	contains IPR009057 (Homeodomain-like)
Csa5M524690	MYB transcription factor	contains IPR009057 (Homeodomain-like)
Csa5M524720	MYB transcription factor	contains IPR009057 (Homeodomain-like)
Csa5M579040	Putative MYB transcription factor	contains IPR009057 (Homeodomain-like)
Csa5M604000	Putative MYB transcription factor	contains IPR001878 (Zinc finger	CCHC-type)	IPR009057 (Homeodomain-like)
Csa5M604410	Myb-related protein-like	contains IPR009057 (Homeodomain-like)
Csa5M605730	MYB-family transcription factor, putative	contains IPR009057 (Homeodomain-like)
Csa5M608390	Myb-like transcription factor-like protein	contains IPR009057 (Homeodomain-like)
Csa5M615290	Trihelix transcription factor	contains IPR017877 (Myb-like domain)
Csa5M636490	MYB family transcription factor
Csa5M637660	Mixta-like2 MYB transcription factor	contains IPR009057 (Homeodomain-like)
Csa5M641610	MYB transcription factor	contains IPR009057 (Homeodomain-like)
Csa5M651640	MYB transcription factor 3	contains IPR009057 (Homeodomain-like)
Csa6M031440	Myb transcription factor	contains IPR009057 (Homeodomain-like)
Csa6M040640	Putative MYB transcription factor	contains IPR009057 (Homeodomain-like)
Csa6M042990	Trihelix transcription factor	contains IPR001005 (SANT/Myb domain)
Csa6M043490	Trihelix transcription factor	contains IPR009057 (Homeodomain-like)
Csa6M046240	MYB transcription factor	contains IPR009057 (Homeodomain-like)
Csa6M046460	MYB transcription factor	contains IPR009057 (Homeodomain-like)
Csa6M051470	Transposon protein, putative, CACTA, En/Spm sub-class	contains IPR024752 (Myb/SANT-like domain)
Csa6M105150	Myb-like transcription factor	contains IPR009057 (Homeodomain-like)
Csa6M105160	Similarity to MYB-related transcription factor	contains IPR009057 (Homeodomain-like)
Csa6M121970	Putative MYB transcription factor	contains IPR009057 (Homeodomain-like)
Csa6M135460	Myb family transcription factor-related protein	contains IPR009057 (Homeodomain-like)	IPR025756 (MYB-CC type transcription factor	LHEQLE-containing domain)
Csa6M136580	Putative myb-related transcription factor	contains IPR009057 (Homeodomain-like)
Csa6M157640	Putative MYB transcription factor	contains IPR009057 (Homeodomain-like)
Csa6M187960	MYB transcription factor	contains IPR009057 (Homeodomain-like)
Csa6M303240	MYB transcription factor	contains IPR009057 (Homeodomain-like)
Csa6M311520	Putative MYB transcription factor	contains IPR009057 (Homeodomain-like)
Csa6M344210	MYB transcription factor	contains IPR009057 (Homeodomain-like)
Csa6M490190	Myb family transcription factor	contains IPR009057 (Homeodomain-like)
Csa6M491690	MYB transcription factor	contains IPR009057 (Homeodomain-like)
Csa6M495660	Myb family transcription factor	contains IPR009057 (Homeodomain-like)
Csa6M495710	Single myb histone	contains IPR009057 (Homeodomain-like)	IPR011991 (Winged helix-turn-helix DNA-binding domain)
Csa6M496960	Myb transcription factor-like protein	contains IPR009057 (Homeodomain-like)
Csa6M499890	MYB transcription factor	contains IPR009057 (Homeodomain-like)
Csa6M510280	Putative myb family transcription factor	contains IPR009057 (Homeodomain-like)	IPR025756 (MYB-CC type transcription factor	LHEQLE-containing domain)
Csa6M510300	Transcription factor, putative	contains IPR009057 (Homeodomain-like)	IPR025756 (MYB-CC type transcription factor	LHEQLE-containing domain)
Csa6M513640	MYB transcription factor-like	contains IPR009057 (Homeodomain-like)
Csa6M519620	Putative MYB transcription factor	contains IPR009057 (Homeodomain-like)
Csa6M538700	Transcription factor Myb	contains IPR009057 (Homeodomain-like)
Csa7M000020	MYB transcription factor	contains IPR009057 (Homeodomain-like)
Csa7M043580	MYB transcription factor	contains IPR009057 (Homeodomain-like)
Csa7M045590	Putative MYB transcription factor	contains IPR009057 (Homeodomain-like)
Csa7M046120	Putative MYB transcription factor	contains IPR009057 (Homeodomain-like)
Csa7M074870	Myb family transcription factor	contains IPR009057 (Homeodomain-like)
Csa7M170600	MYB transcription factor	contains IPR009057 (Homeodomain-like)
Csa7M240140	Myb family transcription factor-related protein	contains IPR025756 (MYB-CC type transcription factor	LHEQLE-containing domain)
Csa7M341240	Transcription factor, putative	contains IPR006578 (MADF domain)	IPR017877 (Myb-like domain)
Csa7M375780	Myb-related transcription factor	contains IPR009057 (Homeodomain-like)
Csa7M405870	PIF-like protein	contains IPR024752 (Myb/SANT-like domain)
Csa7M413890	Myb-like transcription factor Myb 5	contains IPR009057 (Homeodomain-like)
Csa7M429510	Serine-rich adhesin for platelets family protein	contains IPR001005 (SANT/Myb domain)	IPR001487 (Bromodomain)
Csa7M446700	Transcription factor, putative	contains IPR017877 (Myb-like domain)
Csa7M452880	Myb transcription factor	contains IPR009057 (Homeodomain-like)

## Sheet: bHLH
Csa1M000700	Transcription factor, putative	contains IPR011598 (Myc-type	basic helix-loop-helix (bHLH) domain)
Csa1M007910	Transcription factor	contains IPR011598 (Myc-type	basic helix-loop-helix (bHLH) domain)
Csa1M009660	Transcription factor	contains IPR011598 (Myc-type	basic helix-loop-helix (bHLH) domain)
Csa1M011540	Phytochrome-interacting factor, putative	contains IPR011598 (Myc-type	basic helix-loop-helix (bHLH) domain)	IPR024097 (Basic helix-loop-helix leucine zipper transcription factor)
Csa1M015080	Transcription factor BIM1, putative	contains IPR011598 (Myc-type	basic helix-loop-helix (bHLH) domain)
Csa1M024150	Transcription factor	contains IPR011598 (Myc-type	basic helix-loop-helix (bHLH) domain)
Csa1M032990	DNA binding protein, putative	contains IPR011598 (Myc-type	basic helix-loop-helix (bHLH) domain)
Csa1M039000	Phytochrome-interacting factor 3	contains IPR011598 (Myc-type	basic helix-loop-helix (bHLH) domain)	IPR024097 (Basic helix-loop-helix leucine zipper transcription factor)
Csa1M039980	Transcription factor BIM1, putative	contains IPR011598 (Myc-type	basic helix-loop-helix (bHLH) domain)
Csa1M042340	Transcription factor	contains IPR011598 (Myc-type	basic helix-loop-helix (bHLH) domain)
Csa1M045430	DNA-binding protein-like	contains IPR011598 (Myc-type	basic helix-loop-helix (bHLH) domain)
Csa1M051740	Transcription factor	contains IPR011598 (Myc-type	basic helix-loop-helix (bHLH) domain)
Csa1M051760	Inducer of CBF expression 1	contains IPR011598 (Myc-type	basic helix-loop-helix (bHLH) domain)
Csa1M065960	Transcription factor	contains IPR011598 (Myc-type	basic helix-loop-helix (bHLH) domain)
Csa1M070590	Transcription factor, putative	contains IPR011598 (Myc-type	basic helix-loop-helix (bHLH) domain)
Csa1M074400	Helix-loop-helix DNA-binding	contains IPR011598 (Myc-type	basic helix-loop-helix (bHLH) domain)
Csa1M269350	Transcription factor	contains IPR011598 (Myc-type	basic helix-loop-helix (bHLH) domain)
Csa1M361460	Transcription factor, putative	contains IPR011598 (Myc-type	basic helix-loop-helix (bHLH) domain)
Csa1M425940	Transcription Factor	contains IPR011598 (Myc-type	basic helix-loop-helix (bHLH) domain)
Csa1M477540	Transcription factor bHLH30	contains IPR011598 (Myc-type	basic helix-loop-helix (bHLH) domain)
Csa1M542450	Transcription factor, putative	contains IPR011598 (Myc-type	basic helix-loop-helix (bHLH) domain)
Csa1M555600	Transcription factor, putative	contains IPR011598 (Myc-type	basic helix-loop-helix (bHLH) domain)
Csa1M570740	Transcription factor	contains IPR011598 (Myc-type	basic helix-loop-helix (bHLH) domain)
Csa1M573680	Transcription factor	contains IPR011598 (Myc-type	basic helix-loop-helix (bHLH) domain)
Csa1M589140	Putative transcription factor	contains IPR011598 (Myc-type	basic helix-loop-helix (bHLH) domain)
Csa1M612950	Transcription factor bHLH122	contains IPR011598 (Myc-type	basic helix-loop-helix (bHLH) domain)
Csa1M632370	Putative HLH DNA-binding domain superfamily protein	contains IPR011598 (Myc-type	basic helix-loop-helix (bHLH) domain)	IPR025610 (Transcription factor MYC/MYB N-terminal)
Csa1M697530	Transcription factor, putative	contains IPR011598 (Myc-type	basic helix-loop-helix (bHLH) domain)
Csa2M000420	Transcription factor, putative	contains IPR011598 (Myc-type	basic helix-loop-helix (bHLH) domain)
Csa2M009480	Transcription factor	contains IPR011598 (Myc-type	basic helix-loop-helix (bHLH) domain)
Csa2M021550	Transcription factor	contains IPR011598 (Myc-type	basic helix-loop-helix (bHLH) domain)
Csa2M034620	Transcription factor, putative	contains IPR011598 (Myc-type	basic helix-loop-helix (bHLH) domain)
Csa2M035330	Phytochrome-interacting factor 3	contains IPR011598 (Myc-type	basic helix-loop-helix (bHLH) domain)
Csa2M047780	Transcription factor UPBEAT1	contains IPR011598 (Myc-type	basic helix-loop-helix (bHLH) domain)
Csa2M047790	Transcription factor bHLH148
Csa2M080170	Transcription factor MYC2	contains IPR011598 (Myc-type	basic helix-loop-helix (bHLH) domain)	IPR025610 (Transcription factor MYC/MYB N-terminal)
Csa2M120400	Transcription factor ICE1, putative	contains IPR011598 (Myc-type	basic helix-loop-helix (bHLH) domain)
Csa2M263910	Transcription factor	contains IPR011598 (Myc-type	basic helix-loop-helix (bHLH) domain)
Csa2M285890	Transcription factor, putative	contains IPR011598 (Myc-type	basic helix-loop-helix (bHLH) domain)
Csa2M353500	Transcription factor, putative	contains IPR011598 (Myc-type	basic helix-loop-helix (bHLH) domain)
Csa2M354790	Transcription factor, putative	contains IPR011598 (Myc-type	basic helix-loop-helix (bHLH) domain)
Csa2M356640	Transcription factor EC	contains IPR011598 (Myc-type	basic helix-loop-helix (bHLH) domain)	IPR024097 (Basic helix-loop-helix leucine zipper transcription factor)
Csa2M357190	Transcription factor, putative	contains IPR011598 (Myc-type	basic helix-loop-helix (bHLH) domain)
Csa2M361860	Transcription factor, putative	contains IPR011598 (Myc-type	basic helix-loop-helix (bHLH) domain)
Csa2M369200	Transcription factor	contains IPR011598 (Myc-type	basic helix-loop-helix (bHLH) domain)
Csa2M369850	Transcription factor, putative	contains IPR011598 (Myc-type	basic helix-loop-helix (bHLH) domain)
Csa2M370560	Transcription factor AIG1	contains IPR011598 (Myc-type	basic helix-loop-helix (bHLH) domain)
Csa2M372710	Transcription factor	contains IPR011598 (Myc-type	basic helix-loop-helix (bHLH) domain)
Csa2M423590	Transcription factor	contains IPR011598 (Myc-type	basic helix-loop-helix (bHLH) domain)
Csa3M002860	Transcription factor MYC2	contains IPR011598 (Myc-type	basic helix-loop-helix (bHLH) domain)	IPR025610 (Transcription factor MYC/MYB N-terminal)
Csa3M002970	Putative HLH DNA-binding domain superfamily protein	contains IPR011598 (Myc-type	basic helix-loop-helix (bHLH) domain)	IPR025610 (Transcription factor MYC/MYB N-terminal)
Csa3M011620	Transcription factor, putative	contains IPR011598 (Myc-type	basic helix-loop-helix (bHLH) domain)	IPR025610 (Transcription factor MYC/MYB N-terminal)
Csa3M088430	Transcription factor, putative	contains IPR011598 (Myc-type	basic helix-loop-helix (bHLH) domain)
Csa3M116640	Transcription factor	contains IPR011598 (Myc-type	basic helix-loop-helix (bHLH) domain)
Csa3M119500	Transcription factor MYC2	contains IPR011598 (Myc-type	basic helix-loop-helix (bHLH) domain)	IPR025610 (Transcription factor MYC/MYB N-terminal)
Csa3M131940	DNA binding protein, putative	contains IPR011598 (Myc-type	basic helix-loop-helix (bHLH) domain)
Csa3M135660	Transcription factor	contains IPR011598 (Myc-type	basic helix-loop-helix (bHLH) domain)
Csa3M150010	DNA binding protein, putative	contains IPR011598 (Myc-type	basic helix-loop-helix (bHLH) domain)
Csa3M151510	Unknown protein	contains IPR011598 (Myc-type	basic helix-loop-helix (bHLH) domain)
Csa3M172980	Transcription factor, putative	contains IPR011598 (Myc-type	basic helix-loop-helix (bHLH) domain)
Csa3M178570	Transcription factor bHLH36	contains IPR011598 (Myc-type	basic helix-loop-helix (bHLH) domain)
Csa3M178580	Transcription factor bHLH36	contains IPR011598 (Myc-type	basic helix-loop-helix (bHLH) domain)
Csa3M282490	Transcription factor, putative	contains IPR011598 (Myc-type	basic helix-loop-helix (bHLH) domain)
Csa3M354520	Transcription factor	contains IPR011598 (Myc-type	basic helix-loop-helix (bHLH) domain)
Csa3M391380	Transcription factor MYC2	contains IPR011598 (Myc-type	basic helix-loop-helix (bHLH) domain)	IPR025610 (Transcription factor MYC/MYB N-terminal)
Csa3M415100	Transcription factor	contains IPR011598 (Myc-type	basic helix-loop-helix (bHLH) domain)
Csa3M416140	Transcription factor	contains IPR011598 (Myc-type	basic helix-loop-helix (bHLH) domain)
Csa3M485860	Transcription factor, putative	contains IPR011598 (Myc-type	basic helix-loop-helix (bHLH) domain)
Csa3M536650	Transcription factor UPBEAT1
Csa3M598900	Inducer of CBF expression 1	contains IPR011598 (Myc-type	basic helix-loop-helix (bHLH) domain)
Csa3M622450	Phytochrome-interacting factor, putative	contains IPR011598 (Myc-type	basic helix-loop-helix (bHLH) domain)	IPR024097 (Basic helix-loop-helix leucine zipper transcription factor)
Csa3M733950	Putative HLH DNA-binding domain superfamily protein	contains IPR011598 (Myc-type	basic helix-loop-helix (bHLH) domain)	IPR025610 (Transcription factor MYC/MYB N-terminal)
Csa3M810510	Transcription factor bHLH130	contains IPR011598 (Myc-type	basic helix-loop-helix (bHLH) domain)
Csa3M810530	Transcription factor	contains IPR011598 (Myc-type	basic helix-loop-helix (bHLH) domain)
Csa3M841480	Transcription factor bHLH106	contains IPR011598 (Myc-type	basic helix-loop-helix (bHLH) domain)
Csa3M850530	Transcription factor, putative	contains IPR011598 (Myc-type	basic helix-loop-helix (bHLH) domain)
Csa3M860270	Transcription factor, putative	contains IPR011598 (Myc-type	basic helix-loop-helix (bHLH) domain)
Csa3M893390	Transcription factor	contains IPR011598 (Myc-type	basic helix-loop-helix (bHLH) domain)
Csa3M901180	Transcription factor	contains IPR011598 (Myc-type	basic helix-loop-helix (bHLH) domain)
Csa3M902270	Transcription factor, putative	contains IPR011598 (Myc-type	basic helix-loop-helix (bHLH) domain)	IPR025610 (Transcription factor MYC/MYB N-terminal)
Csa4M000890	Transcription factor, putative	contains IPR011598 (Myc-type	basic helix-loop-helix (bHLH) domain)
Csa4M011680	Transcription factor, putative	contains IPR011598 (Myc-type	basic helix-loop-helix (bHLH) domain)
Csa4M017190	Transcription factor, putative	contains IPR011598 (Myc-type	basic helix-loop-helix (bHLH) domain)
Csa4M125410	Transcription factor BIM1, putative	contains IPR011598 (Myc-type	basic helix-loop-helix (bHLH) domain)
Csa4M312280	Transcription factor, putative	contains IPR011598 (Myc-type	basic helix-loop-helix (bHLH) domain)
Csa4M615240	Phytochrome interacting factor 4	contains IPR011598 (Myc-type	basic helix-loop-helix (bHLH) domain)	IPR024097 (Basic helix-loop-helix leucine zipper transcription factor)
Csa4M631060	Serine/threonine-protein kinase WNK (With No Lysine)-related protein	contains IPR025610 (Transcription factor MYC/MYB N-terminal)
Csa4M639900	Transcription factor, putative	contains IPR011598 (Myc-type	basic helix-loop-helix (bHLH) domain)
Csa4M641610	Basic helix-loop-helix protein, putative	contains IPR025610 (Transcription factor MYC/MYB N-terminal)
Csa4M642470	Transcription factor, putative	contains IPR011598 (Myc-type	basic helix-loop-helix (bHLH) domain)
Csa4M645240	Transcription factor	contains IPR011598 (Myc-type	basic helix-loop-helix (bHLH) domain)
Csa5M135350	Transcription factor	contains IPR011598 (Myc-type	basic helix-loop-helix (bHLH) domain)
Csa5M156220	Putative transcription factor	contains IPR011598 (Myc-type	basic helix-loop-helix (bHLH) domain)
Csa5M157220	Transcription factor bHLH36	contains IPR011598 (Myc-type	basic helix-loop-helix (bHLH) domain)
Csa5M157230	Transcription factor bHLH36	contains IPR011598 (Myc-type	basic helix-loop-helix (bHLH) domain)
Csa5M269890	Transcription factor, putative	contains IPR011598 (Myc-type	basic helix-loop-helix (bHLH) domain)
Csa5M420280	Transcription factor, putative	contains IPR011598 (Myc-type	basic helix-loop-helix (bHLH) domain)
Csa5M514470	Transcription factor, putative	contains IPR011598 (Myc-type	basic helix-loop-helix (bHLH) domain)
Csa5M514480	Transcription factor, putative	contains IPR025610 (Transcription factor MYC/MYB N-terminal)
Csa5M601530	Transcription factor, putative	contains IPR011598 (Myc-type	basic helix-loop-helix (bHLH) domain)	IPR025610 (Transcription factor MYC/MYB N-terminal)
Csa5M602230	Basic helix-loop-helix protein, putative	contains IPR025610 (Transcription factor MYC/MYB N-terminal)
Csa5M604940	DNA-binding protein-like	contains IPR011598 (Myc-type	basic helix-loop-helix (bHLH) domain)
Csa5M607470	Transcription factor, putative	contains IPR011598 (Myc-type	basic helix-loop-helix (bHLH) domain)
Csa5M608330	DNA binding protein, putative	contains IPR011598 (Myc-type	basic helix-loop-helix (bHLH) domain)
Csa5M635950	DNA-binding protein-like	contains IPR011598 (Myc-type	basic helix-loop-helix (bHLH) domain)
Csa5M652220	Transcription factor bHLH130	contains IPR011598 (Myc-type	basic helix-loop-helix (bHLH) domain)
Csa6M003480	Myc anthocyanin regulatory protein	contains IPR011598 (Myc-type	basic helix-loop-helix (bHLH) domain)	IPR025610 (Transcription factor MYC/MYB N-terminal)
Csa6M011720	Transcription factor bHLH51	contains IPR011598 (Myc-type	basic helix-loop-helix (bHLH) domain)
Csa6M013900	DNA binding protein, putative	contains IPR011598 (Myc-type	basic helix-loop-helix (bHLH) domain)
Csa6M020740	Transcription factor, putative	contains IPR011598 (Myc-type	basic helix-loop-helix (bHLH) domain)
Csa6M107910	Transcription factor MYC2	contains IPR011598 (Myc-type	basic helix-loop-helix (bHLH) domain)	IPR025610 (Transcription factor MYC/MYB N-terminal)
Csa6M108570	Phytochrome-interacting factor, putative	contains IPR011598 (Myc-type	basic helix-loop-helix (bHLH) domain)	IPR024097 (Basic helix-loop-helix leucine zipper transcription factor)
Csa6M148250	Transcription factor FER-LIKE IRON DEFICIENCY-INDUCED TRANSCRIPTION FACTOR	contains IPR011598 (Myc-type	basic helix-loop-helix (bHLH) domain)
Csa6M148260	Transcription factor bHLH35	contains IPR011598 (Myc-type	basic helix-loop-helix (bHLH) domain)
Csa6M227540	Transcription factor bHLH30	contains IPR011598 (Myc-type	basic helix-loop-helix (bHLH) domain)
Csa6M327940	Transcription factor, putative	contains IPR011598 (Myc-type	basic helix-loop-helix (bHLH) domain)
Csa6M373190	Transcription factor BIM1, putative	contains IPR011598 (Myc-type	basic helix-loop-helix (bHLH) domain)
Csa6M403070	Transcription factor	contains IPR011598 (Myc-type	basic helix-loop-helix (bHLH) domain)
Csa6M404200	DNA-binding protein-like	contains IPR011598 (Myc-type	basic helix-loop-helix (bHLH) domain)
Csa6M409980	Transcription factor	contains IPR011598 (Myc-type	basic helix-loop-helix (bHLH) domain)
Csa6M409990	Myc-like anthocyanin regulatory protein	contains IPR025610 (Transcription factor MYC/MYB N-terminal)
Csa6M410000	BHLH transcription factor	contains IPR011598 (Myc-type	basic helix-loop-helix (bHLH) domain)
Csa6M417860	Unknown protein	contains IPR011598 (Myc-type	basic helix-loop-helix (bHLH) domain)
Csa6M483450	Transcription factor, putative	contains IPR011598 (Myc-type	basic helix-loop-helix (bHLH) domain)
Csa6M491000	Transcription factor SPATULA	contains IPR011598 (Myc-type	basic helix-loop-helix (bHLH) domain)	IPR024097 (Basic helix-loop-helix leucine zipper transcription factor)
Csa6M497100	Transcription factor bHLH25	contains IPR011598 (Myc-type	basic helix-loop-helix (bHLH) domain)
Csa6M497110	Transcription factor bHLH25	contains IPR006121 (Heavy metal-associated domain	HMA)	IPR011598 (Myc-type	basic helix-loop-helix (bHLH) domain)
Csa6M497120	Transcription factor bHLH25	contains IPR011598 (Myc-type	basic helix-loop-helix (bHLH) domain)
Csa6M497260	Transcription factor	contains IPR011598 (Myc-type	basic helix-loop-helix (bHLH) domain)
Csa6M499060	DNA binding protein, putative	contains IPR011598 (Myc-type	basic helix-loop-helix (bHLH) domain)
Csa6M504510	Transcription factor, putative	contains IPR011598 (Myc-type	basic helix-loop-helix (bHLH) domain)
Csa6M505920	Transcription factor	contains IPR011598 (Myc-type	basic helix-loop-helix (bHLH) domain)
Csa6M516730	Transcription factor, putative	contains IPR011598 (Myc-type	basic helix-loop-helix (bHLH) domain)
Csa6M519710	Transcription factor bHLH93
Csa6M522710	Transcription factor bHLH144	contains IPR011598 (Myc-type	basic helix-loop-helix (bHLH) domain)
Csa7M000520	Transcription factor, putative	contains IPR011598 (Myc-type	basic helix-loop-helix (bHLH) domain)
Csa7M044910	Transcription factor, putative	contains IPR011598 (Myc-type	basic helix-loop-helix (bHLH) domain)
Csa7M048070	Helix-loop-helix DNA-binding	contains IPR011598 (Myc-type	basic helix-loop-helix (bHLH) domain)
Csa7M069180	Transcription factor bHLH25	contains IPR011598 (Myc-type	basic helix-loop-helix (bHLH) domain)
Csa7M071410	Transcription factor, putative	contains IPR011598 (Myc-type	basic helix-loop-helix (bHLH) domain)
Csa7M071650	Transcription factor, putative	contains IPR011598 (Myc-type	basic helix-loop-helix (bHLH) domain)
Csa7M073650	Transcription factor bHLH95	contains IPR011598 (Myc-type	basic helix-loop-helix (bHLH) domain)
Csa7M333400	Phytochrome-interacting factor, putative	contains IPR011598 (Myc-type	basic helix-loop-helix (bHLH) domain)	IPR024097 (Basic helix-loop-helix leucine zipper transcription factor)
Csa7M360030	Transcription factor, putative	contains IPR011598 (Myc-type	basic helix-loop-helix (bHLH) domain)
Csa7M378380	BHLH transcription factor-like protein	contains IPR011598 (Myc-type	basic helix-loop-helix (bHLH) domain)	IPR025610 (Transcription factor MYC/MYB N-terminal)
Csa7M378550	Transcription factor	contains IPR011598 (Myc-type	basic helix-loop-helix (bHLH) domain)
Csa7M428890	Transcription factor bHLH122	contains IPR011598 (Myc-type	basic helix-loop-helix (bHLH) domain)
Csa7M447040	Transcription factor, putative	contains IPR011598 (Myc-type	basic helix-loop-helix (bHLH) domain)
Csa7M452040	Transcription factor, putative	contains IPR011598 (Myc-type	basic helix-loop-helix (bHLH) domain)

## Sheet: ERF
Csa1M269870	AP2 domain-containing transcription factor	contains IPR015300 (DNA-binding pseudobarrel domain)	IPR016177 (DNA-binding	integrase-type)
Csa5M608380	AP2 domain-containing transcription factor	contains IPR015300 (DNA-binding pseudobarrel domain)	IPR016177 (DNA-binding	integrase-type)
Csa3M778200	AP2 domain-containing transcription factor	contains IPR015300 (DNA-binding pseudobarrel domain)
Csa6M128610	AP2/ERF domain-containing transcription factor
Csa6M496390	AP2-like ethylene-responsive transcription factor	contains IPR016177 (DNA-binding	integrase-type)
Csa5M612310	AP2-like ethylene-responsive transcription factor	contains IPR016177 (DNA-binding	integrase-type)
Csa1M275920	AP2-like ethylene-responsive transcription factor	contains IPR016177 (DNA-binding	integrase-type)
Csa2M092800	AP2-like ethylene-responsive transcription factor	contains IPR016177 (DNA-binding	integrase-type)
Csa3M822440	AP2-like ethylene-responsive transcription factor	contains IPR016177 (DNA-binding	integrase-type)
Csa7M431330	AP2-like ethylene-responsive transcription factor	contains IPR016177 (DNA-binding	integrase-type)
Csa2M279250	AP2-like ethylene-responsive transcription factor	contains IPR016177 (DNA-binding	integrase-type)
Csa6M404260	AP2-like ethylene-responsive transcription factor	contains IPR016177 (DNA-binding	integrase-type)
Csa3M114470	AP2-like ethylene-responsive transcription factor	contains IPR016177 (DNA-binding	integrase-type)
Csa2M354000	AP2-like ethylene-responsive transcription factor	contains IPR016177 (DNA-binding	integrase-type)
Csa3M827310	AP2-like ethylene-responsive transcription factor	contains IPR016177 (DNA-binding	integrase-type)
Csa1M423190	AP2-like ethylene-responsive transcription factor	contains IPR016177 (DNA-binding	integrase-type)
Csa4M644740	AP2-like ethylene-responsive transcription factor	contains IPR016177 (DNA-binding	integrase-type)
Csa4M290800	AP2-like ethylene-responsive transcription factor	contains IPR016177 (DNA-binding	integrase-type)
Csa3M652380	AP2-like ethylene-responsive transcription factor	contains IPR016177 (DNA-binding	integrase-type)
Csa3M114480	AP2-like ethylene-responsive transcription factor AIL6
Csa5M139630	Ethylene responsive transcription factor 1a	contains IPR016177 (DNA-binding	integrase-type)
Csa3M017320	Ethylene responsive transcription factor 1a	contains IPR016177 (DNA-binding	integrase-type)
Csa3M018320	Ethylene responsive transcription factor 1a	contains IPR016177 (DNA-binding	integrase-type)
Csa5M165850	Ethylene responsive transcription factor 1a	contains IPR016177 (DNA-binding	integrase-type)
Csa3M357110	Ethylene responsive transcription factor 1a	contains IPR016177 (DNA-binding	integrase-type)
Csa7M448110	Ethylene responsive transcription factor 2a	contains IPR016177 (DNA-binding	integrase-type)
Csa7M073700	Ethylene responsive transcription factor 2a	contains IPR016177 (DNA-binding	integrase-type)
Csa5M609620	Ethylene responsive transcription factor 2a	contains IPR016177 (DNA-binding	integrase-type)
Csa3M207390	Ethylene responsive transcription factor 2b	contains IPR016177 (DNA-binding	integrase-type)
Csa4M001970	Ethylene responsive transcription factor 2b	contains IPR016177 (DNA-binding	integrase-type)
Csa6M490860	Ethylene responsive transcription factor 2b	contains IPR016177 (DNA-binding	integrase-type)
Csa3M133130	Ethylene responsive transcription factor 2b	contains IPR016177 (DNA-binding	integrase-type)
Csa6M421660	Ethylene responsive transcription factor 3b	contains IPR016177 (DNA-binding	integrase-type)
Csa2M356600	Ethylene-responsive transcription factor	contains IPR016177 (DNA-binding	integrase-type)
CsaUNM003730	Ethylene-responsive transcription factor	contains IPR016177 (DNA-binding	integrase-type)
Csa5M146300	Ethylene-responsive transcription factor	contains IPR016177 (DNA-binding	integrase-type)
Csa4M007650	Ethylene-responsive transcription factor	contains IPR016177 (DNA-binding	integrase-type)
Csa2M297760	Ethylene-responsive transcription factor	contains IPR016177 (DNA-binding	integrase-type)
Csa5M649870	Ethylene-responsive transcription factor	contains IPR016177 (DNA-binding	integrase-type)
Csa6M011730	Ethylene-responsive transcription factor	contains IPR016177 (DNA-binding	integrase-type)
Csa5M167110	Ethylene-responsive transcription factor	contains IPR016177 (DNA-binding	integrase-type)
Csa2M279260	Ethylene-responsive transcription factor	contains IPR016177 (DNA-binding	integrase-type)
Csa5M598600	Ethylene-responsive transcription factor	contains IPR016177 (DNA-binding	integrase-type)
Csa4M649620	Ethylene-responsive transcription factor	contains IPR016177 (DNA-binding	integrase-type)
Csa6M055940	Ethylene-responsive transcription factor	contains IPR016177 (DNA-binding	integrase-type)
Csa6M040610	Ethylene-responsive transcription factor	contains IPR016177 (DNA-binding	integrase-type)
Csa1M042290	Ethylene-responsive transcription factor	contains IPR016177 (DNA-binding	integrase-type)
Csa1M597730	Ethylene-responsive transcription factor	contains IPR016177 (DNA-binding	integrase-type)
Csa4M192030	Ethylene-responsive transcription factor	contains IPR016177 (DNA-binding	integrase-type)
Csa5M647260	Ethylene-responsive transcription factor	contains IPR016177 (DNA-binding	integrase-type)
Csa5M637750	Ethylene-responsive transcription factor	contains IPR016177 (DNA-binding	integrase-type)
Csa6M017030	Ethylene-responsive transcription factor	contains IPR016177 (DNA-binding	integrase-type)
Csa4M023020	Ethylene-responsive transcription factor	contains IPR016177 (DNA-binding	integrase-type)
Csa3M124760	Ethylene-responsive transcription factor	contains IPR016177 (DNA-binding	integrase-type)
Csa4M370550	Ethylene-responsive transcription factor	contains IPR016177 (DNA-binding	integrase-type)
Csa3M812170	Ethylene-responsive transcription factor	contains IPR016177 (DNA-binding	integrase-type)
Csa1M000550	Ethylene-responsive transcription factor	contains IPR016177 (DNA-binding	integrase-type)
Csa6M491030	Ethylene-responsive transcription factor	contains IPR016177 (DNA-binding	integrase-type)
Csa3M646560	Ethylene-responsive transcription factor	contains IPR016177 (DNA-binding	integrase-type)
Csa4M268100	Ethylene-responsive transcription factor	contains IPR016177 (DNA-binding	integrase-type)
Csa7M432130	Ethylene-responsive transcription factor	contains IPR016177 (DNA-binding	integrase-type)
Csa2M349090	Ethylene-responsive transcription factor	contains IPR016177 (DNA-binding	integrase-type)
Csa6M361330	Ethylene-responsive transcription factor	contains IPR016177 (DNA-binding	integrase-type)
Csa4M641590	Ethylene-responsive transcription factor	contains IPR016177 (DNA-binding	integrase-type)
Csa5M649890	Ethylene-responsive transcription factor	contains IPR016177 (DNA-binding	integrase-type)
Csa5M167120	Ethylene-responsive transcription factor	contains IPR016177 (DNA-binding	integrase-type)
Csa6M486790	Ethylene-responsive transcription factor	contains IPR016177 (DNA-binding	integrase-type)
Csa3M152130	Ethylene-responsive transcription factor	contains IPR016177 (DNA-binding	integrase-type)
Csa6M091830	Ethylene-responsive transcription factor	contains IPR016177 (DNA-binding	integrase-type)
Csa3M895680	Ethylene-responsive transcription factor 1	contains IPR016177 (DNA-binding	integrase-type)
Csa3M118010	Ethylene-responsive transcription factor 1	contains IPR016177 (DNA-binding	integrase-type)
Csa3M865380	Ethylene-responsive transcription factor 1	contains IPR016177 (DNA-binding	integrase-type)
Csa5M155560	Ethylene-responsive transcription factor 1	contains IPR016177 (DNA-binding	integrase-type)
Csa6M012810	Ethylene-responsive transcription factor 1	contains IPR016177 (DNA-binding	integrase-type)
Csa6M104640	Ethylene-responsive transcription factor 1	contains IPR016177 (DNA-binding	integrase-type)
Csa2M374590	Ethylene-responsive transcription factor 1	contains IPR016177 (DNA-binding	integrase-type)
Csa1M364460	Ethylene-responsive transcription factor 1	contains IPR016177 (DNA-binding	integrase-type)
Csa7M447150	Ethylene-responsive transcription factor 1	contains IPR016177 (DNA-binding	integrase-type)
Csa3M751440	Ethylene-responsive transcription factor 1	contains IPR016177 (DNA-binding	integrase-type)
Csa2M138780	Ethylene-responsive transcription factor 1	contains IPR016177 (DNA-binding	integrase-type)
Csa6M491020	Ethylene-responsive transcription factor 10	contains IPR016177 (DNA-binding	integrase-type)
Csa3M736760	Ethylene-responsive transcription factor 10	contains IPR016177 (DNA-binding	integrase-type)
Csa4M292470	Ethylene-responsive transcription factor 10	contains IPR016177 (DNA-binding	integrase-type)
Csa4M314390	Ethylene-responsive transcription factor 13	contains IPR016177 (DNA-binding	integrase-type)
Csa2M401240	Ethylene-responsive transcription factor 13	contains IPR016177 (DNA-binding	integrase-type)
Csa5M150420	Ethylene-responsive transcription factor 13	contains IPR016177 (DNA-binding	integrase-type)
Csa4M004960	Ethylene-responsive transcription factor 1A	contains IPR016177 (DNA-binding	integrase-type)
Csa3M878210	Ethylene-responsive transcription factor 1A	contains IPR016177 (DNA-binding	integrase-type)
Csa6M133770	Ethylene-responsive transcription factor 1A	contains IPR016177 (DNA-binding	integrase-type)
Csa2M006270	Ethylene-responsive transcription factor 1A	contains IPR016177 (DNA-binding	integrase-type)
Csa7M047400	Ethylene-responsive transcription factor 1A	contains IPR016177 (DNA-binding	integrase-type)
Csa2M177210	Ethylene-responsive transcription factor 1B, putative	contains IPR016177 (DNA-binding	integrase-type)
Csa3M135120	Ethylene-responsive transcription factor 1B, putative	contains IPR016177 (DNA-binding	integrase-type)
Csa7M375820	Ethylene-responsive transcription factor 1B, putative	contains IPR016177 (DNA-binding	integrase-type)
Csa3M389850	Ethylene-responsive transcription factor 1B, putative	contains IPR016177 (DNA-binding	integrase-type)
Csa1M340430	Ethylene-responsive transcription factor 3	contains IPR016177 (DNA-binding	integrase-type)
Csa6M450420	Ethylene-responsive transcription factor 3	contains IPR016177 (DNA-binding	integrase-type)
Csa3M751430	Ethylene-responsive transcription factor 4	contains IPR016177 (DNA-binding	integrase-type)
Csa6M124180	Ethylene-responsive transcription factor 5	contains IPR016177 (DNA-binding	integrase-type)
Csa6M318160	Ethylene-responsive transcription factor 5	contains IPR016177 (DNA-binding	integrase-type)
Csa3M164580	Ethylene-responsive transcription factor 5	contains IPR016177 (DNA-binding	integrase-type)
Csa6M500550	Ethylene-responsive transcription factor 5	contains IPR016177 (DNA-binding	integrase-type)
Csa2M363010	Ethylene-responsive transcription factor 5	contains IPR016177 (DNA-binding	integrase-type)
Csa4M630010	Ethylene-responsive transcription factor 6	contains IPR016177 (DNA-binding	integrase-type)
Csa7M432080	Ethylene-responsive transcription factor 7	contains IPR016177 (DNA-binding	integrase-type)
Csa4M652640	Ethylene-responsive transcription factor 7	contains IPR016177 (DNA-binding	integrase-type)
Csa2M382540	Ethylene-responsive transcription factor 7	contains IPR016177 (DNA-binding	integrase-type)
Csa3M019400	Ethylene-responsive transcription factor 7	contains IPR016177 (DNA-binding	integrase-type)
Csa2M382550	Ethylene-responsive transcription factor 7	contains IPR016177 (DNA-binding	integrase-type)
Csa4M006210	Ethylene-responsive transcription factor 8	contains IPR016177 (DNA-binding	integrase-type)
Csa2M001000	Ethylene-responsive transcription factor ERF036	contains IPR001471 (AP2/ERF domain)
Csa4M051500	Ethylene-responsive transcription factor ERF061
Csa6M518040	Ethylene-responsive transcription factor, putative	contains IPR016177 (DNA-binding	integrase-type)
Csa6M518300	Ethylene-responsive transcription factor, putative	contains IPR016177 (DNA-binding	integrase-type)
Csa7M375830	Ethylene-responsive transcription factor, putative	contains IPR016177 (DNA-binding	integrase-type)
Csa4M007070	Ethylene-responsive transcription factor, putative	contains IPR016177 (DNA-binding	integrase-type)
Csa6M042450	Ethylene-responsive transcription factor, putative	contains IPR016177 (DNA-binding	integrase-type)
Csa3M116730	Ethylene-responsive transcription factor, putative	contains IPR016177 (DNA-binding	integrase-type)
Csa1M075060	Ethylene-responsive transcription factor, putative	contains IPR016177 (DNA-binding	integrase-type)
Csa1M075030	Ethylene-responsive transcription factor, putative	contains IPR016177 (DNA-binding	integrase-type)
Csa6M518290	Ethylene-responsive transcription factor, putative	contains IPR016177 (DNA-binding	integrase-type)
Csa3M120390	Ethylene-responsive transcription factor, putative	contains IPR016177 (DNA-binding	integrase-type)
Csa3M073900	Ethylene-responsive transcription factor, putative	contains IPR016177 (DNA-binding	integrase-type)
Csa6M167230	Ethylene-responsive transcription factor, putative	contains IPR016177 (DNA-binding	integrase-type)
Csa7M049230	Ethylene-responsive transcription factor, putative	contains IPR016177 (DNA-binding	integrase-type)
Csa2M177220	Ethylene-responsive transcription factor, putative	contains IPR016177 (DNA-binding	integrase-type)
Csa5M151530	Ethylene-responsive transcription factor, putative	contains IPR016177 (DNA-binding	integrase-type)
Csa4M051360	Ethylene-responsive transcription factor, putative	contains IPR016177 (DNA-binding	integrase-type)
Csa3M135620	Ethylene-responsive transcription factor, putative	contains IPR016177 (DNA-binding	integrase-type)
Csa3M116720	Ethylene-responsive transcription factor, putative	contains IPR016177 (DNA-binding	integrase-type)
Csa3M135630	Ethylene-responsive transcription factor, putative	contains IPR016177 (DNA-binding	integrase-type)
Csa7M352440	Ethylene-responsive transcription factor-like protein	contains IPR016177 (DNA-binding	integrase-type)
Csa3M630280	Ethylene-responsive transcription factor-like protein	contains IPR016177 (DNA-binding	integrase-type)
Csa5M155570	Dehydration responsive element binding transcription factor 1B	contains IPR016177 (DNA-binding	integrase-type)
Csa6M296960	Transcription factor	contains IPR016177 (DNA-binding	integrase-type)
Csa7M336510	B3 domain-containing transcription factor ABI3	contains IPR015300 (DNA-binding pseudobarrel domain)
Csa5M312320	B3 domain-containing transcription factor ABI3	contains IPR015300 (DNA-binding pseudobarrel domain)
Csa6M517930	B3 domain-containing transcription factor ABI3	contains IPR015300 (DNA-binding pseudobarrel domain)
Csa3M180260	Dehydration responsive element binding transcription factor 1B	contains IPR016177 (DNA-binding	integrase-type)
Csa3M042390	Dehydration responsive element binding transcription factor 1B	contains IPR016177 (DNA-binding	integrase-type)
Csa5M174570	Dehydration responsive element binding transcription factor 1B	contains IPR016177 (DNA-binding	integrase-type)
Csa5M175970	Transcription factor	contains IPR016177 (DNA-binding	integrase-type)
CsaUNM031640

## Sheet: MADS
Csa1M467100	Agamous MADS-box transcription factor	contains IPR002100 (Transcription factor	MADS-box)	IPR002487 (Transcription factor	K-box)
Csa6M095280	Agamous-like MADS-box protein AGL27
Csa2M372120	MADS box interactor-like
Csa1M039910	Mads box protein, putative	contains IPR002487 (Transcription factor	K-box)
Csa6M497330	Mads box protein, putative	contains IPR002487 (Transcription factor	K-box)
Csa3M782720	Mads box protein, putative	contains IPR002100 (Transcription factor	MADS-box)
Csa1M560740	Mads box protein, putative	contains IPR002100 (Transcription factor	MADS-box)
Csa1M446900	Mads box protein, putative	contains IPR002100 (Transcription factor	MADS-box)
Csa1M191680	Mads box protein, putative	contains IPR002100 (Transcription factor	MADS-box)
Csa5M605750	Mads box protein, putative
Csa1M033300	Mads box protein, putative
Csa3M865440	MADS box transcription factor	contains IPR002100 (Transcription factor	MADS-box)	IPR002487 (Transcription factor	K-box)
Csa5M650620	MADS box transcription factor	contains IPR002100 (Transcription factor	MADS-box)	IPR002487 (Transcription factor	K-box)
Csa6M367080	MADS box transcription factor	contains IPR002487 (Transcription factor	K-box)
Csa5M156170	MADS box transcription factor	contains IPR002487 (Transcription factor	K-box)
Csa2M370550	MADS box transcription factor	contains IPR002487 (Transcription factor	K-box)
Csa6M367090	MADS box transcription factor	contains IPR002487 (Transcription factor	K-box)
Csa4M410880	MADS box transcription factor	contains IPR002487 (Transcription factor	K-box)
Csa4M358770	MADS box transcription factor	contains IPR002487 (Transcription factor	K-box)
Csa3M124870	MADS box transcription factor 5	contains IPR002487 (Transcription factor	K-box)
Csa3M179160	MADS box transcription factor-like	contains IPR002487 (Transcription factor	K-box)
Csa3M686200	MADS-box protein AGL15	contains IPR002487 (Transcription factor	K-box)
Csa6M076720	MADS-box protein SOC1	contains IPR002487 (Transcription factor	K-box)
Csa6M520410	MADS-box transcription factor	contains IPR002100 (Transcription factor	MADS-box)	IPR002487 (Transcription factor	K-box)	IPR011009 (Protein kinase-like domain)	IPR020683 (Ankyrin repeat-containing domain)
Csa6M076710	MADS-box transcription factor	contains IPR002100 (Transcription factor	MADS-box)	IPR002487 (Transcription factor	K-box)
Csa4M181200	MADS-box transcription factor	contains IPR002487 (Transcription factor	K-box)
Csa4M126990	MADS-box transcription factor	contains IPR002487 (Transcription factor	K-box)
Csa4M126480	MADS-box transcription factor	contains IPR002487 (Transcription factor	K-box)
Csa1M039900	MADS-box transcription factor	contains IPR002487 (Transcription factor	K-box)
Csa4M000530	MADS-box transcription factor	contains IPR002100 (Transcription factor	MADS-box)
Csa3M860240	MADS-box transcription factor	contains IPR002100 (Transcription factor	MADS-box)
Csa2M336070	MADS-box transcription factor	contains IPR002100 (Transcription factor	MADS-box)
Csa2M277060	MADS-box transcription factor	contains IPR002100 (Transcription factor	MADS-box)
Csa3M258140	MADS-box transcription factor	contains IPR002100 (Transcription factor	MADS-box)
Csa5M172800	MADS-box transcription factor 2	contains IPR002100 (Transcription factor	MADS-box)	IPR002487 (Transcription factor	K-box)
Csa6M526550	MADS-box transcription factor 29	contains IPR002487 (Transcription factor	K-box)
Csa1M051580	MADS-box transcription factor, putative	contains IPR002487 (Transcription factor	K-box)
Csa3M893290	MADS-box transcription factor-like protein	contains IPR002100 (Transcription factor	MADS-box)	IPR002487 (Transcription factor	K-box)
Csa4M496250	Putative MADS-box transcription factor family protein
Csa1M181400	Transcription factor MADS box	contains IPR002100 (Transcription factor	MADS-box)
Csa6M095270	Transcription factor MADS-box 2	contains IPR002487 (Transcription factor	K-box)

## Sheet: WRKY
Csa1M074920	DNA-binding WRKY
Csa6M517410	DNA-binding WRKY
Csa4M637130	DNA-binding WRKY
Csa7M432350	DNA-binding WRKY	contains IPR008889 (VQ)
Csa4M651800	DNA-binding WRKY	contains IPR008889 (VQ)
Csa1M469740	Putative WRKY transcription factor	contains IPR003657 (DNA-binding WRKY)
Csa3M119700	Putative WRKY transcription factor 30	contains IPR003657 (DNA-binding WRKY)
Csa2M382660	WRKY transcription factor	contains IPR003657 (DNA-binding WRKY)	IPR014760 (Serum albumin	N-terminal)
Csa2M428380	WRKY transcription factor	contains IPR003657 (DNA-binding WRKY)	IPR018872 (Zn-cluster domain)
Csa6M486880	WRKY transcription factor	contains IPR003657 (DNA-binding WRKY)
Csa6M139770	WRKY transcription factor	contains IPR003657 (DNA-binding WRKY)
Csa1M256210	WRKY transcription factor	contains IPR003657 (DNA-binding WRKY)
Csa4M050130	WRKY transcription factor	contains IPR003657 (DNA-binding WRKY)
Csa3M736720	WRKY transcription factor	contains IPR003657 (DNA-binding WRKY)
Csa3M567330	WRKY transcription factor	contains IPR003657 (DNA-binding WRKY)
Csa7M407820	WRKY transcription factor	contains IPR003657 (DNA-binding WRKY)
Csa3M044510	WRKY transcription factor	contains IPR003657 (DNA-binding WRKY)
Csa5M139930	WRKY transcription factor	contains IPR003657 (DNA-binding WRKY)
Csa3M116700	WRKY transcription factor	contains IPR003657 (DNA-binding WRKY)
Csa7M236280	WRKY transcription factor	contains IPR003657 (DNA-binding WRKY)
Csa5M139940	WRKY transcription factor
Csa1M025960	WRKY transcription factor 1	contains IPR003657 (DNA-binding WRKY)
Csa2M297220	WRKY transcription factor 10	contains IPR003657 (DNA-binding WRKY)
Csa6M366370	WRKY transcription factor 11	contains IPR003657 (DNA-binding WRKY)
Csa5M638300	WRKY transcription factor 11-2	contains IPR011038 (Calycin-like)	IPR022017 (Domain of unknown function DUF3598)
Csa6M526230	WRKY transcription factor 14-1	contains IPR003657 (DNA-binding WRKY)
Csa1M547510	WRKY transcription factor 14-1	contains IPR003657 (DNA-binding WRKY)
Csa2M297180	WRKY transcription factor 16	contains IPR003657 (DNA-binding WRKY)
Csa3M730800	WRKY transcription factor 17	contains IPR003657 (DNA-binding WRKY)
Csa3M121060	WRKY transcription factor 19	contains IPR003657 (DNA-binding WRKY)
Csa4M641520	WRKY transcription factor 2	contains IPR003657 (DNA-binding WRKY)	IPR018872 (Zn-cluster domain)
Csa7M033350	WRKY transcription factor 2	contains IPR003657 (DNA-binding WRKY)
Csa4M051470	WRKY transcription factor 21	contains IPR003657 (DNA-binding WRKY)
Csa3M121580	WRKY transcription factor 23	contains IPR003657 (DNA-binding WRKY)
Csa5M606470	WRKY transcription factor 2-4	contains IPR003657 (DNA-binding WRKY)
Csa6M491080	WRKY transcription factor 26	contains IPR003657 (DNA-binding WRKY)	IPR018872 (Zn-cluster domain)
Csa3M354510	WRKY transcription factor 27	contains IPR003657 (DNA-binding WRKY)
Csa2M382650	WRKY transcription factor 2-7	contains IPR003657 (DNA-binding WRKY)
Csa4M003720	WRKY transcription factor 3	contains IPR003657 (DNA-binding WRKY)
Csa3M168410	WRKY transcription factor 31	contains IPR003657 (DNA-binding WRKY)
Csa6M327430	WRKY transcription factor 31	contains IPR003657 (DNA-binding WRKY)
Csa3M710870	WRKY transcription factor 4	contains IPR003657 (DNA-binding WRKY)
Csa7M328830	WRKY transcription factor 6	contains IPR003657 (DNA-binding WRKY)
Csa1M426980	WRKY transcription factor 7	contains IPR003657 (DNA-binding WRKY)	IPR018872 (Zn-cluster domain)
Csa7M049170	WRKY transcription factor 8	contains IPR003657 (DNA-binding WRKY)
Csa4M652000	WRKY transcription factor 9	contains IPR003657 (DNA-binding WRKY)
Csa2M406060	WRKY transcription factor B	contains IPR003657 (DNA-binding WRKY)
Csa2M224260	WRKY transcription factor, putative	contains IPR003657 (DNA-binding WRKY)	IPR018872 (Zn-cluster domain)
Csa7M378410	WRKY transcription factor, putative	contains IPR003657 (DNA-binding WRKY)	IPR018872 (Zn-cluster domain)
Csa3M881870	WRKY transcription factor, putative	contains IPR003657 (DNA-binding WRKY)	IPR018872 (Zn-cluster domain)
Csa4M296160	WRKY transcription factor, putative	contains IPR003657 (DNA-binding WRKY)
Csa4M012390	WRKY transcription factor, putative	contains IPR003657 (DNA-binding WRKY)
Csa1M657480	WRKY transcription factor, putative	contains IPR003657 (DNA-binding WRKY)
Csa4M050120	WRKY transcription factor, putative	contains IPR003657 (DNA-binding WRKY)
Csa6M486960	WRKY transcription factor, putative	contains IPR003657 (DNA-binding WRKY)
Csa3M727990	WRKY transcription factor, putative	contains IPR003657 (DNA-binding WRKY)
Csa5M637800	WRKY transcription factor, putative	contains IPR003657 (DNA-binding WRKY)
Csa6M513530	WRKY transcription factor, putative	contains IPR003657 (DNA-binding WRKY)
Csa3M061560	WRKY transcription factor, putative	contains IPR003657 (DNA-binding WRKY)
Csa1M009580	WRKY transcription factor, putative	contains IPR003657 (DNA-binding WRKY)
Csa6M216960	WRKY transcription factor, putative	contains IPR003657 (DNA-binding WRKY)
Csa6M363560	WRKY transcription factor, putative	contains IPR003657 (DNA-binding WRKY)
Csa6M522650	WRKY transcription factor, putative	contains IPR003657 (DNA-binding WRKY)
Csa5M223070	WRKY transcription factor, putative	contains IPR003657 (DNA-binding WRKY)
Csa1M045480	WRKY transcription factor, putative	contains IPR003657 (DNA-binding WRKY)
Csa7M043020	WRKY transcription factor, putative	contains IPR003657 (DNA-binding WRKY)
Csa3M212490	WRKY transcription factor, putative	contains IPR003657 (DNA-binding WRKY)

## Sheet: NAC
Csa1M000770	NAC domain protein	contains IPR003441 (No apical meristem (NAM) protein)	IPR026699 (Exosome complex RNA-binding protein 1/RRP40/RRP4)
Csa2M108620	NAC domain protein	contains IPR003441 (No apical meristem (NAM) protein)
Csa5M324000	NAC domain protein	contains IPR003441 (No apical meristem (NAM) protein)
Csa1M023580	NAC domain protein	contains IPR003441 (No apical meristem (NAM) protein)
Csa3M062590	NAC domain protein	contains IPR003441 (No apical meristem (NAM) protein)
Csa1M652300	NAC domain protein	contains IPR003441 (No apical meristem (NAM) protein)
Csa1M168870	NAC domain protein	contains IPR003441 (No apical meristem (NAM) protein)
Csa4M296900	NAC domain protein	contains IPR003441 (No apical meristem (NAM) protein)
Csa6M483360	NAC domain protein	contains IPR003441 (No apical meristem (NAM) protein)
Csa6M425760	NAC domain protein	contains IPR003441 (No apical meristem (NAM) protein)
Csa3M824990	NAC domain protein	contains IPR003441 (No apical meristem (NAM) protein)
Csa1M572390	NAC domain protein	contains IPR003441 (No apical meristem (NAM) protein)
Csa2M338830	NAC domain protein	contains IPR003441 (No apical meristem (NAM) protein)
Csa3M523580	NAC domain protein	contains IPR003441 (No apical meristem (NAM) protein)
Csa3M838730	NAC domain protein	contains IPR003441 (No apical meristem (NAM) protein)
Csa4M608170	NAC domain protein	contains IPR003441 (No apical meristem (NAM) protein)
Csa6M121440	NAC domain protein
Csa3M234520	NAC domain protein,	contains IPR003441 (No apical meristem (NAM) protein)
Csa4M639950	NAC domain protein,	contains IPR003441 (No apical meristem (NAM) protein)
Csa2M376790	NAC domain protein,	contains IPR003441 (No apical meristem (NAM) protein)
Csa3M852460	NAC domain protein,	contains IPR003441 (No apical meristem (NAM) protein)
Csa2M408970	NAC domain protein,	contains IPR003441 (No apical meristem (NAM) protein)
Csa5M608350	NAC domain protein,	contains IPR003441 (No apical meristem (NAM) protein)
Csa3M113370	NAC domain protein,	contains IPR003441 (No apical meristem (NAM) protein)
Csa7M353010	NAC domain protein,	contains IPR003441 (No apical meristem (NAM) protein)
Csa5M523000	NAC domain protein,	contains IPR003441 (No apical meristem (NAM) protein)
Csa3M903490	NAC domain protein,	contains IPR003441 (No apical meristem (NAM) protein)
Csa6M452770	NAC domain protein,	contains IPR003441 (No apical meristem (NAM) protein)
Csa2M000690	NAC domain protein,	contains IPR003441 (No apical meristem (NAM) protein)
Csa6M453270	NAC domain protein,	contains IPR003441 (No apical meristem (NAM) protein)
Csa4M629480	NAC domain protein,	contains IPR003441 (No apical meristem (NAM) protein)
Csa5M622480	NAC domain protein,	contains IPR003441 (No apical meristem (NAM) protein)
Csa2M327500	NAC domain protein,	contains IPR003441 (No apical meristem (NAM) protein)
Csa6M135450	NAC domain protein,	contains IPR003441 (No apical meristem (NAM) protein)
Csa1M575100	NAC domain protein,	contains IPR003441 (No apical meristem (NAM) protein)
Csa3M110040	NAC domain protein,	contains IPR003441 (No apical meristem (NAM) protein)
Csa6M453770	NAC domain protein,	contains IPR003441 (No apical meristem (NAM) protein)
Csa6M052680	NAC domain protein,	contains IPR003441 (No apical meristem (NAM) protein)
Csa3M560210	NAC domain protein,	contains IPR003441 (No apical meristem (NAM) protein)
Csa7M022420	NAC domain protein,	contains IPR003441 (No apical meristem (NAM) protein)
Csa3M379740	NAC domain protein,	contains IPR003441 (No apical meristem (NAM) protein)
Csa4M664400	NAC domain protein,	contains IPR003441 (No apical meristem (NAM) protein)
Csa7M207020	NAC domain protein,	contains IPR003441 (No apical meristem (NAM) protein)
Csa5M646750	NAC domain protein,	contains IPR003441 (No apical meristem (NAM) protein)
Csa1M224380	NAC domain protein,	contains IPR003441 (No apical meristem (NAM) protein)
Csa7M020910	NAC domain protein,	contains IPR003441 (No apical meristem (NAM) protein)
Csa2M361420	NAC domain protein,	contains IPR003441 (No apical meristem (NAM) protein)
Csa7M273640	NAC domain protein,	contains IPR003441 (No apical meristem (NAM) protein)
Csa2M334550	NAC domain protein,	contains IPR003441 (No apical meristem (NAM) protein)
Csa5M622470	NAC domain protein,	contains IPR003441 (No apical meristem (NAM) protein)
Csa5M148470	NAC domain protein,	contains IPR003441 (No apical meristem (NAM) protein)
Csa1M032410	NAC domain protein,	contains IPR003441 (No apical meristem (NAM) protein)
Csa1M076100	NAC domain protein,	contains IPR003441 (No apical meristem (NAM) protein)
Csa3M034810	NAC domain protein,	contains IPR003441 (No apical meristem (NAM) protein)
Csa1M073060	NAC domain protein,	contains IPR003441 (No apical meristem (NAM) protein)
Csa3M100800	NAC domain transcription factor	contains IPR003441 (No apical meristem (NAM) protein)
Csa6M355380	NAC domain-containing protein	contains IPR003441 (No apical meristem (NAM) protein)
Csa4M091920	NAC domain-containing protein	contains IPR003441 (No apical meristem (NAM) protein)
Csa1M038340	NAC domain-containing protein 21/22, putative	contains IPR003441 (No apical meristem (NAM) protein)
Csa6M518170	NAC domain-containing protein 21/22, putative	contains IPR003441 (No apical meristem (NAM) protein)
Csa1M009870	NAC domain-containing protein 21/22, putative	contains IPR003441 (No apical meristem (NAM) protein)
Csa5M637160	NAC domain-containing protein 21/22, putative	contains IPR003441 (No apical meristem (NAM) protein)
Csa7M058030	NAC domain-containing protein, putative	contains IPR003441 (No apical meristem (NAM) protein)
Csa6M139190	NAC domain-containing protein, putative	contains IPR003441 (No apical meristem (NAM) protein)
Csa4M011770	NAC domain-containing protein, putative	contains IPR003441 (No apical meristem (NAM) protein)
Csa5M605050	NAC domain-containing protein, putative	contains IPR003441 (No apical meristem (NAM) protein)
Csa6M127320	NAC domain-containing protein, putative	contains IPR003441 (No apical meristem (NAM) protein)
Csa4M361820	NAC domain-containing protein, putative	contains IPR003441 (No apical meristem (NAM) protein)
Csa5M160180	NAC domain-containing protein, putative	contains IPR003441 (No apical meristem (NAM) protein)
Csa3M175710	NAC domain-containing protein, putative	contains IPR003441 (No apical meristem (NAM) protein)
Csa3M101810	NAC domain-containing protein, putative	contains IPR003441 (No apical meristem (NAM) protein)
Csa3M852470	NAC domain-containing protein, putative	contains IPR003441 (No apical meristem (NAM) protein)
Csa6M139170	NAC domain-containing protein, putative	contains IPR003441 (No apical meristem (NAM) protein)
Csa7M252700	NAC domain-containing protein, putative	contains IPR003441 (No apical meristem (NAM) protein)
Csa6M107870	NAC domain-containing protein, putative	contains IPR003441 (No apical meristem (NAM) protein)
Csa6M092010	NAC domain-containing protein, putative	contains IPR003441 (No apical meristem (NAM) protein)
Csa6M382950	NAC domain-containing protein, putative	contains IPR003441 (No apical meristem (NAM) protein)
Csa5M606310	NAC domain-containing protein, putative	contains IPR003441 (No apical meristem (NAM) protein)
Csa7M237830	NAC domain-containing protein, putative	contains IPR003441 (No apical meristem (NAM) protein)
Csa6M139160	NAC domain-containing protein, putative	contains IPR003441 (No apical meristem (NAM) protein)
Csa6M505270	NAC domain-containing protein, putative	contains IPR003441 (No apical meristem (NAM) protein)
Csa4M193250	NAC-domain containing protein	contains IPR003441 (No apical meristem (NAM) protein)
Csa6M425720	NAC-domain protein	contains IPR003441 (No apical meristem (NAM) protein)
Csa1M165230	NAC-domain protein	contains IPR003441 (No apical meristem (NAM) protein)

## Sheet: bZIP
Csa1M538820	BZIP	contains IPR006867 (Domain of unknown function DUF632)	IPR006868 (Domain of unknown function DUF630)
Csa2M011450	BZIP transcription factor	contains IPR004827 (Basic-leucine zipper domain)	IPR020983 (Basic leucine-zipper	C-terminal)
Csa7M378570	BZIP transcription factor	contains IPR004827 (Basic-leucine zipper domain)	IPR020983 (Basic leucine-zipper	C-terminal)
Csa4M269740	BZIP transcription factor	contains IPR006867 (Domain of unknown function DUF632)	IPR006868 (Domain of unknown function DUF630)
Csa4M028440	BZIP transcription factor	contains IPR006867 (Domain of unknown function DUF632)	IPR006868 (Domain of unknown function DUF630)
Csa2M060410	BZIP transcription factor	contains IPR006867 (Domain of unknown function DUF632)	IPR006868 (Domain of unknown function DUF630)
Csa5M624430	BZIP transcription factor	contains IPR004827 (Basic-leucine zipper domain)	IPR025422 (DOG1 domain)
Csa6M031950	BZIP transcription factor	contains IPR004827 (Basic-leucine zipper domain)	IPR025422 (DOG1 domain)
Csa6M401330	BZIP transcription factor	contains IPR004827 (Basic-leucine zipper domain)	IPR025422 (DOG1 domain)
Csa3M819960	BZIP transcription factor	contains IPR004827 (Basic-leucine zipper domain)	IPR025422 (DOG1 domain)
Csa2M403160	BZIP transcription factor	contains IPR004827 (Basic-leucine zipper domain)	IPR025422 (DOG1 domain)
Csa4M036580	BZIP transcription factor	contains IPR004827 (Basic-leucine zipper domain)	IPR025422 (DOG1 domain)
Csa6M152350	BZIP transcription factor	contains IPR004827 (Basic-leucine zipper domain)	IPR025422 (DOG1 domain)
Csa6M504520	BZIP transcription factor	contains IPR004827 (Basic-leucine zipper domain)
Csa3M860320	BZIP transcription factor	contains IPR004827 (Basic-leucine zipper domain)
Csa6M051480	BZIP transcription factor	contains IPR004827 (Basic-leucine zipper domain)
Csa5M608000	BZip transcription factor	contains IPR004827 (Basic-leucine zipper domain)
Csa5M642710	BZIP transcription factor	contains IPR004827 (Basic-leucine zipper domain)
Csa4M628890	BZIP transcription factor	contains IPR004827 (Basic-leucine zipper domain)
Csa3M173030	BZIP transcription factor	contains IPR004827 (Basic-leucine zipper domain)
Csa4M122810	BZIP transcription factor	contains IPR004827 (Basic-leucine zipper domain)
Csa3M002610	BZIP transcription factor	contains IPR004827 (Basic-leucine zipper domain)
Csa2M362390	BZIP transcription factor	contains IPR004827 (Basic-leucine zipper domain)
Csa5M137430	BZip transcription factor	contains IPR004827 (Basic-leucine zipper domain)
Csa4M045060	BZIP transcription factor	contains IPR004827 (Basic-leucine zipper domain)
Csa3M172930	BZIP transcription factor	contains IPR004827 (Basic-leucine zipper domain)
Csa2M408370	BZIP transcription factor	contains IPR012458 (Protein of unknown function DUF1664)
Csa6M094740	BZIP transcription factor	contains IPR012458 (Protein of unknown function DUF1664)
Csa6M500490	BZIP transcription factor	contains IPR012458 (Protein of unknown function DUF1664)
Csa2M372780	BZIP transcription factor	contains IPR025422 (DOG1 domain)
Csa3M731050	BZIP transcription factor	contains IPR025422 (DOG1 domain)
Csa5M613480	BZIP transcription factor
Csa6M182150	BZIP transcription factor family protein	contains IPR004827 (Basic-leucine zipper domain)
Csa3M817710	BZIP transcription factor family protein	contains IPR004827 (Basic-leucine zipper domain)
Csa7M041360	BZIP transcription factor family protein	contains IPR004827 (Basic-leucine zipper domain)
Csa4M644670	BZIP transcription factor family protein	contains IPR004827 (Basic-leucine zipper domain)
Csa2M416070	BZIP transcription factor family protein	contains IPR004827 (Basic-leucine zipper domain)
Csa1M040010	BZIP transcription factor family protein	contains IPR004827 (Basic-leucine zipper domain)
Csa2M354050	BZIP transcription factor family protein	contains IPR004827 (Basic-leucine zipper domain)
Csa6M133680	BZIP transcription factor family protein	contains IPR004827 (Basic-leucine zipper domain)
Csa2M270780	BZIP transcription factor family protein 2	contains IPR004827 (Basic-leucine zipper domain)
Csa7M012380	BZIP transcription factor family protein 2	contains IPR004827 (Basic-leucine zipper domain)
Csa2M376830	BZIP transcription factor family protein 4	contains IPR004827 (Basic-leucine zipper domain)	IPR020983 (Basic leucine-zipper	C-terminal)
Csa1M573650	BZIP transcription factor family protein 6	contains IPR004827 (Basic-leucine zipper domain)	IPR020983 (Basic leucine-zipper	C-terminal)
Csa5M587160	BZIP transcription factor family protein, expressed	contains IPR004827 (Basic-leucine zipper domain)
Csa3M225830	BZIP transcription factor family protein, expressed	contains IPR004827 (Basic-leucine zipper domain)
Csa4M664530	BZIP transcription factor protein	contains IPR004827 (Basic-leucine zipper domain)
Csa4M361900	Bzip transcription factor-like	contains IPR006867 (Domain of unknown function DUF632)	IPR006868 (Domain of unknown function DUF630)
Csa1M162100	BZIP transcription factor-like protein	contains IPR004827 (Basic-leucine zipper domain)	IPR025422 (DOG1 domain)
Csa3M775260	BZIP transcription factor-like protein	contains IPR004827 (Basic-leucine zipper domain)
Csa7M407660	BZIP transcription factor-like protein	contains IPR004827 (Basic-leucine zipper domain)
Csa4M003660	BZIP transcription factor-like protein	contains IPR004827 (Basic-leucine zipper domain)
Csa6M495860	BZIP transcription factor-like protein	contains IPR004827 (Basic-leucine zipper domain)
Csa6M507110	BZIP-like protein	contains IPR006867 (Domain of unknown function DUF632)	IPR006868 (Domain of unknown function DUF630)
Csa2M271390	Bzip-like transcription factor-like	contains IPR006867 (Domain of unknown function DUF632)	IPR006868 (Domain of unknown function DUF630)
Csa6M127350	Bzip-related transcription factor-like	contains IPR006867 (Domain of unknown function DUF632)	IPR006868 (Domain of unknown function DUF630)
Csa6M358160	Bzip-related transcription factor-like	contains IPR006867 (Domain of unknown function DUF632)	IPR006868 (Domain of unknown function DUF630)
Csa7M023990	Bzip-related transcription factor-like	contains IPR006867 (Domain of unknown function DUF632)	IPR006868 (Domain of unknown function DUF630)
Csa6M104620	Putative bZIP protein	contains IPR006867 (Domain of unknown function DUF632)	IPR006868 (Domain of unknown function DUF630)
Csa3M481230	Putative bZIP protein	contains IPR006867 (Domain of unknown function DUF632)	IPR006868 (Domain of unknown function DUF630)
Csa3M481220	Putative bZIP protein	contains IPR006867 (Domain of unknown function DUF632)	IPR006868 (Domain of unknown function DUF630)
Csa7M446740	Putative bZIP protein	contains IPR006867 (Domain of unknown function DUF632)	IPR006868 (Domain of unknown function DUF630)
Csa3M849910	Putative bZIP transcription factor superfamily protein	contains IPR010844 (Occludin/RNA polymerase II elongation factor	ELL domain)
Csa7M324150	Putative bZIP transcription factor superfamily protein	contains IPR004827 (Basic-leucine zipper domain)
Csa4M625020	Putative bZIP transcription factor superfamily protein	contains IPR025422 (DOG1 domain)
Csa4M463190	Putative bZIP transcription factor superfamily protein	contains IPR025422 (DOG1 domain)
Csa2M249260	Probable basic-leucine zipper transcription factor G	contains IPR004827 (Basic-leucine zipper domain)
Csa2M381650	Transcription factor	contains IPR004827 (Basic-leucine zipper domain)
Csa5M221950	Transcription factor	contains IPR004827 (Basic-leucine zipper domain)
Csa3M878800	Transcription factor hy5, putative	contains IPR001630 (cAMP response element binding (CREB) protein)	IPR004827 (Basic-leucine zipper domain)
Csa3M810480	Transcription factor, putative	contains IPR004827 (Basic-leucine zipper domain)	IPR025422 (DOG1 domain)
Csa6M411220	Transcription factor, putative	contains IPR004827 (Basic-leucine zipper domain)
Csa6M057150	Transcription factor, putative	contains IPR004827 (Basic-leucine zipper domain)
Csa7M007890	Putative transcription factor	contains IPR004827 (Basic-leucine zipper domain)
Csa7M007880	Putative transcription factor	contains IPR004827 (Basic-leucine zipper domain)

## Sheet: ARF
Csa4M052740	Auxin response factor	contains IPR003311 (AUX/IAA protein)	IPR010525 (Auxin response factor)	IPR015300 (DNA-binding pseudobarrel domain)
Csa5M077780	Auxin response factor	contains IPR003311 (AUX/IAA protein)	IPR010525 (Auxin response factor)	IPR015300 (DNA-binding pseudobarrel domain)
Csa5M148790	Auxin response factor	contains IPR003311 (AUX/IAA protein)	IPR010525 (Auxin response factor)	IPR015300 (DNA-binding pseudobarrel domain)
Csa2M000030	Auxin response factor 1	contains IPR003311 (AUX/IAA protein)	IPR010525 (Auxin response factor)	IPR015300 (DNA-binding pseudobarrel domain)
Csa6M096440	Auxin response factor 16	contains IPR015300 (DNA-binding pseudobarrel domain)
Csa4M047970	Auxin response factor 17	contains IPR015300 (DNA-binding pseudobarrel domain)
Csa2M068680	Auxin response factor 2	contains IPR003311 (AUX/IAA protein)	IPR010525 (Auxin response factor)	IPR015300 (DNA-binding pseudobarrel domain)
Csa5M146310	Auxin response factor 2	contains IPR015300 (DNA-binding pseudobarrel domain)
Csa6M524670	Auxin response factor 3	contains IPR003311 (AUX/IAA protein)	IPR010525 (Auxin response factor)	IPR015300 (DNA-binding pseudobarrel domain)
Csa1M536820	Auxin response factor 4	contains IPR003311 (AUX/IAA protein)	IPR010525 (Auxin response factor)	IPR015300 (DNA-binding pseudobarrel domain)
Csa6M291920	Auxin response factor 5	contains IPR003311 (AUX/IAA protein)	IPR010525 (Auxin response factor)	IPR015300 (DNA-binding pseudobarrel domain)
Csa6M445210	Auxin response factor, putative	contains IPR003311 (AUX/IAA protein)	IPR010525 (Auxin response factor)	IPR015300 (DNA-binding pseudobarrel domain)
Csa5M315370	Auxin response factor, putative	contains IPR003311 (AUX/IAA protein)	IPR010525 (Auxin response factor)	IPR015300 (DNA-binding pseudobarrel domain)
Csa7M329330	Auxin response factor, putative	contains IPR003311 (AUX/IAA protein)	IPR010525 (Auxin response factor)	IPR015300 (DNA-binding pseudobarrel domain)
Csa3M866510	Auxin response factor, putative	contains IPR003311 (AUX/IAA protein)	IPR010525 (Auxin response factor)	IPR015300 (DNA-binding pseudobarrel domain)
Csa6M141390	Auxin response factor, putative	contains IPR003311 (AUX/IAA protein)	IPR010525 (Auxin response factor)	IPR015300 (DNA-binding pseudobarrel domain)
Csa2M315390	Auxin response factor, putative	contains IPR010525 (Auxin response factor)	IPR015300 (DNA-binding pseudobarrel domain)
Csa6M405890	Auxin response factor, putative	contains IPR010525 (Auxin response factor)	IPR015300 (DNA-binding pseudobarrel domain)
Csa6M518210	Auxin response factor, putative	contains IPR010525 (Auxin response factor)	IPR015300 (DNA-binding pseudobarrel domain)
Csa1M000580	Auxin response factor-like protein	contains IPR003311 (AUX/IAA protein)	IPR010525 (Auxin response factor)	IPR015300 (DNA-binding pseudobarrel domain)

## Sheet: GATA
Csa4M043890	GATA transcription factor	contains IPR016679 (Transcription factor	GATA	plant)
Csa3M895650	GATA transcription factor	contains IPR016679 (Transcription factor	GATA	plant)
Csa3M457670	GATA transcription factor	contains IPR016679 (Transcription factor	GATA	plant)
Csa2M373450	GATA transcription factor	contains IPR016679 (Transcription factor	GATA	plant)
Csa4M646060	GATA transcription factor	contains IPR013088 (Zinc finger	NHR/GATA-type)
Csa6M504690	GATA transcription factor	contains IPR013088 (Zinc finger	NHR/GATA-type)
Csa3M843820	GATA transcription factor	contains IPR013088 (Zinc finger	NHR/GATA-type)
Csa7M405980	GATA transcription factor	contains IPR013088 (Zinc finger	NHR/GATA-type)
Csa1M587970	GATA transcription factor	contains IPR013088 (Zinc finger	NHR/GATA-type)
Csa2M251490	GATA transcription factor	contains IPR013088 (Zinc finger	NHR/GATA-type)
Csa4M286370	GATA transcription factor 19	contains IPR013088 (Zinc finger	NHR/GATA-type)
Csa7M447800	GATA transcription factor 24	contains IPR010399 (Tify)	IPR010402 (CCT domain)	IPR013088 (Zinc finger	NHR/GATA-type)
Csa2M370420	GATA transcription factor, putative	contains IPR010399 (Tify)	IPR010402 (CCT domain)	IPR013088 (Zinc finger	NHR/GATA-type)
Csa2M370430	GATA transcription factor, putative	contains IPR010399 (Tify)	IPR010402 (CCT domain)	IPR013088 (Zinc finger	NHR/GATA-type)
Csa7M064580	GATA transcription factor, putative	contains IPR010399 (Tify)	IPR010402 (CCT domain)	IPR013088 (Zinc finger	NHR/GATA-type)
Csa7M452960	GATA transcription factor, putative	contains IPR016679 (Transcription factor	GATA	plant)
Csa6M405920	GATA transcription factor, putative	contains IPR016679 (Transcription factor	GATA	plant)
Csa5M622830	GATA transcription factor, putative	contains IPR016679 (Transcription factor	GATA	plant)
Csa6M502700	GATA transcription factor, putative	contains IPR013088 (Zinc finger	NHR/GATA-type)
Csa3M165640	GATA transcription factor, putative	contains IPR013088 (Zinc finger	NHR/GATA-type)
Csa4M046650	GATA transcription factor, putative	contains IPR013088 (Zinc finger	NHR/GATA-type)
Csa2M162660	GATA transcription factor, putative	contains IPR013088 (Zinc finger	NHR/GATA-type)
Csa1M569090	GATA transcription factor, putative	contains IPR013088 (Zinc finger	NHR/GATA-type)
Csa6M312540	GATA transcription factor, putative	contains IPR013088 (Zinc finger	NHR/GATA-type)
Csa3M017200	GATA transcription factor, putative	contains IPR013088 (Zinc finger	NHR/GATA-type)
Csa3M912920	GATA transcription factor, putative	contains IPR013088 (Zinc finger	NHR/GATA-type)

[truncated: 12 more sheets: GRAS, HSF, NF-Y, SBP, TCP, Hox, C2H2, DOF, other, SUM, inGroups, partio]
